# Supplementary material for: Monitoring storage induced changes in the platelet proteome employing label free quantitative mass spectrometry
Source: Sci Rep. 2017 Sep 8;7:11045. doi: 10.1038/s41598-017-11643-w (PMC5591311; doi:10.1038/s41598-017-11643-w)
Supplement: Supplementary file 2 — Supplementary Table [file 41598_2017_11643_MOESM2_ESM.xlsx]

## Sheet: Supplementary table S1
Supplementary table S1. All proteins identified and quantified in 3 biological replicates on at least 1 of the time points analysed.
Proteins IDs, names and Gene names are given with all log2 LFQ values (3 biological replicates indicated by n1, n2 and n3 and 7 time points during storage (day 1, 2, 5, 7, 9, 13 and 16)
Protein IDs	Majority protein IDs	Protein names	Gene names	LFQ day1-n1	LFQ day1-n2	LFQ day1-n3	LFQ day2-n1	LFQ day2-n2	LFQ day2-n3	LFQ day5-n1	LFQ day5-n2	LFQ day5-n3	LFQ day7-n1	LFQ day7-n2	LFQ day7-n3	LFQ day9-n1	LFQ day9-n2	LFQ day9-n3	LFQ day13-n1	LFQ day13-n2	LFQ day13-n3	LFQ day16-n1	LFQ day16-n2	LFQ day16-n3	ANOVA Significant	Q-value	Score	Intensity	MS/MS Count	-Log ANOVA p value
A0A024QZX5;A0A087X1N8;P35237;C9JTJ8;C9JVA8	A0A024QZX5;A0A087X1N8;P35237	Serpin B6	SERPINB6	31.3592	31.4762	31.0982	31.1321	31.3567	31.8692	31.2442	31.1545	31.3637	31.2784	31.3584	31.235	31.3155	31.2909	30.9452	31.0161	31.2689	31.3907	31.2692	31.2191	31.3976		0	32331	49895000000	325	0.113687
A0A024R4E5;Q00341;H0Y394;Q00341-2;H7C0A4;C9JZI8;C9J5E5;C9JIZ1;H7C2D1;C9JHS9;C9J739;C9JMQ6;C9JQ82;C9JBS3;C9JEJ8;C9JHN6;C9JT62;C9JHS7;C9JK79;C9JHZ8;C9JES8;H7BZC3	A0A024R4E5;Q00341;H0Y394;Q00341-2	Vigilin	HDLBP	27.4118	27.0785	26.8029	27.3449	26.7249	26.6342	26.7938	27.5186	27.1386	27.142	26.6899	26.8418	26.6812	26.7552	27.2444	26.7727	26.7987	27.1766	27.1108	27.016	27.1235		0	23492	2564300000	45	0.0891685
A0A075B6L0;A0A075B6K9;P0CG06;P0CG05;A0A075B6K8;A0A087WWC9;A0A087WXC3;A0A087WWU7;A0A087WYN7;A0A087WWT5;A0A087WU42;A0A087X2A1;A0A087WYR4;A0A087WX49;P0CG04;B9A064;A0A075B6L1;A0M8Q6	A0A075B6L0;A0A075B6K9;P0CG06;P0CG05;A0A075B6K8;A0A087WWC9;A0A087WXC3;A0A087WWU7;A0A087WYN7;A0A087WWT5;A0A087WU42;A0A087X2A1;A0A087WYR4;A0A087WX49;P0CG04;B9A064	Ig lambda-3 chain C regions;Ig lambda-2 chain C regions;Ig lambda-1 chain C regions;Immunoglobulin lambda-like polypeptide 5	IGLC3;IGLC2;IGLC1;IGLL5	27.4978	27.8651	27.0407	27.6223	27.8813	27.4401	28.0231	27.736	27.5533	27.5039	27.7544	27.3921	24.6812	27.4924	27.1393	27.7636	27.1287	24.6497	27.9226	28.9045	28.1079		0	18417	3843500000	37	0.723285
A0A075B6N8;A0A087WXL8;A0A087WVW2;P01860	A0A075B6N8;A0A087WXL8;A0A087WVW2;P01860	Ig gamma-3 chain C region	IGHG3	25.291	25.1203	25.7214	26.4025	25.2237	25.681	26.0712	25.1068	26.3697	24.6944	25.061	25.6778	25.4699	24.6197	25.5785	24.6929	25.9844	26.1259	25.9246	26.3951	26.2062		0	37624	1076500000	32	0.537188
A0A075B738;P16284-3;P16284;P16284-2;P16284-6;P16284-4;P16284-5;A0A075B727;A0A075B728;A0A075B737	A0A075B738;P16284-3;P16284;P16284-2;P16284-6;P16284-4;P16284-5	Platelet endothelial cell adhesion molecule	PECAM1	32.7681	32.1865	32.4458	32.364	32.178	32.0264	32.4068	32.7256	32.8642	32.6658	32.9413	32.8777	32.729	32.4169	32.5926	32.3975	33.1	32.4371	32.2285	32.2397	31.9908		0	32331	121390000000	750	1.56567
A0A075B7D9;Q92804-2;Q92804;H3BPE7;P35637-2;P35637	A0A075B7D9;Q92804-2;Q92804;H3BPE7;P35637-2;P35637	TATA-binding protein-associated factor 2N;RNA-binding protein FUS	TAF15;FUS	25.0895	26.9085	25.1576	25.2108	26.8934	24.2102	26.5896	23.5799	24.7179	25.4753	24.6301	24.6567	26.4707	26.4925	26.7304	25.4825	24.6141	25.4369	26.9607	24.6415	24.6274		12928	27931	1274600000	23	0.277288
E9PKG6;V9HW75;A0A087WSV8;P80303-2;P80303;Q2L696;E9PLR0;E9PLE9;E9PM22;H0YD18;E9PJP3;H0YEG8	E9PKG6;V9HW75;A0A087WSV8;P80303-2;P80303;Q2L696;E9PLR0;E9PLE9	Nucleobindin-2;Nesfatin-1	DCAF5;HEL-S-109;NUCB2;Nucb2	29.8202	29.9937	29.8633	29.8104	30.1905	29.9058	30.167	29.977	29.8396	29.9201	30.0275	29.9058	29.9171	29.8926	29.9859	29.7169	29.6341	29.8055	29.6635	29.704	29.6047		0	20039	18919000000	280	1.82019
E9PIR7;F8W809;A0A087WSW9;E9PNQ6;A0A087WSY9;Q16881-5;Q16881-2;Q16881-4;Q16881-3;Q16881-6;Q16881;E2QRB9;Q16881-7;E9PKD3;E9PIZ5;E9PLT3;E9PKI4;E9PRI8	E9PIR7;F8W809;A0A087WSW9;E9PNQ6;A0A087WSY9;Q16881-5;Q16881-2;Q16881-4;Q16881-3;Q16881-6;Q16881;E2QRB9;Q16881-7	Thioredoxin reductase 1, cytoplasmic	GML;TXNRD1	29.4697	29.6439	29.3612	29.3864	29.7828	29.5472	29.3766	29.4099	29.2384	29.3353	29.4833	29.1467	29.4461	29.4114	29.5572	29.747	29.3576	29.6694	29.5598	28.9543	29.7152		0	22897	14018000000	196	0.212327
A0A087X2I2;A0A087WT12;P36969-2;P36969;K7ERP4;K7EJ20;K7ENB4;K7EKX7;R4GNE4;A0A0A0MTT1;A0A087X247	A0A087X2I2;A0A087WT12;P36969-2;P36969;K7ERP4;K7EJ20;K7ENB4;K7EKX7;R4GNE4;A0A0A0MTT1	Phospholipid hydroperoxide glutathione peroxidase, mitochondrial;Glutathione peroxidase	GPX4	30.0032	29.9978	29.8446	29.5291	29.7617	30.1561	30.0124	30.0049	29.7623	30.0849	30.0405	29.8998	29.8589	29.9885	29.891	30.4357	29.5143	29.8418	29.9143	29.7845	29.801		0	33066	19188000000	176	0.0227425
A0A087WT27;J3KN95;O95394;O95394-3;O95394-4;D6RIS6;H0Y8I3	A0A087WT27;J3KN95;O95394;O95394-3;O95394-4;D6RIS6	Phosphoacetylglucosamine mutase	PGM3	27.3398	25.11	23.6527	26.7223	27.4668	26.1116	25.1012	27.5761	27.1085	26.6799	26.94	25.4396	23.3238	27.4234	24.6189	26.8055	25.398	27.0089	27.208	27.327	26.8147		98847	31187	3039700000	13	0.323906
A0A087WTA5;E7ERK9;Q9UI10-3;Q9UI10;Q9UI10-2;A0A087WW69;H7C2L8;F8W8L6	A0A087WTA5;E7ERK9;Q9UI10-3;Q9UI10;Q9UI10-2;A0A087WW69	Translation initiation factor eIF-2B subunit delta	EIF2B4	25.5119	25.7272	26.0954	26.4905	25.6136	26.2458	25.4069	25.9511	25.9498	25.9118	26.2377	25.7827	24.7856	25.7403	25.8845	23.334	26.048	23.295	25.7361	26.0243	25.7023		0	11713	1138000000	23	1.15661
Q5T985;A0A087WTE1;P19823;CON__Q9TRI1;Q5T987	Q5T985;A0A087WTE1;P19823	Inter-alpha-trypsin inhibitor heavy chain H2	ITIH2	28.7116	28.6067	28.5339	28.4908	28.5075	28.3457	28.3614	28.1459	28.2888	27.9182	27.9815	28.4875	27.8485	28.3137	28.4509	28.2289	28.0425	28.1776	28.7576	29.2192	28.1429		0	52117	7189000000	72	0.958626
A0A087X130;A0A087WZW8;A0A087WYL9;A0A087WWV8;A0A087WTX5;P01834;A0A075B6H6	A0A087X130;A0A087WZW8;A0A087WYL9;A0A087WWV8;A0A087WTX5;P01834;A0A075B6H6	Ig kappa chain C region	IGKC	27.3494	26.9796	27.8649	27.7423	27.4402	24.189	27.3413	27.4926	27.487	27.0113	27.1047	28.0228	27.4512	27.5092	27.8006	28.3019	27.2953	27.6548	28.4565	29.0963	28.091		0	68353	4063300000	97	0.666633
A0A087WTZ5;Q04323;E9PJ81;E9PRQ7;Q04323-2;E9PS08	A0A087WTZ5;Q04323;E9PJ81;E9PRQ7;Q04323-2	UBX domain-containing protein 1	UBXN1	27.2325	27.5749	27.4851	27.6693	27.4954	28.1776	27.5382	27.6814	27.0758	27.4096	27.2748	23.3095	27.4139	27.5407	27.6888	27.1394	23.2651	24.754	27.4282	27.5915	28.0067		0	21593	3241100000	20	1.06983
A0A087WU05;A0A087WUL1	A0A087WU05			27.409	27.4738	27.6308	23.7105	27.5921	24.5869	27.5746	27.8267	27.6275	27.8633	27.6349	27.388	25.3131	27.3567	27.3767	24.7975	27.0186	27.2074	27.0908	26.8252	27.1278		0	11783	3622000000	37	0.917056
A0A087WU53;Q9H0U3;Q9H0U3-2	A0A087WU53;Q9H0U3;Q9H0U3-2	Magnesium transporter protein 1	MAGT1	27.6555	27.0208	26.7031	26.6258	26.2232	23.6404	27.2838	27.8847	28.4198	28.3551	27.7451	28.0196	26.9701	27.2037	26.9192	27.6501	27.9632	26.5072	27.4447	27.0824	26.8472		0	9069	3389200000	28	1.649
A0A087WU65;Q9NRW7;Q9NRW7-2;A0A0A6YYS6;B7Z7G7	A0A087WU65;Q9NRW7;Q9NRW7-2	Vacuolar protein sorting-associated protein 45	VPS45	28.362	28.6035	28.5679	28.8474	28.4679	28.8388	28.6021	28.5436	28.3487	28.626	28.6741	28.6576	28.6021	28.5544	28.8747	28.7369	28.5988	28.9554	28.6864	28.6784	28.4344		0	91924	7811300000	148	0.490482
A0A087WUA5;Q9H223	A0A087WUA5;Q9H223	EH domain-containing protein 4	EHD4	29.35	29.361	29.3039	29.7092	29.1995	29.5402	29.2278	29.3926	29.606	29.4195	29.0571	29.3703	29.366	29.1117	29.3861	29.2057	29.1469	29.3346	29.2317	29.241	29.0916		0	55706	12814000000	152	0.444087
E9PL01;A0A087WUC6;E9PI68;Q15005;E9PRB9;H0YE04	E9PL01;A0A087WUC6;E9PI68;Q15005;E9PRB9	Signal peptidase complex subunit 2	SPCS2	27.5093	26.7443	26.672	26.9498	25.8046	25.9618	27.2434	27.4476	28.1212	28.307	27.35	28.3129	26.3264	27.355	27.9244	26.7042	28.5776	27.7268	26.8509	26.6995	26.5763		0	61942	3403200000	78	1.3312
A0A087WUL0;Q3LXA3;H0YCY6;Q3LXA3-2;I3L252;E9PJG8;E9PQR1	A0A087WUL0;Q3LXA3;H0YCY6;Q3LXA3-2;I3L252	Bifunctional ATP-dependent dihydroxyacetone kinase/FAD-AMP lyase (cyclizing);ATP-dependent dihydroxyacetone kinase;FAD-AMP lyase (cyclizing)	DAK	30.2967	30.5133	30.3132	30.5369	30.3287	30.2822	30.3741	30.3029	30.1667	30.2457	30.3107	30.0188	30.1466	30.2966	30.3465	30.2665	30.1968	30.4216	30.2734	30.3412	30.2997		0	32331	25573000000	387	0.321171
A0A087WUL2;P49720;A0A087WXQ8;A0A087WY10	A0A087WUL2;P49720;A0A087WXQ8;A0A087WY10	Proteasome subunit beta type-3	PSMB3	29.2897	29.66	29.2118	29.5803	29.3304	29.7697	29.2832	29.5356	29.0894	29.4759	29.6457	29.0912	29.8701	29.7069	29.3299	29.7746	29.5094	29.5829	29.5759	29.4337	29.8908		0	93231	14477000000	132	0.357255
A0A087X1F5;A0A087WYV9;A0A087WUM0;P57105	A0A087X1F5;A0A087WYV9;A0A087WUM0;P57105	Synaptojanin-2-binding protein	SYNJ2BP	25.7772	24.9946	25.2272	23.6889	23.7153	24.7638	23.5821	25.6465	26.2578	25.6096	25.5157	26.3711	23.7507	25.5918	25.6276	25.3256	26.8604	25.2804	26.1092	25.4318	25.7481		0	66832	851040000	11	0.752477
H0YJW7;A0A087WUN7;H0YJ40;G3V4X6;G3V2S9;Q9GZT3-2;Q9GZT3;H0YJ07;H0YJU7	H0YJW7;A0A087WUN7;H0YJ40;G3V4X6;G3V2S9;Q9GZT3-2;Q9GZT3	SRA stem-loop-interacting RNA-binding protein, mitochondrial	SLIRP	26.9211	26.5948	26.3477	26.2393	26.3565	26.5787	25.8887	26.2419	26.5509	26.089	26.1589	25.9739	26.8596	25.8685	26.2142	26.3835	26.2189	26.1206	26.7255	23.2815	26.1313		0	78486	1623800000	35	0.243922
A0A087WUQ6;P07203;P07203-2	A0A087WUQ6;P07203	Glutathione peroxidase 1	GPX1	32.9524	33.1246	32.9669	32.9378	33.0363	33.0779	33.0872	33.0007	32.8964	33.0812	32.9731	33.0172	32.9995	33.1861	32.9315	33.0951	33.1071	33.0864	33.1208	32.9914	33.2895		0	15572	167660000000	334	0.234563
A0A087WUT6;O60841	A0A087WUT6;O60841	Eukaryotic translation initiation factor 5B	EIF5B	27.717	27.7009	27.7969	27.4229	27.414	28.0876	28.0699	27.5644	27.8452	27.8165	27.5286	27.621	27.2204	27.6223	27.6654	27.473	27.6169	27.5101	27.734	26.993	27.2995		0	62758	4034300000	47	0.457659
A0A087X0G7;A0A087WUW6;A0A087X1B1;Q9Y6K9;Q9Y6K9-2;C9JN51;Q9Y6K9-3;A0A087WV30;C9J2V2;C9JH59;C9JCG6;A0A087X1K7	A0A087X0G7;A0A087WUW6;A0A087X1B1;Q9Y6K9;Q9Y6K9-2;C9JN51;Q9Y6K9-3	NF-kappa-B essential modulator	IKBKG	28.2961	28.4124	28.5415	28.3785	28.4529	28.4967	28.6111	28.5232	28.3995	28.4986	28.2249	28.3947	28.3148	28.5922	28.233	28.4274	28.4025	28.4782	28.2777	28.2487	28.4966		0	36686	6813500000	87	0.154998
A0A087WUW9;Q9NXU5	A0A087WUW9;Q9NXU5	ADP-ribosylation factor-like protein 15	ARL15	27.0905	26.2588	26.5258	24.0947	26.0608	26.6715	23.5602	23.5579	25.7396	23.3503	25.4192	26.672	24.1858	25.4087	25.4075	26.3964	26.4305	26.582	24.6444	24.7462	25.4182		0	39434	1206300000	29	0.954782
A0A087WV05;Q99417	A0A087WV05;Q99417	C-Myc-binding protein	MYCBP	28.1324	28.1629	27.8039	29.0175	28.3402	29.1916	28.2618	27.8754	28.0451	28.3782	27.9807	27.9503	28.8412	28.4901	27.8582	28.7651	27.7962	28.3828	28.0394	28.4339	28.5763		0	23411	6327200000	62	0.805647
J3QS48;I3L295;J3KT75;J3QW43;J3QRD5;Q9H3L2;Q1HDL3;A0A087WV81;O75352-2;O75352;I3L1D2;J3KTK8;J3QQZ4;J3KSI4;I3L405;I3L261;I3L4E0	J3QS48;I3L295;J3KT75;J3QW43;J3QRD5;Q9H3L2;Q1HDL3;A0A087WV81;O75352-2;O75352;I3L1D2;J3KTK8;J3QQZ4;J3KSI4;I3L405;I3L261;I3L4E0	Mannose-P-dolichol utilization defect 1 protein	MPDU1;HBEBP2BPA	23.5709	25.5901	26.357	26.5415	24.7279	25.9672	26.8324	26.6101	27.286	27.7024	26.8846	27.2328	26.528	26.5318	26.6901	23.7614	27.5411	27.0906	26.388	26.5872	23.2665		0	75938	1957100000	30	0.428702
A0A087WV97;Q8WU79-2;Q8WU79;X6RCC3;Q8WU79-3	A0A087WV97;Q8WU79-2;Q8WU79;X6RCC3;Q8WU79-3	Stromal membrane-associated protein 2	SMAP2	26.9498	27.2318	27.0922	27.6351	26.8642	25.632	27.2009	27.5183	25.4976	26.7229	27.3119	27.3477	26.9625	27.4899	27.0271	27.0644	26.9862	27.0331	26.4361	27.0497	27.1991		0	14051	2473300000	50	0.0275322
A0A087WVF7;Q9NZM3-2;Q9NZM3;Q9NZM3-4;Q9NZM3-3;E7EPJ2;H7C3E2;H0Y6W3;Q6J334;F8W719;Q15811-4;Q15811-8;Q15811	A0A087WVF7;Q9NZM3-2;Q9NZM3;Q9NZM3-4;Q9NZM3-3;E7EPJ2	Intersectin-2	ITSN2	27.8792	27.8212	27.9788	27.9025	28.0828	28.4366	27.9959	27.8888	27.7106	27.9924	28.0448	28.3098	27.8837	27.913	27.8539	28.0856	27.8661	28.1603	27.9347	27.9153	27.925		0	4439	5395000000	73	0.782529
A0A087WVQ6;Q00610-2;Q00610;J3KS13;K7EJJ5;J3KRF5;J3KSQ2;J3QL20;A0A087WV74;A0A087WXH4;F5H5N6	A0A087WVQ6;Q00610-2;Q00610	Clathrin heavy chain 1	CLTC	34.8523	34.9532	34.8176	34.8043	34.9153	34.9066	34.7804	35.1463	34.8599	34.8779	35.1024	34.8865	35.1625	34.9967	35.0045	35.0752	34.9372	35.2021	35.2656	35.4102	35.25		0	32331	655340000000	2243	2.25689
A0A087WW14;Q0VDG4-2;Q0VDG4;F8W0M9;C9JID8	A0A087WW14;Q0VDG4-2;Q0VDG4	Secernin-3	SCRN3	27.3637	27.7634	27.389	27.7338	27.8139	27.9237	27.7711	27.876	28.424	28.0698	28.0979	27.6722	28.0016	28.1317	27.5162	28.0857	27.7556	27.8138	27.9668	28.0002	28.1748		0	30213	5106100000	75	0.752516
A0A087WW40;Q9Y371;Q9Y371-2;Q9Y371-3	A0A087WW40;Q9Y371;Q9Y371-2	Endophilin-B1	SH3GLB1	30.0593	30.361	30.0339	30.2861	30.3564	30.3524	30.0275	30.0858	30.122	30.3118	30.0587	30.1661	30.1488	30.1221	30.1486	29.9931	30.2502	29.9614	30.0859	29.9487	30.196		0	21894	23112000000	271	0.822593
A0A087WWI0;Q9H2I8;M0R2H0;A0A087WZZ7	A0A087WWI0;Q9H2I8;M0R2H0	Leucine-rich repeat-containing protein C10orf11	C10orf11	25.4937	25.8951	25.6059	25.7685	25.821	26.1299	25.8451	25.7621	25.7678	25.6869	25.7731	25.7899	25.9498	25.6194	25.8691	25.5187	25.2734	25.6406	25.7694	25.5736	25.7343		0	26814	1069700000	50	1.08688
Q5JUY5;A0A087WWJ7;P40238-2;P40238	Q5JUY5;A0A087WWJ7;P40238-2;P40238	Thrombopoietin receptor	MPL	26.6482	25.7867	26.2197	26.7759	26.1807	25.9945	25.9844	26.1992	26.8326	26.4259	26.173	26.7087	26.0556	26.0631	26.2649	25.6258	26.5343	26.0156	25.5439	25.4354	25.7244		0	85405	1510800000	57	0.884681
H0YMB3;H0YLV5;A0A087WWM4;F8WAN9;H0YNJ6;Q9P2T1-3;Q9P2T1;Q9P2T1-2;H0YK13;H0YLB8;H0YN22;H0YNS9;H0YK71;H0YNH0;H0YMG3;H0YKK3;H0YN74;H0YMW6;H0YMR9;H0YMV5;H0YKE1	H0YMB3;H0YLV5;A0A087WWM4;F8WAN9;H0YNJ6;Q9P2T1-3;Q9P2T1;Q9P2T1-2	GMP reductase;GMP reductase 2	GMPR2	27.2991	27.5192	26.8585	27.1451	28.0366	27.7672	27.5269	27.9374	27.3918	27.6393	27.778	27.2082	27.8964	28.3654	27.754	27.4236	28.2794	28.5421	28.1611	27.7778	28.0477		0	20822	4361700000	62	0.914605
Q59G71;A0A087WWW7;E9PGF5;E9PF55;Q9HBL0;F8VV64;Q68CZ2-2;Q63HR2-5;Q63HR2-2;Q63HR2-6;Q63HR2;Q63HR2-4;Q68CZ2	Q59G71;A0A087WWW7;E9PGF5;E9PF55;Q9HBL0	Tensin-1	TNS1	29.5362	29.3908	28.972	29.3552	29.5742	29.4212	29.2794	29.0447	29.5165	29.5721	29.3778	29.0437	29.3353	29.5005	29.1972	29.1989	29.3202	29.0871	29.0837	28.977	29.6036		0	10414	13432000000	184	0.0582244
A0A087WWY9;Q8TB24;Q8TB24-4;H0YJ83	A0A087WWY9;Q8TB24;Q8TB24-4;H0YJ83	Ras and Rab interactor 3	RIN3	26.9062	26.9548	26.601	26.7643	27.1791	27.0548	26.8624	26.925	27.1135	27.3978	26.8881	26.9165	26.8003	26.578	26.9884	26.6879	26.2124	26.8793	26.7079	26.442	26.7822		0	49651	2358200000	43	0.78491
A0A087WXB8;Q9Y274;C9J480;C9IZL6;C9J0E2;C9JXM2;C9JWJ3;Q9Y274-2;C9JWI9;C9JMW7;C9J9Y4	A0A087WXB8;Q9Y274;C9J480;C9IZL6;C9J0E2;C9JXM2;C9JWJ3;Q9Y274-2	Type 2 lactosamine alpha-2,3-sialyltransferase	ST3GAL6	28.8351	28.8321	28.7953	29.1333	28.5352	29.1416	28.3975	28.8737	29.0025	28.8819	28.9279	28.9178	28.6001	28.321	28.5392	28.6059	28.7003	28.2832	28.3675	28.029	28.1167		0	15351	8288000000	102	2.19762
A0A087WXC5;E7ESZ7;O95299;O95299-2;C9J6X0;H7C2W5;H7C1Y7;H7C2X4;Q8N1B9	A0A087WXC5;E7ESZ7;O95299;O95299-2	NADH dehydrogenase [ubiquinone] 1 alpha subcomplex subunit 10, mitochondrial	NDUFA10	28.0191	28.2535	28.5432	27.9011	28.0455	28.2694	28.4924	28.5207	28.3701	28.3615	28.5736	28.982	27.8856	28.0676	28.6149	28.479	28.1164	27.9552	27.5651	28.0293	27.7825		0	54177	6142400000	82	1.4818
A0A087WXL6;Q9H270;B7Z879;A0A087X2J4	A0A087WXL6;Q9H270;B7Z879	Vacuolar protein sorting-associated protein 11 homolog	VPS11	27.0665	26.9994	26.7698	26.7586	26.7661	27.4197	26.7466	27.1007	26.8086	26.9914	27.1114	26.8668	26.6905	26.709	26.5931	26.5922	26.7595	26.7428	27.0245	26.8264	26.7781		0	41917	2323300000	44	0.587913
A0A087WXN9;Q765P7;I3L2G4;Q765P7-2	A0A087WXN9;Q765P7;I3L2G4;Q765P7-2	MTSS1-like protein	MTSS1L	24.6983	24.6054	25.1394	24.7096	25.1295	24.885	24.7429	24.5209	25.0724	24.7978	24.6514	24.3531	24.4985	24.6804	23.2617	24.197	24.5163	24.6959	25.4348	25.2747	24.7334		0	74298	506410000	19	0.929832
A0A087WXS7;O43681;K7ERW9	A0A087WXS7;O43681;K7ERW9	ATPase ASNA1	ASNA1	29.8215	29.9202	29.8298	30.1788	29.7814	29.8143	29.8039	30.0021	29.5016	30.0097	29.7299	29.8692	30.1777	30.0668	30.0256	30.1452	29.9539	30.0979	30.0458	30.1054	29.8681		0	10934	19675000000	173	0.750198
A0A087WY55;Q9NP79;Q5TGM0;Q9NP79-2	A0A087WY55;Q9NP79	Vacuolar protein sorting-associated protein VTA1 homolog	VTA1	27.9579	28.445	28.4398	28.7362	28.6038	28.7016	28.3985	28.3172	28.5497	28.4669	28.3298	28.1125	28.6118	28.3647	28.7962	28.3467	28.2228	28.331	28.6935	28.2752	28.632		0	74381	7178200000	100	1.03892
A0A087WY71;E9PFW3;Q96CW1-2;Q96CW1;C9JJ47;C9JTK4;C9JGT8;C9JJD3;C9JPV8;H7C4C3	A0A087WY71;E9PFW3;Q96CW1-2;Q96CW1;C9JJ47	AP-2 complex subunit mu	AP2M1	30.6015	30.2624	30.4736	30.4717	30.3878	30.6673	30.6319	30.3954	30.5406	30.6349	30.364	30.6643	30.32	30.2401	30.4475	30.2743	30.6193	30.5677	30.2464	30.4682	30.2841		0	63524	30410000000	202	0.38852
A0A087WY88;Q8N5M9	A0A087WY88;Q8N5M9	Protein jagunal homolog 1	JAGN1	25.7848	24.7179	25.4029	25.5664	23.6709	25.1094	25.5272	24.329	27.1714	27.2822	24.0331	24.4257	24.355	23.2618	25.6635	24.3663	24.718	26.248	23.284	23.7093	26.0678		0	15485	890500000	18	0.0769783
A0A087WYD6;Q03519;E7ENX8;Q03519-2;Q9NUT2-5;Q9NUT2-4;Q9NUT2-2;Q9NUT2	A0A087WYD6;Q03519;E7ENX8;Q03519-2	Antigen peptide transporter 2	TAP2	28.36	26.8347	28.1513	28.0004	26.9885	27.3125	28.0774	28.6855	29.2809	29.208	28.6131	29.1988	28.3307	27.8801	28.2792	28.8793	29.0358	28.6001	27.6141	28.5153	27.847		0	26423	6964300000	87	1.85853
A0A087WYF7;Q6UXV4;A0A087WUX8	A0A087WYF7;Q6UXV4;A0A087WUX8	MICOS complex subunit MIC27	APOOL	26.5024	23.5919	25.8395	23.1293	23.6935	25.4226	25.6028	26.1561	27.4545	26.8608	26.7582	27.3154	26.0301	25.9056	25.9032	26.5757	26.8505	23.7211	24.7491	26.1719	24.7321		0	59846	1318300000	11	0.952426
A0A087WYN9;Q7Z478;H0Y8L1	A0A087WYN9;Q7Z478	ATP-dependent RNA helicase DHX29	DHX29	28.6384	28.5669	28.6968	28.2446	28.4153	28.8908	28.5922	28.5573	28.4605	28.4357	28.144	28.2405	28.1735	28.5194	28.5712	28.3748	28.4307	28.2675	28.5399	28.598	28.4988		0	89489	7099700000	159	0.676637
A0A087WYU1;Q9Y5X1	A0A087WYU1;Q9Y5X1	Sorting nexin-9	SNX9	29.2186	29.3831	29.3196	29.2562	29.6208	29.3604	29.2415	29.1213	29.3562	29.4348	29.3908	29.4229	29.1331	29.5573	29.3886	29.323	29.4519	29.3529	28.9089	29.1767	29.1611		0	48146	12784000000	152	1.03528
D6REQ6;D6RHI9;A0A087WZM2;O00584;H0YAE9	D6REQ6;D6RHI9;A0A087WZM2;O00584;H0YAE9	Ribonuclease T2	RNASET2	23.549	26.2219	25.6106	26.2657	25.4716	26.6072	24.9261	23.9709	25.7152	24.9825	25.1029	24.7604	24.2476	24.7242	24.7233	24.2588	25.2422	25.1172	24.8102	24.1452	25.261		0	22557	784060000	16	0.568105
A0A087WZN1;O43837;A0A087X2E5;O43837-2;O43837-3	A0A087WZN1;O43837;A0A087X2E5;O43837-2;O43837-3	Isocitrate dehydrogenase [NAD] subunit beta, mitochondrial	IDH3B	25.97	26.1869	25.9208	25.8429	24.1015	25.7365	25.8994	26.0308	26.3123	26.4358	26.6527	26.5062	26.0354	26.1735	26.5938	26.1027	26.3396	25.9531	25.2777	25.7748	25.7022		0	10787	1259500000	31	1.50043
A0A087WZP8;P49662-2;P49662;H0YD34;E9PMT1;Q6UXS9-3;Q6UXS9	A0A087WZP8;P49662-2;P49662	Caspase-4;Caspase-4 subunit 1;Caspase-4 subunit 2	CASP4	26.1452	27.0194	23.631	24.2752	26.406	25.6344	25.6408	26.0832	23.3762	25.3201	25.6647	25.891	24.3469	26.0605	25.754	26.5273	26.475	26.4481	25.4539	25.7767	26.1783		0	44168	1260900000	30	0.126699
A0A087WZR3;H9KVA9;P46736-4;P46736-2;P46736-3;P46736;X6RJS7	A0A087WZR3;H9KVA9;P46736-4;P46736-2;P46736-3;P46736;X6RJS7	Lys-63-specific deubiquitinase BRCC36	BRCC3	26.8561	27.075	26.7996	26.7414	26.981	26.6833	26.9302	26.6071	27.2284	26.2049	26.6725	26.6849	26.9035	26.8987	25.2507	27.0326	26.6834	24.1553	27.181	26.7612	26.7864		0	54637	2143500000	40	0.223046
A0A087WZV0;O43314-2;O43314;H0Y9S9;D6RFG4;A0A087WWN8;D6RBU4	A0A087WZV0;O43314-2;O43314	Inositol hexakisphosphate and diphosphoinositol-pentakisphosphate kinase 2	PPIP5K2	29.6365	29.3496	29.8108	29.6029	30.1786	25.8229	29.1648	29.2396	29.2176	28.9527	29.585	29.1507	30.1558	29.3635	29.2516	28.8123	29.1831	29.1551	23.7118	28.8463	29.5175		0	52802	13276000000	27	0.232558
A0A087X0I4;M0QXB4;O14579;O14579-3;O14579-2;M0R061	A0A087X0I4;M0QXB4;O14579;O14579-3;O14579-2	Coatomer subunit epsilon	COPE	30.0411	30.1665	30.1322	29.9979	30.212	30.1336	29.804	30.408	30.0695	30.1701	29.9684	30.2551	30.4544	30.5911	30.094	30.3744	30.1878	30.651	30.9108	30.8018	30.7138		0	20653	25381000000	209	2.42721
A0A087X0R6;Q9UMY4-2;Q9UMY4;Q9UMY4-3	A0A087X0R6;Q9UMY4-2;Q9UMY4;Q9UMY4-3	Sorting nexin-12	SNX12	29.4702	29.6438	29.6298	29.4182	29.857	30.3158	29.7677	29.6872	29.3609	29.7568	29.3642	29.4679	29.5997	29.7458	29.8423	29.8215	29.5508	29.7334	29.5605	29.0891	29.47		0	58109	16086000000	134	0.504307
A0A087X0W7;Q86TX2;G3V4F2;A0A087WT95;P49753;P49753-2	A0A087X0W7;Q86TX2;G3V4F2;A0A087WT95;P49753;P49753-2	Acyl-coenzyme A thioesterase 1;Acyl-coenzyme A thioesterase 2, mitochondrial	ACOT1;ACOT2	26.4341	26.7967	26.4418	26.5462	26.7787	25.3559	26.7439	26.8137	27.4894	23.773	26.4469	26.7949	26.4318	26.6506	26.8499	26.9885	26.9478	24.3241	26.8324	26.693	26.5371		0	115	1968300000	25	0.189293
Q2TAM5;A0A087X0W8;Q04206-2;Q04206-3;Q04206;E9PI38;E9PQS6;E9PKV4;A0A087WVP0;E9PKH5;Q04206-4;E9PMD5;E9PRX2;E9PJR1;E9PNV4;E9PJZ9;E9PM47;E9PNK5;E9PN69	Q2TAM5;A0A087X0W8;Q04206-2;Q04206-3;Q04206;E9PI38;E9PQS6;E9PKV4;A0A087WVP0;E9PKH5;Q04206-4;E9PMD5	Transcription factor p65	RELA	27.0897	27.5697	27.6077	27.3409	27.6244	26.5341	26.8265	26.7376	27.0954	27.3285	27.4389	27.3844	27.3801	27.3693	27.5898	27.1233	27.1904	27.2445	27.168	26.9402	27.3564		0	26249	3043100000	62	0.684202
A0A087X188;Q9UBW5;F5H0W4;A0A0A0MT10;Q9UBW5-2;S4R418;S4R3J0;O00499-9;O00499-10;O00499-7;O00499-8;O00499-4;O00499-6;O00499-11;O00499-3;O00499-2;O00499-5;O00499	A0A087X188;Q9UBW5;F5H0W4;A0A0A0MT10;Q9UBW5-2;S4R418	Bridging integrator 2	BIN2	33.998	34.2084	34.0068	34.0775	34.3795	34.2046	34.0514	34.1377	33.6725	34.0224	34.1281	33.8154	34.3387	34.2628	34.0947	34.2316	34.0608	34.1128	34.3163	34.2788	34.3373		0	32331	358070000000	816	1.13296
A0A087X1G7;O60613;A0A087WXL0;A8MZD0;O60613-2	A0A087X1G7;O60613	15 kDa selenoprotein	SEP15	28.0311	28.2554	28.021	28.2548	28.5484	28.1991	28.9696	27.5759	28.2772	28.5856	27.9987	28.3444	27.9268	28.0238	28.461	28.156	28.2317	28.4593	28.2852	28.2084	28.4118		0	10676	6326800000	106	0.0183744
A0A087X1Z3;Q9UL46;H0YM70;H0YKU2;H0YLG1;H0YLD2	A0A087X1Z3;Q9UL46;H0YM70	Proteasome activator complex subunit 2	PSME2	31.0908	30.994	30.7937	30.9668	30.9415	30.9196	30.863	30.9973	30.4981	30.8309	30.8876	30.7851	31.1117	30.8935	30.6546	30.8502	30.7746	30.6214	30.9256	31.0261	30.7836		0	31364	37124000000	298	0.218302
A0A087X232;P09871;F8WCZ6;H0Y5D1;F5H7T4;B5MCV4;C9JMA2;F8W876;P48740-3;P48740-4;P48740;P48740-2	A0A087X232;P09871;F8WCZ6	Complement C1s subcomponent;Complement C1s subcomponent heavy chain;Complement C1s subcomponent light chain	C1S	25.6818	25.3494	26.1422	26.3752	25.8994	25.8587	25.778	26.1102	25.8723	25.8169	25.8362	25.9978	24.9063	25.2519	25.9569	25.8352	25.3852	24.2169	25.9856	26.061	23.6945		0	51211	1049300000	19	0.274396
A0A087X256;Q2M389;Q2M389-2;F8W1W1;F8VYH7	A0A087X256;Q2M389;Q2M389-2	WASH complex subunit 7	KIAA1033	27.251	27.0385	27.4104	26.771	27.4289	27.1719	26.6697	27.0993	27.2114	27.0947	26.7596	26.9502	26.987	27.0965	27.1943	27.0053	27.1274	27.3144	27.2226	27.3764	26.8437		0	36795	2839700000	87	0.135082
A0A087X2B5;P35613-2;P35613;A0A087WUV8;P35613-3;P35613-4;I3L192;R4GMX5;R4GN83	A0A087X2B5;P35613-2;P35613;A0A087WUV8;P35613-3;P35613-4;I3L192;R4GMX5	Basigin	BSG	30.0705	29.271	29.35	29.4772	29.0281	29.1352	29.4568	29.726	30.1718	30.0552	29.6794	29.9452	29.4363	29.6236	29.6702	28.9101	30.2056	29.7343	29.3399	28.6569	28.7597		0	32232	15648000000	91	1.07044
A0A087X2C0;A0A075B6N9;A0A087WYJ9;P01871;P01871-2;P04220	A0A087X2C0;A0A075B6N9;A0A087WYJ9;P01871;P01871-2;P04220	Ig mu chain C region;Ig mu heavy chain disease protein	IGHM	28.3282	26.5683	25.9834	28.8077	27.3422	26.6583	29.1924	28.5232	28.5939	28.9918	28.9314	29.2776	29.49	29.5224	29.5082	30.2441	29.5973	30.3658	30.5754	31.9739	30.9098	+	0	72442	15313000000	171	4.08915
A0A087X2D8;O60271-4;O60271-2;O60271;O60271-5;O60271-3;O60271-9;H0YBE9;D6RHI8;E9PFH7;A0A087WYG2;Q9UPT6;Q9UPT6-2	A0A087X2D8;O60271-4;O60271-2;O60271;O60271-5;O60271-3;O60271-9	C-Jun-amino-terminal kinase-interacting protein 4	SPAG9	27.8215	28.0399	27.6993	27.2277	27.8365	27.9675	27.7067	27.3209	27.1701	27.7614	27.6927	27.4668	27.6992	27.2898	27.3819	27.7409	27.9609	28.1817	27.6273	27.4036	27.5429		0	54305	3974200000	103	1.01229
A0A087X2I1;P62333;H0YJC0;H0YJS8;H0YJE9;H0YJT1;H0YJX2;H0YJD2;H0YJY8	A0A087X2I1;P62333;H0YJC0	26S protease regulatory subunit 10B	PSMC6	30.0707	30.2116	30.1938	30.3455	30.3752	30.3579	30.1282	30.332	30.1125	30.4248	30.1701	30.1176	30.172	30.3664	29.995	30.1024	30.1605	30.3146	30.2322	30.2771	30.3482		0	84941	24021000000	283	0.385036
A0A0A0MR88;A0A096LPC5;Q9Y4E1-6;Q9Y4E1-2;Q9Y4E1;Q9Y4E1-4;J3KP36;E7ESD2;Q5SNT6;Q9Y4E1-3;Q641Q2-2;Q641Q2;F8W7U3;Q9Y4E1-5;A0A087WYF6;A0A0A0MT65;F5GY39;B1AP61;Q5SRD0;Q5T1D7	A0A0A0MR88;A0A096LPC5;Q9Y4E1-6;Q9Y4E1-2;Q9Y4E1;Q9Y4E1-4;J3KP36;E7ESD2;Q5SNT6;Q9Y4E1-3;Q641Q2-2;Q641Q2;F8W7U3;Q9Y4E1-5;A0A087WYF6	WASH complex subunit FAM21C;WASH complex subunit FAM21B;WASH complex subunit FAM21A	FAM21C;FAM21A;FAM21B	27.1309	27.029	26.9923	26.898	27.0733	26.7169	27.1903	27.0709	26.9474	27.0551	26.4013	26.9693	26.3404	26.813	26.971	26.6732	26.7803	26.7958	26.8585	26.651	26.5255		0	90058	2335300000	98	0.697363
A0A096LPI6;P30042;A0A096LNH5;H7C1F6;H7C2G3;P30042-2;A0A096LP73;F2Z2Q0;H7BYH1;A0A096LNJ1;A0A096LP12	A0A096LPI6;P30042;A0A096LNH5;H7C1F6;H7C2G3;P30042-2;A0A096LP73;F2Z2Q0;H7BYH1	ES1 protein homolog, mitochondrial	C21orf33	30.475	30.0991	30.3749	29.975	30.1791	30.2945	30.1554	30.2398	30.2405	30.2885	30.1257	30.4332	29.9993	29.883	30.2697	30.375	29.9721	29.5881	30.1309	30.2207	29.9912		0	18135	23137000000	207	0.360404
A0A0A0MQR1;Q9Y4K4;G3V3V7;G3V4Q4;G3V5C6;G3V4T8	A0A0A0MQR1;Q9Y4K4	Mitogen-activated protein kinase kinase kinase kinase 5	MAP4K5	26.6132	26.6476	26.914	25.5028	26.5115	26.9043	26.718	27.0016	26.7718	26.2165	26.6316	26.5779	25.0018	27.0941	26.7291	24.3583	26.6067	27.1066	26.92	26.5364	26.6946		0	35972	1988400000	35	0.0786596
A0A0A0MTC7;A0A0A0MQS9;Q16363-2;Q16363;E5RFQ2;H0Y351;H0YAQ5;H0YAP9	A0A0A0MTC7;A0A0A0MQS9;Q16363-2;Q16363	Laminin subunit alpha-4	LAMA4	26.7094	27.1637	26.8943	26.8605	27.2028	25.5849	26.1705	26.6869	26.922	26.6812	26.3426	26.7634	26.5416	26.5529	26.6703	26.0165	26.2987	25.9637	26.2878	25.8629	26.1436		0	50146	1819200000	64	0.745003
A0A0A0MR02;P45880;P45880-2;P45880-1;Q5JSD2;Q5JSD1;A2A3S1	A0A0A0MR02;P45880;P45880-2;P45880-1;Q5JSD2;Q5JSD1	Voltage-dependent anion-selective channel protein 2	VDAC2	27.0692	23.57	25.5719	27.2431	24.9175	25.1632	26.399	29.565	30.6562	27.4821	30.4268	30.8427	26.2438	26.1187	26.6659	27.0023	28.7097	25.4966	25.7298	26.9228	24.1308		0	47964	7147600000	47	1.51599
A0A0A0MR07;P15498;P15498-2;F5H5P4;Q96D37	A0A0A0MR07;P15498;P15498-2;F5H5P4;Q96D37	Proto-oncogene vav	VAV1	30.0444	29.9432	30.1796	30.2616	30.2063	30.3131	29.8973	30.1019	29.9404	30.1214	29.9205	30.0559	30.0482	30.312	30.1642	30.2798	30.1697	30.1984	29.9775	30.1049	30.125		0	26546	21587000000	247	1.58565
A0A0A0MRA3;A0A0A0MTS7;Q8WZ42-3;Q8WZ42-10;Q8WZ42-9;Q8WZ42-5;Q8WZ42-11;Q8WZ42-4;Q8WZ42-7;Q8WZ42-2;Q8WZ42;Q8WZ42-8;Q8WZ42-13;Q8WZ42-12;Q8WZ42-6	A0A0A0MRA3;A0A0A0MTS7;Q8WZ42-3;Q8WZ42-10;Q8WZ42-9;Q8WZ42-5;Q8WZ42-11;Q8WZ42-4;Q8WZ42-7;Q8WZ42-2;Q8WZ42;Q8WZ42-8;Q8WZ42-13;Q8WZ42-12	Titin	TTN	29.8587	30.0143	29.7146	30.1635	29.8709	30.5847	29.7741	30.369	29.92	24.2038	30.0396	29.8734	30.6224	29.8507	30.0362	30.5161	30.4326	30.4914	30.5399	30.3014	30.9239		0	4391	27292000000	28	0.523193
A0A0A0MRA8;Q9Y2J2-2;Q9Y2J2;Q9Y2J2-4;B2RB02;Q9Y2J2-3	A0A0A0MRA8;Q9Y2J2-2;Q9Y2J2;Q9Y2J2-4	Band 4.1-like protein 3;Band 4.1-like protein 3, N-terminally processed	EPB41L3	23.9598	23.9807	24.0381	25.5676	26.2336	26.4666	23.9711	22.9884	24.8212	24.3713	23.2722	25.284	25.0766	23.6889	23.6886	24.7541	25.8976	24.3161	24.1479	24.3147	24.3003		0	11873	792590000	16	1.67811
A0A0A0MRE5;Q9ULH1;Q9ULH1-2;H0YBF7;H0YBY9;H0YBM4;E5RHD7;E5RFD9	A0A0A0MRE5;Q9ULH1;Q9ULH1-2;H0YBF7	Arf-GAP with SH3 domain, ANK repeat and PH domain-containing protein 1	ASAP1	30.9844	31.0437	30.9794	30.9878	31.0649	30.9187	31.1735	30.928	30.8973	31.0762	30.8661	30.9377	30.9098	31.0204	31.0817	31.0637	30.954	30.8116	30.9646	30.9099	30.8731		0	32331	40068000000	538	0.0545938
A0A0A0MRI2;Q9UNH7;Q9UNH7-2;G3V5X9;H0YJF8;G3V4Z5;G3V5U2;G3V2U1	A0A0A0MRI2;Q9UNH7;Q9UNH7-2	Sorting nexin-6;Sorting nexin-6, N-terminally processed	SNX6	29.4379	29.8017	29.4039	29.5432	29.8005	29.8318	29.7299	29.3994	29.3475	29.5275	29.4643	29.2864	29.7187	29.535	29.432	29.7383	29.3157	29.4145	29.6268	29.5059	29.6151		0	16205	15042000000	199	0.291259
A0A0A0MRJ6;H7BY58;P22061;P22061-2;F6S8N6;C9J0F2;F8WDT3;F8WAV5;F8WAX2;H7C4X2	A0A0A0MRJ6;H7BY58;P22061;P22061-2;F6S8N6	Protein-L-isoaspartate O-methyltransferase;Protein-L-isoaspartate(D-aspartate) O-methyltransferase	PCMT1	29.3763	29.4689	29.5706	29.3251	29.6714	28.9956	29.1929	29.2677	29.6896	29.1597	29.217	29.4172	29.6353	29.6603	29.4829	29.3316	29.3718	29.5001	29.6486	29.6123	29.9496		0	16649	14044000000	134	0.922584
A0A0A0MRJ7;P12259	A0A0A0MRJ7;P12259	Coagulation factor V;Coagulation factor V heavy chain;Coagulation factor V light chain	F5	33.6363	33.8946	33.8293	33.614	33.5683	33.9079	33.3601	33.6017	33.4423	33.2623	33.3915	33.4274	33.2311	33.2958	33.4604	33.1172	33.1852	33.2525	32.9578	33.0228	32.9986		0	32331	221920000000	1336	4.9848
A0A0A0MRK6;Q13505-3;Q13505	A0A0A0MRK6;Q13505-3;Q13505	Metaxin-1	MTX1	25.041	23.0038	23.0697	25.1608	23.1309	25.4696	22.9936	25.1361	25.3426	24.9155	25.2057	24.825	24.9088	24.9453	24.1236	24.9183	23.6894	24.8576	24.3174	25.1826	24.1927		6805	36051	415930000	27	0.120553
A0A0A0MRT6;Q8IZP0-2;Q8IZP0-4;Q8IZP0-3;Q8IZP0-5;Q8IZP0-6;Q8IZP0-9;Q8IZP0;B6VEX4;Q8IZP0-10;Q8IZP0-8;Q8IZP0-7;Q8IZP0-12;Q8IZP0-11	A0A0A0MRT6;Q8IZP0-2;Q8IZP0-4;Q8IZP0-3;Q8IZP0-5;Q8IZP0-6;Q8IZP0-9;Q8IZP0;B6VEX4;Q8IZP0-10;Q8IZP0-8;Q8IZP0-7;Q8IZP0-12;Q8IZP0-11	Abl interactor 1	ABI1	31.5658	31.6272	31.6018	31.3665	31.4464	31.965	31.3331	31.5048	31.2746	31.5845	31.3742	31.4424	31.4823	31.595	31.5039	31.5106	31.3321	31.4059	31.5468	31.3403	31.4386		0	32331	58292000000	360	0.357101
A0A0A0MRV0;Q9P2E9-2;Q9P2E9;A0A087WVV2;Q9P2E9-3;F8W7S5;A0A087WU26;V9GY78;A2A2S5;E9PN67;Q8N4C6-6	A0A0A0MRV0;Q9P2E9-2;Q9P2E9;A0A087WVV2;Q9P2E9-3;F8W7S5	Ribosome-binding protein 1	RRBP1	28.345	28.1622	28.7053	28.4282	28.297	28.8628	28.6817	28.1992	28.5709	28.3935	28.3401	28.5557	28.4959	28.0516	28.2638	28.0927	28.5747	28.558	28.018	28.1053	28.3401		0	68266	6797500000	180	0.277425
B0QYI1;A0A0A0MRY0;Q8WUA7-2;Q8WUA7-4;Q8WUA7;Q8WUA7-3;Q9NU19	B0QYI1;A0A0A0MRY0;Q8WUA7-2;Q8WUA7-4;Q8WUA7;Q8WUA7-3	TBC1 domain family member 22A	TBC1D22A	22.9826	24.1633	25.1312	24.6277	25.4142	24.9933	25.3557	25.2844	24.936	25.3148	25.2569	25.0617	25.3462	24.9802	25.2106	25.0139	24.8245	25.0822	24.2098	25.2727	25.0677		0	67561	657810000	39	0.794739
A0A0A0MS41;Q9BWM7;S4R3N9	A0A0A0MS41;Q9BWM7;S4R3N9	Sideroflexin-3	SFXN3	29.1557	28.0733	28.269	28.5894	27.7625	27.1035	28.0811	29.0895	30.1036	28.8657	29.2956	29.8775	28.3274	28.2471	28.7463	28.9432	29.4045	28.049	27.7799	28.41	27.6457		0	69656	9099100000	91	1.03586
Q5SWX3;A0A0A0MS52;A0A0A0MT11;Q13555-10;Q13555-3;Q13555-5;Q13555-4;Q13555-7;Q13555-9;Q13555-2;Q13555-8;Q13555;Q13555-6;Q8WU40;H0Y6G2;Q13554-7;Q13554-4;Q13554-6;Q13554-3;Q13554-8;Q13554-5;Q13554-2;Q13554;H7BXS4;H7BZC6;Q9UQM7;Q9UQM7-2;D6RHX9;E9PBE8;E7EQE4;H7C394	Q5SWX3;A0A0A0MS52;A0A0A0MT11;Q13555-10;Q13555-3;Q13555-5;Q13555-4;Q13555-7;Q13555-9;Q13555-2;Q13555-8;Q13555;Q13555-6;Q8WU40;H0Y6G2;Q13554-7;Q13554-4;Q13554-6;Q13554-3;Q13554-8;Q13554-5;Q13554-2;Q13554	Calcium/calmodulin-dependent protein kinase type II subunit gamma;Calcium/calmodulin-dependent protein kinase type II subunit beta	CAMK2G;CAMK2B	26.8368	26.7809	26.8251	27.0013	26.9029	27.0506	26.7478	26.7163	27.1098	26.7694	26.9987	26.6992	26.7086	26.9924	27.2788	26.4884	26.5869	26.7599	26.8246	26.9824	26.6516		0	26029	2345800000	43	0.694556
A0A0A0MSA7;O43432;O43432-3;O43432-4;Q5SWD0;O43432-2;B1AN91;B1AN92	A0A0A0MSA7;O43432;O43432-3;O43432-4	Eukaryotic translation initiation factor 4 gamma 3	EIF4G3	28.9161	28.9462	28.7959	28.7992	28.8499	29.0828	28.7698	28.9554	28.7634	28.8201	28.5896	28.8582	28.5819	28.8433	28.8154	28.698	28.7696	28.9361	28.9119	28.7333	28.6396		0	70646	8982100000	192	0.215221
A0A0A0MSB8;Q9UPT5-2;Q9UPT5-5;Q9UPT5-1;Q9UPT5-6;Q9UPT5;A0A0A0MRE1;B4DJ07;Q9UPT5-4;C9JME6;B5MCY9;K7ERQ5;C9JKC2	A0A0A0MSB8;Q9UPT5-2;Q9UPT5-5;Q9UPT5-1;Q9UPT5-6;Q9UPT5;A0A0A0MRE1;B4DJ07	Exocyst complex component 7	EXOC7	28.2808	28.2617	28.3801	28.5336	28.3492	28.2245	28.3015	28.434	28.3405	28.5965	28.0519	28.1611	28.2192	28.1744	28.3861	28.3132	28.1662	28.2418	28.2191	28.4153	28.4569		0	36221	6587100000	78	0.066721
A0A0A0MSE2;Q16836;Q16836-3;Q16836-2;E9PF18	A0A0A0MSE2;Q16836;Q16836-3;Q16836-2;E9PF18	Hydroxyacyl-coenzyme A dehydrogenase, mitochondrial	HADH	31.0364	30.8473	31.2373	31.0471	30.833	30.9318	31.1941	31.4402	31.1184	30.9732	31.3143	31.2178	31.02	31.474	31.2312	31.5289	31.1847	31.0602	30.9695	31.2619	31.1028		0	27894	45293000000	208	0.493181
J3KNW4;A0A0A0MSG2;Q14192;C9J3S8;F8WDA8;U3KQT4;Q14192-2	J3KNW4;A0A0A0MSG2;Q14192	Four and a half LIM domains protein 2	FHL2	28.9276	28.5629	28.7064	28.4762	28.7688	28.6546	28.5652	28.4431	28.111	28.4614	28.7629	28.4202	28.7792	28.7178	28.7322	28.301	28.6314	28.5593	28.6037	28.7279	28.433		0	35412	7717000000	119	0.772926
A0A0A0MSI8;O00471;F8W9B8;G3V4Z7	A0A0A0MSI8;O00471;F8W9B8	Exocyst complex component 5	EXOC5	28.3708	28.2965	28.488	28.6666	28.298	28.826	28.4285	28.3197	28.303	28.1326	28.3855	28.3163	28.2716	28.7151	28.424	28.306	28.3774	28.4977	28.6007	28.9019	28.8066		0	37635	7011100000	135	1.44625
A0A0A0MSK6;Q13017-2;Q13017;G3V360;Q13017-3;Q13017-4	A0A0A0MSK6;Q13017-2;Q13017	Rho GTPase-activating protein 5	ARHGAP5	24.1424	24.3805	24.8222	24.3713	24.283	24.5592	25.1438	24.1546	25.2348	24.8946	25.031	24.5813	24.3614	24.9707	25.0779	25.0888	24.4094	24.9764	24.2932	24.4347	24.7578		0	12313	477260000	21	0.325138
A2AB90;A0A0A0MSV9;O15533-2;O15533;O15533-3;A0A0A0MT98;O15533-4;Q6P1N7;C9JA35	A2AB90;A0A0A0MSV9;O15533-2;O15533;O15533-3;A0A0A0MT98;O15533-4;Q6P1N7	Tapasin	TAPBP	27.4295	26.7272	27.4147	27.1618	26.1304	25.1905	26.7677	27.5379	27.5628	27.938	27.9784	28.123	26.8933	26.7607	27.4617	25.3587	28.178	27.2719	26.5786	27.0755	26.794		0	10558	3100400000	54	0.7672
A0A0A0MSW4;P48739;P48739-3;P48739-2;B3KYB6;B3KYB7;I3L4C0;I3L459;I3L4H1;I3L3W1;I3L2X8;I3L471;I3L4U7	A0A0A0MSW4;P48739;P48739-3;P48739-2;B3KYB6	Phosphatidylinositol transfer protein beta isoform	PITPNB	28.4075	28.2461	28.602	27.998	28.5586	28.1476	28.8955	28.6501	28.8404	28.0795	28.5324	28.4113	28.5439	28.7096	28.562	28.3429	28.5116	28.2582	28.5828	28.5288	28.3944		0	55776	6963100000	101	1.51402
J3KR24;A0A0A0MSX9;P41252;Q5TCD1;Q5TCC5;Q5TCC6;Q5TCD2;Q5TCC4	J3KR24;A0A0A0MSX9;P41252	Isoleucine--tRNA ligase, cytoplasmic	IARS	26.9435	25.9341	25.8511	26.1676	25.5172	26.293	26.3112	26.7127	23.7982	24.265	27.0283	26.3791	26.5584	24.1241	24.2927	26.1191	24.1218	26.5061	24.3094	26.6606	26.5863		0	10928	1805900000	28	0.0385663
X6R433;A0A0A0MT22;P08575-2;P08575;M3ZCP1;A0A075B788;E9PKH0	X6R433;A0A0A0MT22;P08575-2;P08575;M3ZCP1;A0A075B788;E9PKH0	Receptor-type tyrosine-protein phosphatase C	PTPRC	27.3397	26.5321	26.7521	27.3648	26.6029	26.6	26.8436	27.3946	27.4206	26.8686	26.9453	27.816	27.2102	26.8097	26.9517	26.9072	27.4009	26.844	26.6664	27.1338	26.8764		0	16779	2760600000	32	0.108767
A0A0A0MT60;Q5T1M5;Q5T1M5-2;X6RKW4;Q5T1M5-3	A0A0A0MT60;Q5T1M5;Q5T1M5-2	FK506-binding protein 15	FKBP15	28.6694	28.8222	28.6227	28.8769	28.6755	28.7843	28.4801	28.9937	28.6782	28.6486	28.985	28.428	28.9316	28.9497	28.6437	28.7026	28.7505	28.8014	28.798	28.7455	29.1304		0	10444	8479200000	180	0.0951389
A0A0A0MT83;P26440;P26440-2;H0YLC3;H7C4G6;H0YN10;H0YKV0;A0A087WVD3	A0A0A0MT83;P26440;P26440-2;H0YLC3;H7C4G6	Isovaleryl-CoA dehydrogenase, mitochondrial	IVD	28.4422	27.9573	27.9791	28.126	28.2991	28.3011	28.5228	28.4457	28.6567	28.2748	28.5879	28.7488	27.983	28.2708	28.4881	28.5224	28.3341	28.1684	28.2454	28.6317	28.5136		0	17009	6602200000	91	0.817775
A0A0A0MTH3;Q13418;Q13418-3;Q13418-2;A0A087WWY6;E9PQ52;A0A087WW45	A0A0A0MTH3;Q13418;Q13418-3;Q13418-2	Integrin-linked protein kinase	ILK	35.6044	35.6826	35.6956	35.5941	35.559	36.19	35.6199	35.7152	35.6195	35.7304	35.644	35.3888	35.4496	35.595	35.6011	35.8009	35.6189	35.6987	35.498	35.5881	35.6474		0	32331	1054100000000	1029	0.209518
A0A0A0MTN0;Q13617;Q13617-2;Q5T2B5;Q5T2B4;Q5T2B7	A0A0A0MTN0;Q13617;Q13617-2;Q5T2B5	Cullin-2	CUL2	28.9008	29.3001	29.0307	29.1777	29.1875	29.2814	29.1089	29.084	29.3348	29.4061	29.2449	29.0355	29.0897	29.4022	29.4074	29.2606	29.2858	29.4933	29.2143	29.3184	29.2698		0	74942	11863000000	196	0.375687
A0A0A0MTR7;Q63HN8;A0A0A0MTC1;Q63HN8-4;Q63HN8-5;Q63HN8-6	A0A0A0MTR7;Q63HN8;A0A0A0MTC1;Q63HN8-4	E3 ubiquitin-protein ligase RNF213	RNF213	26.951	26.9501	27.2876	26.7249	26.8156	27.4841	26.671	27.1322	27.422	27.0551	26.669	27.1792	26.7125	26.9332	27.0544	26.714	26.9116	27.3675	27.2425	26.984	27.0132		0	36521	2703100000	73	0.00662734
A0A0A6YY95;Q9Y240;V9H0X6;M0R081	A0A0A6YY95;Q9Y240;V9H0X6;M0R081	C-type lectin domain family 11 member A	CLEC11A	25.718	25.9442	26.3863	25.489	26.1993	26.7558	26.0371	25.6014	26.6061	26.6529	25.9465	26.0458	24.9162	25.967	25.7257	25.8223	25.9595	26.4642	26.1735	24.2071	24.2923		0	87955	1332900000	25	0.805456
A0A0A6YYA0;Q86XR7-2;Q9Y3B3-2;Q9Y3B3;G3V2Y2	A0A0A6YYA0;Q86XR7-2;Q9Y3B3-2;Q9Y3B3	Transmembrane emp24 domain-containing protein 7	TMED7	29.6888	29.0363	29.5042	29.5646	29.0342	29.2468	28.8024	29.9309	29.3862	28.8466	29.4907	29.2148	29.4521	29.2954	29.2988	30.0342	29.1871	29.0006	29.4321	30.0695	29.2434		0	47027	13125000000	112	0.0298017
A0A0A6YYA7;Q12851-2;Q12851;C9JCU6;H7C208;F2Z2B3;F8WCP4;F5H5A3;Q8IVH8-3;Q8IVH8	A0A0A6YYA7;Q12851-2;Q12851;C9JCU6	Mitogen-activated protein kinase kinase kinase kinase 2	MAP4K2	28.4992	28.5678	28.5594	29.0077	28.4628	28.3965	28.3818	28.473	28.4635	28.2997	28.3933	28.2868	28.7755	28.5211	28.3802	28.2206	28.2997	28.337	28.0588	28.4281	28.5425		0	15209	6935300000	136	0.656568
A0A0A6YYG1;Q9UJY5-4;Q9UJY5-3;Q9UJY5;Q9UJY5-6;B0QYR6;Q9UJY5-2;B0QYS3;B0QYS5;B0QYS2;B0QYR9;B0QYS0;B0QYS1;A0A087WYN2;B0QYR5;H3BPI3;H3BMM6;Q9UJY4	A0A0A6YYG1;Q9UJY5-4;Q9UJY5-3;Q9UJY5;Q9UJY5-6;B0QYR6;Q9UJY5-2	ADP-ribosylation factor-binding protein GGA1	GGA1	25.2356	25.4736	25.8819	24.6859	25.3973	24.7419	24.6342	25.878	25.6112	25.1432	25.8054	25.3462	25.528	25.9298	24.9678	25.2579	25.2054	25.2312	25.8614	25.5105	25.8513		0	86177	837940000	41	0.454742
H3BPJ2;A0A0A6YYJ6;H3BN98;Q15041-2;Q15041;Q15041-3	H3BPJ2;A0A0A6YYJ6;H3BN98;Q15041-2;Q15041;Q15041-3	ADP-ribosylation factor-like protein 6-interacting protein 1	ARL6IP1	25.385	25.4054	24.2191	25.0982	25.1734	25.4683	24.1538	25.4039	24.2283	26.8035	24.9888	25.841	26.2074	24.2934	24.1853	26.3482	24.9499	24.8744	24.87	25.2168	24.8531		16108	27419	788070000	19	0.29757
A0A5E8;Q99501;Q99501-4;Q99501-3;Q99501-2;C9JFI0;C9JRR6	A0A5E8;Q99501;Q99501-4;Q99501-3;Q99501-2	GAS2-like protein 1	GAS2L1	28.5023	28.7072	28.1916	28.8604	28.2544	28.3046	27.865	28.1632	27.7611	27.8019	27.8047	27.5773	28.0341	28.0158	27.8235	27.7581	27.3716	27.7943	27.9184	28.0781	27.3041		0	85076	5366900000	85	2.27361
A0AVT1;A0AVT1-2;H0Y8S8;A0AVT1-3;A0AVT1-4;H0Y9U5	A0AVT1;A0AVT1-2	Ubiquitin-like modifier-activating enzyme 6	UBA6	29.8418	30.0554	29.7388	30.1183	29.9178	30.058	29.8228	29.8203	29.8134	29.7536	29.9527	29.8344	30.1258	29.9747	29.7781	29.9464	29.8986	30.2839	29.9413	30.0673	30.1682		0	84021	19737000000	235	0.642021
H7BXI1;A0FGR8-2;A0A087WXU3;A0FGR8;A0FGR8-6;A0FGR8-4;A0FGR8-5	H7BXI1;A0FGR8-2;A0A087WXU3;A0FGR8;A0FGR8-6;A0FGR8-4	Extended synaptotagmin-2	ESYT2	29.7717	29.0031	29.3094	29.6691	28.6887	28.9795	29.5715	30.1545	30.3904	30.2815	30.5764	30.3949	29.7882	29.7151	29.7591	29.9081	30.662	30.0866	29.7457	30.0318	29.6045		0	1238	19233000000	274	2.40463
A1A4S6;H0Y8W5	A1A4S6	Rho GTPase-activating protein 10	ARHGAP10	28.831	28.9938	28.8803	29.0927	28.8414	29.0306	28.7355	28.9414	28.6086	28.8859	28.9206	28.6229	29.1275	28.8832	28.7464	29.1494	28.7609	29.0498	28.8472	28.9387	29.0486		0	57607	9455700000	133	0.303543
A1L0T0;M0R026;E9PJS0;M0R1B5;M0QZX5	A1L0T0;M0R026;E9PJS0	Acetolactate synthase-like protein	ILVBL	26.5263	25.2031	25.716	25.6894	25.2164	25.409	26.2262	26.894	27.7279	27.3103	27.0579	27.4987	26.8481	26.0432	26.58	26.1214	27.296	26.5077	25.7381	26.4281	25.6492		0	33791	1977500000	45	2.22413
D6RE10;D6RBR5;D6RBM2;A1L3X0	D6RE10;D6RBR5;D6RBM2;A1L3X0	Elongation of very long chain fatty acids protein;Elongation of very long chain fatty acids protein 7	ELOVL7	26.6873	25.0594	26.1679	26.5774	24.6374	24.8436	25.3967	27.1282	26.9809	26.8403	27.3029	23.7332	26.5945	26.5862	25.883	26.5164	27.3975	26.3576	25.8451	26.9137	26.3235		0	47743	1638600000	35	0.144838
A2A274;Q99798	A2A274;Q99798	Aconitate hydratase, mitochondrial	ACO2	30.748	30.6161	30.9135	30.6716	30.6385	30.8105	30.9342	31.1331	31.6417	31.0392	31.3737	31.8062	30.7895	30.7131	31.3647	31.2793	31.1679	30.7972	30.8608	31.038	30.8274		0	32331	42251000000	492	1.17679
A2A2V1;P04156-2;P04156;X6RKS3	A2A2V1;P04156-2;P04156;X6RKS3	Major prion protein	PRNP	27.1053	25.395	25.4505	24.9472	24.9586	25.5285	25.0505	25.0559	24.3955	26.2375	24.7346	27.0055	23.862	24.1859	26.1094	25.9884	26.3489	25.3696	25.7586	24.3066	24.9489		0	49337	1240200000	11	0.561729
A2ACR1;P28065-2;P28065;A2ACR0;A2ACQ9	A2ACR1;P28065-2;P28065;A2ACR0	Proteasome subunit beta type;Proteasome subunit beta type-9	PSMB9	29.1946	29.3834	29.2215	29.1856	29.0593	28.5579	29.3164	28.9587	29.3427	29.2198	28.7749	28.9654	28.7129	29.6822	28.9805	28.7604	29.2641	29.2062	29.6898	29.1843	29.2795		0	23396	11664000000	68	0.259433
A2RRP1;A2RRP1-2;H0Y5G7;H7C007;H7BZR3;H7BZU5	A2RRP1;A2RRP1-2;H0Y5G7	Neuroblastoma-amplified sequence	NBAS	27.8303	28.0159	27.7972	28.0483	27.9603	27.9511	27.828	27.8678	27.9293	28.2027	27.866	28.0101	28.0182	27.8203	27.8307	27.6395	27.8022	27.9543	27.9929	27.8406	27.8551		0	83423	4848900000	125	0.498803
B7ZLP8;A2RTX5;A2RTX5-2;H0YKB9	B7ZLP8;A2RTX5;A2RTX5-2	Probable threonine--tRNA ligase 2, cytoplasmic	TARSL2	25.6893	25.5967	25.3139	25.3693	25.3377	25.6044	25.8422	25.285	25.0684	25.0877	24.9577	25.3916	25.1132	25.0191	24.9902	25.0941	24.2899	25.6348	26.0282	25.1903	25.0238		0	14063	801600000	28	0.297919
A4D1B5;A4D1B5-3;A4D1B5-2;H7C0Q7;B7ZL33;A4D1B5-4	A4D1B5;A4D1B5-3;A4D1B5-2	Gamma-secretase-activating protein;Gamma-secretase-activating protein 16 kDa C-terminal form	GSAP	26.1508	26.698	26.6157	26.4986	26.7037	26.7859	26.3439	26.7336	26.8055	26.7489	26.5916	26.5384	26.3636	26.4501	26.7829	26.8756	26.4971	26.439	26.1149	26.2802	26.2407		0	19379	1870400000	53	0.720371
A4D1K4;Q9ULQ0;Q9ULQ0-2	A4D1K4;Q9ULQ0;Q9ULQ0-2	Striatin-interacting protein 2	FAM40B;STRIP2	27.2839	27.5622	26.9942	26.6317	27.0234	27.6242	27.3633	27.037	27.3198	27.466	26.9696	27.1699	27.1744	26.9473	27.3951	26.8072	27.2517	26.7641	27.1774	27.2526	27.295		0	49039	2981500000	73	0.104807
A4UGR9-3;A4UGR9;A4UGR9-8;A4UGR9-2;A4UGR9-5;A4UGR9-4;A4UGR9-6;A4UGR9-7	A4UGR9-3;A4UGR9;A4UGR9-8;A4UGR9-2;A4UGR9-5;A4UGR9-4	Xin actin-binding repeat-containing protein 2	XIRP2	27.7638	27.8919	27.5379	27.8767	27.4122	25.947	27.4285	27.5553	24.2893	27.1706	27.4678	24.165	27.5961	28.057	27.4393	24.3727	28.0717	27.5104	27.7207	27.6753	28.1068		0	65374	3422600000	23	0.22013
A5PLN9-2;A5PLN9-4;A5PLN9;A5PLN9-5;A5PLN9-7	A5PLN9-2;A5PLN9-4;A5PLN9;A5PLN9-5;A5PLN9-7	Trafficking protein particle complex subunit 13	TRAPPC13	25.0388	25.7652	25.1074	25.1231	25.7258	23.706	25.7616	24.5134	25.6761	25.4823	25.581	25.0867	25.7162	25.4399	24.2847	24.9282	25.0247	25.4027	25.7506	24.8671	25.7237		0	85066	709900000	16	0.0384647
A5YKK6;A5YKK6-2;A5YKK6-3;A5YKK6-4;H3BMZ2;H3BNB1;H3BMH0;H3BT18;H3BTH2;H3BU44;H3BR89;H3BVC9;B5MDN3	A5YKK6;A5YKK6-2;A5YKK6-3;A5YKK6-4	CCR4-NOT transcription complex subunit 1	CNOT1	26.7562	26.6581	26.4292	27.1616	26.7626	26.5371	26.4538	26.4157	26.7189	26.2996	26.509	26.4328	26.4192	26.6089	26.6328	26.4559	26.4947	26.7645	26.6879	26.5581	26.6245		0	30352	1913900000	78	0.604371
A6NDG6	A6NDG6	Phosphoglycolate phosphatase	PGP	27.0582	26.9125	26.7152	27.1169	27.1528	27.341	27.0587	26.4713	26.8653	26.9699	26.661	26.8481	26.8323	26.8071	26.7069	26.7828	26.7713	27.2961	27.4047	26.4835	27.0985		0	13009	2518600000	41	0.31619
A6NDU8	A6NDU8	UPF0600 protein C5orf51	C5orf51	28.39	28.1895	28.1393	28.3403	28.2329	28.3143	28.1512	28.2941	28.2818	28.115	28.0482	28.226	28.1421	28.2961	28.2121	28.2554	28.3046	28.2196	28.0685	28.3656	28.3729		0	53137	5993000000	130	0.238603
A6NFX8;Q9UKK9;A6NCQ0;A6NJU6;H0YEY4;C9JYY9	A6NFX8;Q9UKK9;A6NCQ0;A6NJU6	ADP-sugar pyrophosphatase	NUDT5	29.1973	29.1315	28.9409	28.9067	29.393	29.6419	29.1941	29.5307	28.8417	29.056	29.4223	29.1183	29.7795	29.5955	29.2398	29.7412	29.1316	29.2704	29.807	29.4309	29.796		0	26301	13055000000	104	0.713218
F2Z328;A6NGJ0;P51808	F2Z328;A6NGJ0;P51808	Dynein light chain Tctex-type 3	DYNLT3	25.8636	26.289	25.4718	26.2029	25.2806	24.9635	25.9558	26.0066	24.3875	26.0153	25.2623	24.3329	25.9584	24.2853	25.6353	23.8728	24.1832	26.0871	26.2306	24.9628	25.2941		0	66103	888940000	18	0.117443
A6NGP5;Q9H910;Q9H910-3;H3BU16;H3BMV3;Q9H910-2;H3BMT0;H3BTV5;H3BMM8;B4E1P3	A6NGP5;Q9H910;Q9H910-3;H3BU16;H3BMV3;Q9H910-2;H3BMT0;H3BTV5	Hematological and neurological expressed 1-like protein	HN1L	27.4679	27.9339	27.8766	27.9171	27.4962	27.5584	27.136	27.6341	27.0968	27.2201	27.5657	27.2829	27.6199	27.6391	27.4233	27.6444	27.1188	26.9064	27.433	27.3047	27.5624		0	162	3570600000	58	0.864052
A6NIW2;Q5JSL3	A6NIW2;Q5JSL3	Dedicator of cytokinesis protein 11	DOCK11	28.6391	28.682	28.4473	28.7208	28.7562	29.1778	28.4179	28.5945	28.925	28.7362	28.8627	28.7708	28.7703	28.9064	28.556	28.8119	28.7214	28.5754	29.0205	28.817	28.7145		0	10275	8430000000	170	0.381498
A6NLN1;P26599;P26599-2;P26599-3;K7EK45;K7EKJ7;A0A087WUW5;K7ELW5;K7ES59;A0A087WU68	A6NLN1;P26599;P26599-2;P26599-3	Polypyrimidine tract-binding protein 1	PTBP1	29.9532	30.3175	29.8911	30.1442	30.121	30.2794	30.0997	29.9225	30.1961	30.3314	29.763	30.0615	29.8648	30.045	30.103	30.3108	30.1901	30.196	30.2128	30.0634	30.1981		0	23627	22122000000	216	0.219606
A6NMQ3;Q5T5H1;O43768-2;O43768;O43768-9;O43768-3;O43768-4;O43768-6;O43768-5;O43768-7;O43768-8	A6NMQ3;Q5T5H1;O43768-2;O43768;O43768-9;O43768-3;O43768-4;O43768-6;O43768-5;O43768-7;O43768-8	Alpha-endosulfine	ENSA	28.0659	28.6168	28.2425	28.8748	28.3277	28.0651	27.961	28.4595	28.2608	28.0136	28.677	28.3589	28.374	28.4615	28.1991	28.3573	28.7632	28.5175	27.6138	27.8409	28.6449		0	2437	6378000000	79	0.181796
A6NNI4;G8JLH6;P21926;A0A087WZG3;A0A087WU13;F5GXT1	A6NNI4;G8JLH6;P21926	CD9 antigen	CD9	32.2829	31.7015	31.9261	31.8398	32.1303	32.1969	32.138	32.5085	32.6337	32.1979	32.6768	32.4999	32.3082	31.9195	32.4556	32.1902	32.2214	32.2429	32.5181	31.5807	32.1805		0	75614	97143000000	160	0.494637
A6QL63-3;A6QL63;A6QL63-2;A6QL63-5;H0YHR1;C9JV03	A6QL63-3;A6QL63;A6QL63-2;A6QL63-5	Ankyrin repeat and BTB/POZ domain-containing protein BTBD11	BTBD11	25.5197	25.3447	24.5727	25.2533	25.1759	24.7695	24.5108	25.5721	25.093	24.3634	23.6993	25.3478	25.489	25.4068	25.2754	24.573	24.2819	24.9697	25.2369	25.0377	24.3068		0	92133	551380000	18	0.489705
A8MUM1;Q53HC9;C9JVR6;F8WDS8;C9J0U9;D3YTH5;F8WDX0	A8MUM1;Q53HC9;C9JVR6	Protein TSSC1	TSSC1	25.763	26.2267	24.8932	25.5614	25.3692	25.6654	26.028	25.9529	25.9164	24.9173	26.3819	24.2263	24.5614	26.1541	26.1195	24.5857	26.4608	26.3638	25.9806	25.8028	24.863		0	1259	1249100000	20	0.0376792
A8MXP8;Q14257;Q14257-2	A8MXP8;Q14257;Q14257-2	Reticulocalbin-2	RCN2	26.4442	26.2216	26.1394	25.2674	25.911	24.9592	24.8342	24.8385	25.6516	25.0118	24.1346	24.325	24.574	24.8449	25.5873	25.8669	26.1486	25.6336	25.6784	25.3078	25.8941		0	11979	748580000	19	2.73882
A8MYB1	A8MYB1	Transmembrane and coiled-coil domain-containing protein 5B	TMCO5B	28.2681	28.6086	28.856	30.8151	29.0199	29.2164	29.1909	29.561	29.6304	29.5116	24.3038	29.0598	25.9845	30.3091	29.4729	31.1716	24.8379	30.9529	30.0785	30.287	30.6422		63636	20733	17794000000	24	0.135915
A8MZF9;P55039;J3QKW7;J3KRL5;J3QR71;J3QRI9;J3QLF3;J3QL90;J3QKV7;J3QQI1	A8MZF9;P55039;J3QKW7	Developmentally-regulated GTP-binding protein 2	DRG2	26.626	26.7354	27.1953	26.7964	27.1616	27.1004	26.8452	26.6877	26.8768	26.8138	26.7781	26.9648	26.3884	26.6846	26.6244	26.9052	26.6558	26.6061	26.9665	26.7419	26.2938		0	29752	2312500000	81	0.570047
J3QLD1;J3QRZ6;J3QLJ5;A9UHW6;J3KSU6;A9UHW6-2;A9UHW6-3;J3KSB8;J3QKW3;J3QLN4	J3QLD1;J3QRZ6;J3QLJ5;A9UHW6;J3KSU6;A9UHW6-2;A9UHW6-3;J3KSB8	MIF4G domain-containing protein	MEOX1;MIF4GD	27.5443	27.6258	27.4807	27.8384	27.4699	27.8316	27.4896	26.8706	28.0429	27.6047	27.3541	27.3615	27.3507	27.7242	27.7545	27.3788	27.34	26.9783	27.6804	27.4721	27.8309		0	13491	3745700000	36	0.341247
B0I1T2;B0I1T2-4;B0I1T2-3	B0I1T2;B0I1T2-4	Unconventional myosin-Ig;Minor histocompatibility antigen HA-2	MYO1G	24.4993	25.2433	25.355	25.8415	24.8902	24.9732	25.5782	25.7766	25.4108	25.6764	25.6614	26.1768	25.5211	24.9404	26.0776	25.9977	25.4864	26.1481	24.9657	24.3211	25.548		0	9809	791720000	22	0.887289
B0QY89;Q9Y262;Q9Y262-2;B0QY90;C9JHP4;C9K0Q7;H7C3A0;H0Y7E6	B0QY89;Q9Y262;Q9Y262-2;B0QY90	Eukaryotic translation initiation factor 3 subunit L	EIF3L	30.3322	30.4608	30.4318	30.3759	30.3779	30.4615	30.1374	30.2939	30.4028	30.5236	30.1547	30.2152	30.2979	30.3495	30.23	30.4106	30.2	30.4505	30.394	30.3244	30.2682		0	17656	24989000000	297	0.168468
B0QZ18;Q99829;A6PVH9;F2Z2V0;E7ENH5;Q5JX58;Q5JX59;Q5JX60;Q5JX44;Q5JX56;Q5JX45;Q5JX55;Q5JX61;Q5JX52;Q5JX54;Q5JX57;E7EV27;H0Y524;Q5JX53	B0QZ18;Q99829;A6PVH9;F2Z2V0;E7ENH5;Q5JX58;Q5JX59;Q5JX60;Q5JX44;Q5JX56;Q5JX45	Copine-1	CPNE1	29.7375	30.1021	30.0615	30.0174	30.2887	30.2454	30.0264	29.879	29.9588	30.281	30.0687	30.021	29.4862	30.1422	30.0404	29.8874	29.9847	30.184	30.0744	29.8151	30.1828		0	32331	20913000000	158	0.232946
B0YIW2;P02656	B0YIW2;P02656	Apolipoprotein C-III	APOC3	25.7207	26.1355	25.2144	26.0265	25.1251	26.1268	25.1584	25.5078	24.9405	25.0858	24.1964	24.8802	25.243	25.6366	24.844	26.1799	25.3794	25.0443	26.3522	26.4242	25.8699		0	19393	772740000	19	1.57098
B0YIW6;P48444;P48444-2;Q6P1Q5;E9PK34	B0YIW6;P48444;P48444-2	Coatomer subunit delta	ARCN1	31.2124	31.0317	31.0649	31.084	31.1046	31.5453	31.2783	31.0528	31.1217	31.1923	30.9866	30.8701	31.171	31.1567	31.2522	31.0588	31.1361	31.3333	31.2676	31.2587	31.2865		0	17083	46633000000	404	0.395982
B1AJY7;O75832;B1AJY5;O75832-2;B1AJY6	B1AJY7;O75832;B1AJY5;O75832-2;B1AJY6	26S proteasome non-ATPase regulatory subunit 10	PSMD10	27.3371	27.3649	27.1678	27.01	27.1552	27.1723	27.4878	26.7417	27.2455	27.4687	26.6837	27.4299	26.7374	27.1563	27.1845	27.3519	27.2727	27.2429	27.2886	27.2237	27.2099		0	83079	3024200000	94	0.0829051
B1AKJ5;O43847;O43847-2;A0A087WYK8;F5H7V1;G3V1R5	B1AKJ5;O43847;O43847-2;A0A087WYK8;F5H7V1;G3V1R5	Nardilysin	NRD1	27.6941	28.0655	27.6739	27.6337	27.7645	27.5307	27.4443	27.8311	27.4391	27.3784	27.7141	27.4284	27.5536	27.7866	27.7021	27.4842	27.7729	27.9353	27.4165	27.7556	27.7478		0	26621	3940300000	66	0.25383
B1ALK7;Q14155-1;Q14155-5;Q14155-6;Q14155-2;Q14155-3;Q14155;E7EUY6;E9PDQ5;E7EU80;C9JDI6;B1ANY6;F6SJA5;E7ENL8;C9JAD7	B1ALK7;Q14155-1;Q14155-5;Q14155-6;Q14155-2;Q14155-3;Q14155;E7EUY6;E9PDQ5	Rho guanine nucleotide exchange factor 7	ARHGEF7	29.3278	29.4609	29.6562	29.1109	29.5447	29.3678	29.5108	29.3329	29.5585	29.3875	29.0458	29.0729	29.4189	29.7628	29.5711	29.34	29.2321	29.4073	29.6356	29.381	29.5486		0	22411	13577000000	251	1.06231
B1AMS2;Q14141-2;Q14141-4;Q14141;Q14141-3	B1AMS2;Q14141-2;Q14141-4;Q14141	Septin-6	SEPT6	32.2009	32.28	32.1575	32.0857	32.4038	32.6019	32.3198	32.2896	31.9471	32.093	32.3115	31.9665	32.2869	32.4353	32.1937	32.1617	32.2644	32.3512	32.4837	32.2195	32.1592		0	32331	98227000000	374	0.178079
B1ANM7;Q9UNN5-2;Q9UNN5;B3KT28	B1ANM7;Q9UNN5-2;Q9UNN5;B3KT28	FAS-associated factor 1	FAF1	26.7238	24.52	25.1099	27.3222	26.6613	26.4263	25.053	25.1644	26.7688	25.3528	24.2958	26.4061	26.1664	25.0152	26.2266	25.2323	24.9328	25.3134	25.0406	24.877	27.2652		0	15681	1670900000	17	0.346192
B1AVU8;P07602;C9JIZ6;P07602-2;P07602-3;Q5BJH1	B1AVU8;P07602;C9JIZ6;P07602-2;P07602-3;Q5BJH1	Prosaposin;Saposin-A;Saposin-B-Val;Saposin-B;Saposin-C;Saposin-D	PSAP	30.685	31.056	30.9572	30.8971	30.9058	31.3572	30.833	30.6589	30.6661	30.602	30.72	30.791	30.2637	30.6276	30.533	30.6027	30.7292	30.9256	30.211	30.5507	30.4103		0	13487	34804000000	192	2.2314
H3BS66;B2RUZ4	H3BS66;B2RUZ4	Small integral membrane protein 1	SMIM1	26.9412	26.6444	26.42	26.6592	24.6926	26.6181	27.1998	27.023	28.4277	27.0168	26.9438	26.7676	26.4653	26.3681	27.4582	26.6607	28.5981	26.578	26.8571	23.8207	23.8061		13106	3014	2600100000	19	1.18707
B3KS98;O15372;A0A087WZK9;E5RJT0;E5RFW7;E5RGU4;E5RHC7;E5RH59	B3KS98;O15372;A0A087WZK9;E5RJT0	Eukaryotic translation initiation factor 3 subunit H	EIF3S3;EIF3H	26.3666	26.0201	25.8187	26.5267	26.3191	26.6203	25.2477	26.6767	26.1067	26.0803	26.5509	26.2363	26.9015	26.1215	26.1593	26.4652	26.2418	25.8629	26.2604	25.8991	26.1597		0	31763	1438400000	32	0.165865
B3KY94;O14735-3;O14735;H3BUR9	B3KY94;O14735-3;O14735	CDP-diacylglycerol--inositol 3-phosphatidyltransferase	CDIPT	25.9797	24.8433	25.3028	25.4004	25.0068	25.3823	24.7653	26.2262	26.2837	26.4146	26.807	27.4188	25.4929	25.4924	24.9394	23.8245	26.7062	26.1452	25.5267	25.6659	25.2201		0	49102	1170100000	13	0.72859
B4DDF4;B4DUT8;Q99439;A0A087X271;Q99439-2;K7ES69;H3BVI6;A0A087X1X5;H3BQH0;A0A087WV51;U3KPS3;Q15417-3;Q15417	B4DDF4;B4DUT8;Q99439;A0A087X271;Q99439-2;K7ES69;H3BVI6	Calponin-2	CNN2	34.1434	34.084	33.9942	34.0226	33.9322	34.1698	34.2165	33.9412	34.0521	34.0663	33.7215	34.004	34.0057	34.0867	34.0447	33.9645	33.8692	34.0874	34.1619	34.0285	34.1998		0	32331	345780000000	566	0.324344
B8ZZ56;E7EV05;E9PFU9;B4DEN4;Q8WV99-2;Q8WV99;F8WEE4;A0A087X0D9;C9J1R6	B8ZZ56;E7EV05;E9PFU9;B4DEN4;Q8WV99-2;Q8WV99;F8WEE4;A0A087X0D9;C9J1R6	AN1-type zinc finger protein 2B	ZFAND2B	27.2854	26.5487	27.1684	27.3084	27.4105	27.9395	26.8073	26.6439	27.1434	27.0024	26.2941	26.9296	27.5643	27.1818	27.3835	26.9701	26.6544	27.2043	26.8969	26.5869	26.9261		0	28362	2787100000	71	1.41784
B4DJV2;O75390;F8VPA1;H0YIC4;F8VRI6;F8VPF9;F8W1S4;H0YH82;F8VRP1;F8VX68;F8W4S1;F8VZK9;F8VX07;F8VWQ5;F8VR34;F8VTT8;F8W642	B4DJV2;O75390	Citrate synthase;Citrate synthase, mitochondrial	CS	31.7314	31.7858	31.9209	31.7723	31.7333	31.5808	31.7897	32.2125	32.1713	31.7298	32.1215	32.4624	31.8047	31.9605	32.1429	32.295	31.8623	31.6159	31.9933	32.0196	31.7784		0	22268	78513000000	367	0.387444
B4DL54;P49356-2;P49356	B4DL54;P49356-2;P49356	Protein farnesyltransferase subunit beta	FNTB	26.5368	26.6026	26.945	26.3749	26.729	25.1954	26.5671	26.4217	26.5706	26.6232	26.0903	26.0303	26.1132	26.4793	26.5759	25.1962	26.6543	27.199	26.2926	26.2837	26.7688		0	48559	1786600000	43	0.0558279
B4DLN1;P52815;F6QW41	B4DLN1;P52815;F6QW41	39S ribosomal protein L12, mitochondrial	MRPL12	27.2244	26.9266	26.8045	26.1913	26.8141	27.9264	26.9419	27.1101	27.3915	27.0648	26.8193	27.1489	26.7636	26.8465	27.4488	26.7693	27.0808	26.7609	26.9627	27.1898	26.9126		0	27161	2755800000	46	0.00411361
B4DQA8;K7EJC8;E9PCW1;O95249;F6RU00;Q96QI9;G5E9T8;A0A087WYX5;O95249-2	B4DQA8;K7EJC8;E9PCW1;O95249;F6RU00;Q96QI9;G5E9T8;A0A087WYX5	Golgi SNAP receptor complex member 1	GOSR1	25.6824	25.3441	25.9681	25.1633	24.5183	26.2215	25.5979	25.8541	25.9151	25.7625	25.5989	25.7129	25.5347	25.4571	25.6324	25.2406	25.9604	25.8858	24.9	25.647	24.5073		0	99759	849700000	22	0.418035
B4DR61;P61619;H7C1Q9;C9JXC6;H7C069;A6NK38;F2Z2C7;A6NIF9;C9JJV4;F8W776;Q8TC24;P61619-3;Q9H9S3-2;Q9H9S3-3;Q9H9S3	B4DR61;P61619	Protein transport protein Sec61 subunit alpha isoform 1	SEC61A1	25.5571	25.4285	24.8249	25.3556	24.7206	25.886	25.0019	25.9425	25.7243	26.2071	26.098	26.3037	25.22	25.81	25.3481	25.5107	25.7532	25.7292	25.3108	25.7805	24.52		0	51249	788730000	16	0.830491
B4DTS2;Q9BZL6;Q9BZL6-2;M0QZ82;M0QXC6;M0R2Z8;O94806	B4DTS2;Q9BZL6;Q9BZL6-2	Serine/threonine-protein kinase D;Serine/threonine-protein kinase D2	PRKD2	27.3519	27.1906	27.0235	26.991	27.1478	27.104	27.1743	26.9738	27.0578	27.1362	27.4585	26.8013	27.3055	27.1401	27.1766	24.8004	27.2184	26.6802	24.3238	26.7827	26.9833		0	4282	2642700000	46	0.497619
J3QS39;J3QTR3;F5H6Q2;F5GYU3;F5H2Z3;F5H265;B4DV12;F5H388;F5H747;F5GXK7;J3QKN0;Q5PY61;Q96C32;P62987;P62979;P0CG47;P0CG48;M0R1V7;A0A087WV77;M0R1M6;M0R2S1;J3QLP7;J3QRK5;J3QSA3;K7EMA8;F5GZ39;J3KSM4	J3QS39;J3QTR3;F5H6Q2;F5GYU3;F5H2Z3;F5H265;B4DV12;F5H388;F5H747;F5GXK7;J3QKN0;Q5PY61;Q96C32;P62987;P62979;P0CG47;P0CG48;M0R1V7;A0A087WV77;M0R1M6;M0R2S1;J3QLP7;J3QRK5	Ubiquitin-60S ribosomal protein L40;Ubiquitin;60S ribosomal protein L40;Ubiquitin-40S ribosomal protein S27a;Ubiquitin;40S ribosomal protein S27a;Polyubiquitin-B;Ubiquitin;Polyubiquitin-C;Ubiquitin	UBB;RPS27A;UBC;UBA52;UBBP4	26.5749	26.3176	26.6034	24.8792	26.4695	25.7109	26.8593	26.4439	27.2853	26.7379	26.494	27.2221	23.8137	26.9759	26.3525	23.6858	26.7584	26.6072	26.6568	26.1824	26.528		0	30307	1823500000	41	0.274637
Q8NBY1;B4E0Y9;Q9P289;Q9P289-2;Q9P289-3;C9JJV0	Q8NBY1;B4E0Y9;Q9P289;Q9P289-2;Q9P289-3	Serine/threonine-protein kinase MST4	RBM4B;MST4	29.0373	29.0244	29.1286	29.1962	29.1854	29.3717	29.2048	29.1235	29.1983	29.2621	29.0844	28.8821	28.7743	29.3326	29.1761	29.0554	29.027	29.1896	28.9839	28.9368	29.3431		0	54924	11168000000	89	0.101296
B4E1N1;Q6NXE6-2;Q6NXE6;H0YH65;H0YGL0;H0YGQ5;F5H6J3;F5H2X2;F5H2K4;F5GWV0;F5H4P3	B4E1N1;Q6NXE6-2;Q6NXE6;H0YH65	Armadillo repeat-containing protein 6	ARMC6	26.5057	27.0503	26.9479	26.9084	27.157	24.7685	27.1918	26.8919	27.241	27.2068	26.9949	26.828	26.6543	26.6543	26.7753	26.4234	26.6678	26.6214	26.4553	26.8425	26.9298		0	24939	2194500000	27	0.242704
B4E1Z4;P00751;E7ETN3;H7C5H1;P00751-2;H7C526;C9JRT3	B4E1Z4;P00751;E7ETN3;H7C5H1	Complement factor B;Complement factor B Ba fragment;Complement factor B Bb fragment	CFB	28.5407	28.6959	28.2527	28.1744	28.6664	27.8558	28.1327	28.142	27.6235	27.5934	27.7887	27.8272	27.7427	28.3391	27.573	27.8214	28.0203	27.781	28.4383	28.858	28.1971		0	52557	5540300000	128	1.52212
B4E2Q0;P98194-2;P98194-4;P98194;P98194-3;P98194-5;P98194-9;P98194-6;P98194-7;H0Y9V7;P98194-8;H0Y8X9;H0Y9S7;D6RGE9;D6REJ1;D6RHV9	B4E2Q0;P98194-2;P98194-4;P98194;P98194-3;P98194-5;P98194-9;P98194-6;P98194-7;H0Y9V7;P98194-8;H0Y8X9;H0Y9S7	Calcium-transporting ATPase;Calcium-transporting ATPase type 2C member 1	ATP2C1	29.0873	28.7804	28.6418	28.6921	28.4988	28.4447	28.7408	28.9766	29.2474	29.1294	28.9861	29.6005	28.8192	28.7047	28.69	28.3102	29.3029	28.7484	28.453	28.8999	28.3048		0	11117	9171300000	149	0.948995
B5MBZ0;Q9HC35;Q9HC35-2	B5MBZ0;Q9HC35;Q9HC35-2	Echinoderm microtubule-associated protein-like 4	EML4	28.027	28.4149	28.5178	28.1962	28.2767	28.7148	28.5142	28.5968	28.4902	28.3544	28.6749	28.2798	28.7188	28.5829	28.4567	28.3397	28.5798	28.6966	28.7152	28.4334	28.4729		0	30766	7089600000	121	0.201097
B5MD23;O75954	B5MD23;O75954	Tetraspanin-9	TSPAN9	28.8119	28.5667	28.6717	28.9537	28.4358	28.1772	28.5385	28.8012	28.9662	28.4013	28.8807	28.8553	28.8436	28.8985	28.9765	28.3647	28.9226	28.1748	28.1515	27.9285	28.3482		0	1056	7931300000	89	1.19892
B5MDF5;P62826;J3KQE5;F5H018;B4DV51;H0YFC6;A0A087X0W0	B5MDF5;P62826;J3KQE5;F5H018;B4DV51	GTP-binding nuclear protein Ran	RAN	32.2982	32.2983	32.3734	32.3377	32.4207	32.4468	32.2878	32.1467	32.1526	32.3151	32.0286	32.0891	32.2425	32.2089	32.1689	31.9534	31.8448	32.1887	32.1873	32.0675	32.1596		0	28425	95355000000	278	2.2787
B5MDU6;Q9H6V9;Q9H6V9-2;B5MCE2;B4DRG3;D3YTH1;B5MCU4;A0A0A0MSH6;Q9H6V9-4;Q9H6V9-3;C9JHU6;C9JUM0	B5MDU6;Q9H6V9;Q9H6V9-2;B5MCE2;B4DRG3	UPF0554 protein C2orf43	C2orf43;FLJ21820	24.8226	26.5958	25.9643	25.1128	26.2071	26.4395	26.5306	26.457	25.0349	24.3777	24.8554	25.8688	25.809	26.5671	26.1241	26.0255	26.0007	26.4739	26.4081	26.039	25.6462		0	92174	1169600000	19	0.385925
Q99613;B5ME19;Q99613-2;H3BPE3;H3BPE4;H3BTY8	Q99613;B5ME19;Q99613-2	Eukaryotic translation initiation factor 3 subunit C;Eukaryotic translation initiation factor 3 subunit C-like protein	EIF3C;EIF3CL	28.4203	28.4987	28.2562	28.8801	28.4402	28.462	28.481	28.6624	28.3729	28.5647	28.4781	28.5498	28.5975	28.5379	28.5313	28.4706	28.4613	28.6542	28.6682	28.6176	28.5885		0	78151	7219700000	142	0.342837
B7WPE2;Q32P44;G3V195;H0Y3M3;Q32P44-2;G3V1D0;H7C355;C9J6V3;E9PJV5;E9PSB4;Q32P44-3	B7WPE2;Q32P44;G3V195;H0Y3M3;Q32P44-2;G3V1D0	Echinoderm microtubule-associated protein-like 3	EML3	28.8159	28.9162	29.138	28.8158	29.1309	28.8752	28.9286	28.5942	28.772	28.8925	28.8139	28.983	28.9084	28.796	28.9795	28.8839	28.8226	29.077	28.9093	28.9505	28.9087		0	61398	9692300000	166	0.198543
B7Z493;E9PJX4;F8VWL3;Q96M96;F8W1R0;Q96M96-2;E9PNX0;E9PQT1;Q96M96-3;H0YDQ0	B7Z493;E9PJX4;F8VWL3;Q96M96;F8W1R0	FYVE, RhoGEF and PH domain-containing protein 4	FGD4	27.9365	28.2245	27.9277	27.968	27.8744	28.2476	27.8256	28.1434	27.828	28.0422	27.8603	27.7711	28.316	27.7796	27.8866	27.9128	27.7101	28.1185	28.0313	27.7559	27.9426		0	34776	4908000000	75	0.0286421
B7Z637;Q8IUR7-3;Q8IUR7-7;Q8IUR7-2;Q8IUR7;Q8IUR7-8;C9J2I1;G5E9V7;G5E9V6;Q8IUR7-6;H7C5B7;H7C5H2;C9J8P8;C9JAA7;C9JBY2	B7Z637;Q8IUR7-3;Q8IUR7-7;Q8IUR7-2;Q8IUR7;Q8IUR7-8;C9J2I1;G5E9V7;G5E9V6;Q8IUR7-6	Armadillo repeat-containing protein 8	ARMC8	26.4433	26.5106	27.1389	27.1723	26.8582	23.7382	26.9986	27.3407	26.7229	27.5345	27.5999	26.9218	27.3937	26.9386	27.1128	27.8569	26.883	27.437	27.1868	27.231	26.9352		0	11639	2611100000	46	0.473533
B7ZAX5;Q01415-2;Q01415;H0YLL8;H0YLL3;H0YK10;H0YK30;H0YND3	B7ZAX5;Q01415-2;Q01415;H0YLL8	N-acetylgalactosamine kinase	GALK2	27.9713	27.6618	27.3808	28.1794	27.7769	28.2908	27.6815	27.737	27.6344	27.7816	27.9628	27.8163	28.0326	27.9625	27.7704	28.1676	27.6918	27.8314	27.3557	27.6221	28.0728		0	37113	4604800000	58	0.511453
B7ZC38;Q9NR46;Q9NR46-2;B7ZC39;F8WFB9;H7C1Z6;G5E9J1	B7ZC38;Q9NR46;Q9NR46-2;B7ZC39	Endophilin-B2	SH3GLB2	28.9483	29.0222	28.9669	29.3899	29.2179	29.1838	29.0804	28.7611	28.7504	29.2209	29.0468	28.8105	29.0243	28.9794	28.8281	29.1292	28.6963	29.1498	28.6611	28.7233	28.8838		0	11449	10280000000	154	1.30682
B7ZKJ8;Q14624;Q14624-3;Q14624-2;Q14624-4;H7C0L5;CON__Q3T052	B7ZKJ8;Q14624;Q14624-3;Q14624-2;Q14624-4;H7C0L5	Inter-alpha-trypsin inhibitor heavy chain H4;70 kDa inter-alpha-trypsin inhibitor heavy chain H4;35 kDa inter-alpha-trypsin inhibitor heavy chain H4	ITIH4	27.9384	28.2383	27.6255	27.6048	27.7817	27.2079	27.5893	27.4852	27.306	27.2744	27.3728	27.5133	27.3995	27.4293	27.2701	26.9751	27.1383	26.9577	26.6734	28.1473	26.8684		0	30265	3576900000	64	0.823629
H7C173;H7C202;B8ZZ87;Q6P582;Q6NZ67;H7BZ50	H7C173;H7C202;B8ZZ87;Q6P582;Q6NZ67;H7BZ50	Mitotic-spindle organizing protein 2A;Mitotic-spindle organizing protein 2B	MZT2B;MZT2A	25.4233	25.4678	25.3818	24.6826	25.3095	25.9243	25.163	24.7919	25.251	25.3291	24.9509	25.5912	25.1839	25.1975	25.4588	25.2419	25.3917	25.1972	24.8799	24.5216	25.1023		15934	26072	679530000	26	0.446786
C9J173;B8ZZF6;E7ET59;E7EUX4;E7ENF2;P49441;C9J128;C9J2Z6	C9J173;B8ZZF6;E7ET59;E7EUX4;E7ENF2;P49441;C9J128;C9J2Z6	Inositol polyphosphate 1-phosphatase	INPP1	25.6315	25.3785	25.5347	25.3803	25.5858	25.7411	25.6353	25.5188	25.1088	24.927	25.3585	25.2974	25.5621	25.6115	25.4189	25.4265	25.3095	25.0753	25.3497	24.5342	25.934		0	59551	784400000	24	0.164466
B8ZZF8;Q9Y4Y9	B8ZZF8;Q9Y4Y9	U6 snRNA-associated Sm-like protein LSm5	LSM5	25.935	26.2966	26.0422	26.7283	26.6205	25.5133	26.4322	26.2939	26.5522	26.5032	26.4606	26.2555	26.302	26.4385	26.2439	26.3029	26.0406	26.4549	26.2571	25.9397	26.4398		0	25421	1585500000	44	0.0743069
B8ZZJ1;Q9BYI3;H7C0W7;B8ZZA2	B8ZZJ1;Q9BYI3;H7C0W7;B8ZZA2	Hyccin	FAM126A	27.401	27.4935	27.3491	27.2694	27.6355	27.5226	27.518	27.4075	27.6046	27.5814	27.227	27.3225	27.2123	27.3958	27.7106	27.5497	27.211	27.5804	27.1544	27.1136	27.3099		0	19708	3432900000	79	0.40639
B9A067;Q16891-2;Q16891-4;Q16891;Q16891-3;C9J406;H7C463;A0A087WYS0;D6RAW4	B9A067;Q16891-2;Q16891-4;Q16891;Q16891-3;C9J406;H7C463	MICOS complex subunit MIC60	IMMT	29.786	29.0751	29.6796	29.3296	28.9193	29.1658	29.4153	30.3249	30.8251	29.8181	30.2283	30.4657	28.8922	29.5086	29.7464	29.818	30.1409	29.7954	29.6335	29.8472	29.174		0	13565	19056000000	189	1.35668
C9IZL5;C9JC87;O00189;H7C0A0;C9JWL4;H7BZV3;H0Y6K1;F8WCR6;C9JMG3	C9IZL5;C9JC87;O00189;H7C0A0;C9JWL4	AP-4 complex subunit mu-1	AP4M1	25.1626	25.1673	25.4713	25.7234	25.5352	25.3458	24.5663	25.0912	25.3719	23.8832	25.7753	25.5506	25.6176	25.9568	25.4201	25.0843	25.6229	25.2124	25.3025	25.7172	25.7366		7109	1878	873080000	11	0.284992
C9J0K6;P30626-2;P30626;P30626-3;B4DHQ6	C9J0K6;P30626-2;P30626;P30626-3;B4DHQ6	Sorcin	SRI	31.0736	31.197	30.7213	30.776	31.0004	31.0528	30.9414	30.8853	30.6976	31.015	31.1157	30.7096	30.6507	31.0404	30.9263	30.8927	30.9535	31.0858	31.1628	31.1762	30.9684		0	64213	40946000000	213	0.204598
C9J2C0;Q9NY65;V9GZ17	C9J2C0;Q9NY65	Tubulin alpha-8 chain	TUBA8	30.9391	31.3495	30.9881	31.4202	31.0928	30.6303	31.2897	31.4488	30.9122	31.0069	31.2551	30.974	31.1673	30.8249	30.9066	31.4747	30.8783	30.9055	30.7686	30.7045	30.5553		0	3117	43120000000	108	0.49984
C9J8E1;Q16644;C9JPW3	C9J8E1;Q16644	MAP kinase-activated protein kinase 3	MAPKAPK3	28.5866	28.7474	28.1753	28.8205	28.7617	28.9454	28.7535	29.1612	28.8939	28.8086	28.8839	28.8834	28.7136	28.6121	28.5856	28.6252	28.5709	28.7385	28.6002	28.6147	28.7639		0	30872	8375000000	85	1.43616
C9J9K3;P08865;A6NE09;C9JQR9	C9J9K3;P08865;A6NE09	40S ribosomal protein SA	RPSA;RPSAP58	28.4174	28.6351	28.4604	28.9125	28.4277	28.7652	28.4125	28.6316	28.471	28.153	28.8268	28.1041	28.8155	28.7866	28.5248	28.3867	28.4578	28.2868	28.5186	28.5198	28.8259		0	23587	7289300000	103	0.527015
C9JA28;Q9UNL2;Q9UNL2-2	C9JA28;Q9UNL2;Q9UNL2-2	Translocon-associated protein subunit gamma	SSR3	26.7722	25.0619	26.3883	26.3055	25.0055	24.6685	24.8828	27.3885	26.9357	27.0373	26.964	27.1377	26.7184	25.2849	25.0142	26.8338	26.6932	24.3305	23.8234	25.9474	26.3172		0	84532	1670800000	19	0.323102
C9JEX3;Q13614-2;Q13614	C9JEX3;Q13614-2;Q13614	Myotubularin-related protein 2	MTMR2	27.29	27.6947	27.1762	27.346	27.1651	24.0759	26.7878	27.0985	27.1819	26.9598	27.1396	27.2837	27.1334	27.3871	26.8643	26.8683	27.0949	27.0513	27.1803	27.2708	27.3761		0	15118	2699600000	51	0.269624
C9JFE4;Q13098-5;Q13098;Q13098-7;A0A096LP07;A0A096LPJ3;A8K070;Q13098-6;J3KSA5;J3QQX0;J3QLT0;J3KRJ4;J3QS84;J3QS88;J3KTB0;J3QLE8;J3QL53;J3KRE8	C9JFE4;Q13098-5;Q13098;Q13098-7;A0A096LP07;A0A096LPJ3;A8K070;Q13098-6	COP9 signalosome complex subunit 1	GPS1	29.7979	29.9484	29.8483	30.1484	29.96	29.9383	29.8611	29.9311	29.8581	29.9133	29.8222	29.7139	30.2463	30.0288	30.0308	29.8172	29.8901	29.9638	29.9805	30.2126	30.1683		0	14323	19838000000	209	2.07826
C9JFR7;P99999;CON__P62894	C9JFR7;P99999	Cytochrome c	CYCS	29.0104	29.1998	28.9561	29.2183	28.585	27.7856	29.1186	29.2297	28.8592	29.1429	28.5635	28.4779	29.3661	29.5778	28.8842	28.4273	29.2013	29.1364	29.8484	29.0968	28.8457		0	92006	10329000000	109	0.459057
C9JIF9;P13798;H7C1U0;H7C393;C9JLK2;F8WEH5;H0YFE5	C9JIF9;P13798;H7C1U0;H7C393	Acylamino-acid-releasing enzyme	APEH	27.6431	27.3277	29.331	27.3686	27.4882	30.4234	26.515	26.6514	25.8971	26.4876	26.3658	27.7388	26.7609	26.8906	28.8885	30.3604	25.9237	25.9772	27.0264	28.3404	28.0285		0	11927	5824900000	78	0.232084
C9JKM8;Q13907;Q13907-2;C9JD53;Q9BXS1	C9JKM8;Q13907;Q13907-2	Isopentenyl-diphosphate Delta-isomerase 1	IDI1	25.3343	25.2565	25.0683	24.9951	25.4401	26.0489	25.1565	25.3726	25.2523	24.822	25.3679	25.4191	25.2615	25.3692	25.2837	24.189	24.802	25.3044	25.3246	25.0642	25.2307		0	60984	654340000	25	0.523834
C9JP35;C9JMN4;Q92520	C9JP35;C9JMN4;Q92520	Protein FAM3C	FAM3C	27.2586	26.6927	28.4572	26.5548	26.631	27.9137	26.5307	27.6808	26.7273	27.2893	26.2	24.975	24.7886	24.2997	26.808	24.3737	26.7824	26.5121	24.5243	26.1297	26.1121		0	54258	2500400000	21	0.819174
C9JP16;O75718	C9JP16;O75718	Cartilage-associated protein	CRTAP	27.2235	27.0901	27.6444	26.8569	27.0279	27.7593	26.8532	27.6042	26.7475	26.7609	26.6948	27.45	27.8674	27.3426	27.392	27.3672	27.174	27.6342	27.3106	27.0398	27.1036		0	10016	3122300000	41	0.293248
C9JQD4;O43447-2;O43447;H0YEL5	C9JQD4;O43447-2;O43447;H0YEL5	Peptidyl-prolyl cis-trans isomerase;Peptidyl-prolyl cis-trans isomerase H	PPIH	26.0161	26.6089	26.1528	26.302	26.0666	26.7031	26.1111	26.3274	25.3752	26.164	26.3495	26.2427	26.2213	26.5871	26.3698	26.3851	26.5308	26.5709	26.684	25.5607	26.1165		0	63925	1503200000	44	0.273534
C9JRJ5;Q9UGP4;G3V5F5;G3V481;K7EKM1;Q96IF1-2;A6NIX2;Q96IF1	C9JRJ5;Q9UGP4	LIM domain-containing protein 1	LIMD1	29.2419	29.3378	29.1141	29.5731	29.5756	29.6851	29.3378	29.1192	29.0409	29.3827	29.1509	29.2314	29.4659	29.1577	29.0023	29.1117	28.8168	28.8392	29.009	28.7593	29.3131		0	14134	12585000000	87	2.05787
C9JRZ6;Q9NX63;F8WAR4;F8WD73	C9JRZ6;Q9NX63;F8WAR4	MICOS complex subunit MIC19	CHCHD3	29.2965	29.0184	29.0106	29.0451	28.8999	28.8475	29.2503	28.9898	29.2624	29.2013	28.7937	29.0625	28.9696	28.9234	29.0092	29.2058	29.2536	29.0717	28.9579	29.0753	29.4053		0	34988	10849000000	127	0.474837
C9JUM1	C9JUM1		ACTB	28.6238	30.3242	30.5497	29.1627	30.6021	29.2801	29.6742	30.4936	28.1269	24.5758	26.7016	27.5552	23.6752	24.8548	24.2991	29.8112	25.0071	24.8842	24.537	25.1814	25.1676		13025	29139	9464800000	40	3.22581
C9JV77;P02765;CON__P12763	C9JV77;P02765	Alpha-2-HS-glycoprotein;Alpha-2-HS-glycoprotein chain A;Alpha-2-HS-glycoprotein chain B	AHSG	28.951	29.1953	29.0809	28.8144	28.9933	29.3154	28.2632	28.4733	29.0683	28.7208	28.3827	28.7608	28.7368	28.9245	28.66	28.5958	28.4918	28.4939	28.3898	29.3027	28.6553		0	85859	8823600000	88	0.763235
C9JVN9;Q9H9P8-2;Q9H9P8;G3V272;G3V5S1	C9JVN9;Q9H9P8-2;Q9H9P8;G3V272;G3V5S1	L-2-hydroxyglutarate dehydrogenase, mitochondrial	L2HGDH	25.1467	24.7744	25.0592	24.5093	24.3648	25.5961	24.3673	25.2169	25.1059	24.5883	25.0257	24.9836	24.9541	23.8002	24.6767	24.7289	24.8806	23.8321	25.9505	24.7795	23.7577		0	53407	368410000	11	0.0413826
D3DQH8;P09486;F5GY03;E5RK62;F5H4E2	D3DQH8;P09486;F5GY03;E5RK62	SPARC	SPARC	34.013	33.8947	33.7752	33.7348	34.0062	34.1286	33.6419	33.5043	33.4012	33.4087	33.522	33.3597	33.3489	33.3513	33.3572	33.2693	33.117	33.1341	32.6343	32.8793	32.806	+	0	32331	242030000000	614	6.95368
D3DQV9;P78344;H0Y3P2;P78344-2;H0YCH5;H0YD77;E9PKF8;H0YEC5;H0YEN8;H0YDC0;H0YCF8;H0YE22;H0YD99;H0YEI7;H0YE44	D3DQV9;P78344;H0Y3P2;P78344-2;H0YCH5	Eukaryotic translation initiation factor 4 gamma 2	EIF4G2	30.3427	30.4722	30.3298	30.6962	30.3765	30.2499	30.2845	30.2572	30.4573	30.6377	30.4277	30.3127	30.6068	30.3001	30.4043	30.5263	30.2995	30.481	30.4714	30.4609	30.3536		0	1873	27198000000	365	0.0298845
D3DTX6;Q96SB3	D3DTX6;Q96SB3	Neurabin-2	PPP1R9B	29.3462	29.327	29.2774	29.2508	29.3258	29.5869	29.574	29.3543	29.3508	29.3474	29.0861	29.14	29.2426	29.3944	29.4087	29.218	29.2405	29.4298	29.4438	29.2157	29.4623		0	99795	12685000000	237	0.40882
F6U1T9;D3YTA9;P63098;H7BYZ3;Q86YQ0	F6U1T9;D3YTA9;P63098;H7BYZ3;Q86YQ0	Calcineurin subunit B type 1	PPP3R1;WDR92;HZGJ	28.705	28.8131	28.5111	28.5697	28.738	28.985	29.0929	28.6098	29.1754	29.0918	29.1626	29.036	29.3282	28.8536	28.9411	28.8127	28.761	28.9573	28.5215	28.7967	28.8384		0	81189	9525300000	115	0.925126
G3XAG6;D3YTD1;Q96QS1-2;Q96QS1;Q96QS1-3;Q96QS1-5	G3XAG6;D3YTD1;Q96QS1-2;Q96QS1;Q96QS1-3;Q96QS1-5	Tetraspanin-32	TSPAN32	25.0413	25.0108	26.7671	24.7105	25.0673	25.4833	27.0092	27.0657	27.3518	27.5279	27.4741	27.5092	27.4534	26.9917	27.6075	25.8984	27.509	27.0927	26.8992	23.7724	26.9429		0	16542	2425800000	33	1.64266
D6R938;E9PBG7;E9PF82;Q13557-8;Q13557-12;Q13557-10;Q13557;Q13557-6;Q13557-11;Q13557-9;Q13557-5;Q13557-3;Q13557-4;H0Y9C2;H0Y9J2	D6R938;E9PBG7;E9PF82;Q13557-8;Q13557-12;Q13557-10;Q13557;Q13557-6;Q13557-11;Q13557-9;Q13557-5;Q13557-3;Q13557-4	Calcium/calmodulin-dependent protein kinase type II subunit delta	CAMK2D	26.9812	26.8945	26.9749	27.2992	26.8008	27.0244	27.3168	27.4355	27.3489	27.6045	27.2491	27.3509	26.6422	26.9232	27.3874	27.1781	27.1201	27.3408	27.0282	27.2187	27.3116		0	36846	2948200000	40	1.10134
D6RA00;Q9UHY7;Q9UHY7-2;A0A087WTH0	D6RA00;Q9UHY7;Q9UHY7-2	Enolase-phosphatase E1	ENOPH1	26.8523	26.264	27.0807	26.2684	27.4397	27.3238	27.0922	26.4579	26.738	27.0556	26.558	26.5557	26.9399	27.4561	26.8401	27.2045	26.5763	26.9613	27.3894	27.3308	27.5766		0	16842	2494500000	36	0.524248
D6RAM3;Q7L591	D6RAM3;Q7L591	Docking protein 3	DOK3	30.1567	30.1658	30.1172	30.2283	30.2451	29.7982	30.1016	30.0756	29.882	30.3515	30.3804	29.8907	30.0427	30.1821	30.0229	30.0312	29.9568	30.1638	29.8174	29.8693	30.1696		0	24885	21624000000	159	0.182369
D6RBV2;Q12907;D6RIU4;D6RDX1;D6RBH1	D6RBV2;Q12907;D6RIU4;D6RDX1	Vesicular integral-membrane protein VIP36	LMAN2	29.0835	27.9805	28.3995	28.7057	28.2085	27.6958	28.4221	29.012	29.3362	29.1565	29.1244	29.6063	28.7773	28.8895	28.7633	28.665	29.5251	28.9603	28.6798	28.7913	28.2737		0	38147	9151600000	89	1.15286
D6RBW1;P06730;P06730-3;P06730-2;H0Y8J7;D6RHE2;H0Y8X3;A6NMX2	D6RBW1;P06730;P06730-3;P06730-2	Eukaryotic translation initiation factor 4E	EIF4E	29.2766	29.0958	28.9216	29.1149	28.44	30.0037	29.2115	29.0774	28.9417	27.9154	29.685	29.126	29.6385	28.8307	29.1796	29.121	29.0032	29.4397	28.8514	29.0608	29.4977		0	1828	11411000000	88	0.00395179
D6RC71;D6RD65;H0YAL4;D6RF48;Q9P2W9	D6RC71;D6RD65;H0YAL4;D6RF48;Q9P2W9	Syntaxin-18	STX18	25.123	24.4518	24.6277	24.2231	25.4965	25.5013	24.8366	25.2936	25.5367	24.8729	24.5128	24.9196	25.2296	24.4643	25.1315	23.9016	25.0792	25.3403	24.8156	25.0137	24.2717		0	19665	599840000	29	0.0869512
D6RCD0;Q8NBQ5	D6RCD0;Q8NBQ5	Estradiol 17-beta-dehydrogenase 11	HSD17B11	27.6378	26.5227	26.7727	27.4657	23.1981	25.2009	26.5734	28.0631	28.4377	27.9481	28.0592	28.3279	27.1559	27.3563	27.6289	27.6114	28.6568	27.691	26.8501	27.3925	27.386		0	1019	3777000000	78	1.35549
D6RD17;P01591;D6RHJ6;C9JA05	D6RD17;P01591;D6RHJ6;C9JA05	Immunoglobulin J chain	IGJ	24.8591	24.5755	24.9413	24.5106	24.6797	25.0793	24.831	25.4583	24.4018	25.5977	25.7655	24.9353	25.5525	25.3995	25.2104	24.2675	26.7766	27.1565	26.7286	28.1247	27.1481		0	66875	1097300000	33	2.19533
D6RGI3;D6RER5;Q9NVA2;Q9NVA2-2;D6RDU5;H0Y961;H0Y9G8;D6RDP1;D6R9Y6;E7EW69;E7EX04;B5ME97;Q9P0V9-3;Q9P0V9;Q9P0V9-2	D6RGI3;D6RER5;Q9NVA2;Q9NVA2-2;D6RDU5;H0Y961	Septin-11	SEPT11	31.2997	31.3259	31.3432	31.1253	31.5859	31.6847	31.5052	31.1984	30.9723	31.1665	31.1769	31.169	31.2541	31.2312	31.3112	31.31	31.0204	31.4256	31.4494	31.2763	31.5218		0	31909	51593000000	397	0.363365
D6REX3;O94979-6;O94979-3;O94979-10;O94979-4;O94979-9;O94979-2;O94979;O94979-8;D6RHZ5;H7BXG7;O94979-7;O94979-5;H0YAB3;H0Y8V7;H0Y9K1;H0Y8W8;H0Y9T9;H0YAF5;D6RE64;D6RCQ9;D6RBT0;D6RHE8;H0Y9V3	D6REX3;O94979-6;O94979-3;O94979-10;O94979-4;O94979-9;O94979-2;O94979;O94979-8;D6RHZ5;H7BXG7;O94979-7;O94979-5	Protein transport protein Sec31A	SEC31A	30.0065	30.1015	30.1102	30.1763	30.2597	30.4495	30.3193	30.1535	30.1695	30.2833	29.9809	29.8891	30.3068	30.2026	30.2106	30.234	30.0419	30.2705	30.0923	30.1198	30.1962		0	17067	22989000000	296	0.736643
D6RF35;P02774;P02774-3;P02774-2;D6RBJ7;CON__Q3MHN5;CON__ENSEMBL:ENSBTAP00000018229;D6RF20	D6RF35;P02774;P02774-3;P02774-2;D6RBJ7	Vitamin D-binding protein	GC	30.1385	30.1184	30.054	30.2131	30.1383	30.2923	29.9414	29.8107	29.8079	29.6687	29.646	29.6873	29.7989	29.9658	29.6575	29.6977	29.7192	29.7747	30.2786	30.7621	30.1593		0	26304	20274000000	275	3.92454
D6RIE3;D6RGV5;H0UI06;P14406;D6R9C3	D6RIE3;D6RGV5;H0UI06;P14406	Cytochrome c oxidase subunit 7A2, mitochondrial	COX7A2	29.1282	28.0563	29.2022	28.9601	28.7435	25.3793	28.9282	29.3118	30.492	29.7202	29.5475	29.8126	28.3672	28.7309	29.5766	28.9972	29.121	28.2543	28.5952	28.8239	28.6077		0	18931	11402000000	42	0.65369
E2QRK7;Q5JTD0-2;Q5JTD0;A0A075B6G8;H0Y4D6;Q5JTD0-4;Q5JTD0-3	E2QRK7;Q5JTD0-2;Q5JTD0;A0A075B6G8;H0Y4D6;Q5JTD0-4	Tight junction-associated protein 1	TJAP1	24.1067	24.5091	24.0465	23.9482	24.6373	25.0737	24.0272	23.7658	24.439	23.9645	23.9435	23.9499	23.7382	24.1735	24.4507	24.4071	24.1764	24.5302	26.1329	24.1575	24.2052		0	77065	347710000	26	0.342714
E5KLJ5;O60313-2;E5KLK1;E5KLJ6;E5KLJ9;O60313;H7C141;H7C321;C9JY58;C9JMB8	E5KLJ5;O60313-2;E5KLK1;E5KLJ6;E5KLJ9;O60313	Dynamin-like 120 kDa protein, mitochondrial;Dynamin-like 120 kDa protein, form S1	OPA1	30.145	30.205	29.9538	30.2043	30.1007	29.9544	30.0112	30.2119	30.037	30.0246	30.0469	29.9455	30.1553	30.1269	30.0211	29.6691	29.938	29.8682	29.8672	29.962	29.6939		0	11544	20487000000	340	1.60726
H3BP77;E5KNQ5;O00142-2;O00142-3;O00142;A0A0A0MSY7;O00142-5;O00142-4;J3KS73;J3QRP0;J3QL12	H3BP77;E5KNQ5;O00142-2;O00142-3;O00142;A0A0A0MSY7;O00142-5;O00142-4;J3KS73;J3QRP0	Thymidine kinase 2, mitochondrial	TK2	25.0967	25.3184	25.2373	24.9938	24.4878	23.5789	25.2828	25.2907	25.1267	25.0948	25.22	25.3511	24.1778	25.3036	25.3291	24.581	25.4305	24.9277	25.1844	25.1995	25.1314		68575	19403	589920000	15	0.768011
E5RGN3;E5RIM7;O00244	E5RGN3;E5RIM7;O00244	Copper transport protein ATOX1	ATOX1	27.7472	28.167	28.5036	28.6005	28.7079	27.9706	28.597	28.1612	28.102	28.1659	28.1502	28.0277	28.3462	28.2551	28.7832	28.5339	27.7645	28.3138	28.1908	27.9435	28.4737		0	33764	6186700000	67	0.124049
E5RHG8;Q15369;Q15369-2;R4GMY8	E5RHG8;Q15369;Q15369-2;R4GMY8	Transcription elongation factor B polypeptide 1	TCEB1	29.2197	29.2997	29.4917	29.4833	29.6978	30.0238	29.5631	29.2567	29.8472	30.009	29.1348	29.592	29.4078	29.4622	29.6735	29.3895	29.6757	29.7295	29.6409	29.2329	29.6272		0	51782	15253000000	134	0.152651
E5RHW4;O94905;E5RJ09;O94905-2;O94905-3	E5RHW4;O94905	Erlin-2	ERLIN2	26.5186	26.9135	27.295	26.8459	26.7102	25.9186	27.0892	26.2399	26.7587	26.887	26.6697	27.0436	25.9163	26.5414	26.7175	26.4352	26.5358	26.6258	26.333	26.4226	26.3578		0	23697	1993700000	34	0.46554
E5RIW3;E5RJD8;O75347;E5RHG6;O75347-2;E5RIX8	E5RIW3;E5RJD8;O75347;E5RHG6;O75347-2	Tubulin-specific chaperone A	TBCA	30.7536	30.8317	30.7601	30.7291	30.7741	31.0157	30.5698	30.8947	30.5771	30.788	30.8103	30.7169	30.8938	30.6808	30.7987	31.2049	31.0081	31.1473	31.0856	30.9629	31.2904		0	89246	37369000000	195	2.46245
E7EM64;Q7L5N1;H7C3T0	E7EM64;Q7L5N1	COP9 signalosome complex subunit 6	COPS6	29.0835	29.1144	29.2112	29.5714	29.3689	29.4357	29.2025	29.4045	29.2354	29.3998	29.267	29.1795	29.291	29.1852	29.376	29.235	28.8159	28.9429	29.3408	29.5827	29.442		0	10731	12333000000	151	2.27961
E7EMB8;Q99952-2;Q99952	E7EMB8;Q99952-2;Q99952	Tyrosine-protein phosphatase non-receptor type 18	PTPN18	28.3396	28.2435	28.3302	28.1715	28.5498	28.4447	28.1878	28.1775	28.042	27.8	28.355	28.2645	27.9786	28.1033	28.0637	28.2218	27.9872	28.4037	28.3213	27.8935	28.2217		0	16495	5810200000	113	0.439895
E7EMC7;Q13501-2;Q13501;E9PFW8;C9JRJ8;E3W990	E7EMC7;Q13501-2;Q13501;E9PFW8;C9JRJ8;E3W990	Sequestosome-1	SQSTM1	27.0397	26.5512	26.2432	26.4549	26.6409	24.6977	26.3529	26.5244	26.8382	26.7851	26.2771	26.9068	26.3997	26.6861	26.1058	26.1244	26.1716	26.2599	26.7544	26.2815	26.7484		0	60695	1769600000	48	0.301771
J3QLD9;E7EMK3;Q14254;K7EKW9	J3QLD9;E7EMK3;Q14254	Flotillin-2	FLOT2	29.4353	28.6341	29.2498	29.4196	27.8331	28.8729	28.588	29.4796	29.8551	29.3635	29.505	29.8347	29.0296	29.0676	29.3703	28.8648	30.1204	29.6289	29.0163	29.3393	28.9132		0	36525	12346000000	148	0.347653
E7END7;P62820;P62820-2;P62820-3	E7END7;P62820;P62820-2	Ras-related protein Rab-1A	RAB1A	29.704	29.1044	29.2662	29.3713	28.3994	28.8704	29.1965	29.8849	29.6806	29.305	29.903	30.0788	29.5533	29.3774	29.2099	29.004	29.7692	29.2966	29.1625	29.3203	28.9942		0	11559	13732000000	124	0.899231
E7ENN3;Q8NF91-4;Q8NF91;Q8NF91-8;Q8NF91-2;A0A087WYJ5;F5GYQ7;F5H4Q0;H0Y326;F5GXQ8;H0Y325;Q8NF91-5;Q8NF91-6;Q8NF91-7	E7ENN3;Q8NF91-4;Q8NF91;Q8NF91-8;Q8NF91-2	Nesprin-1	SYNE1	25.236	25.8453	24.4539	24.3566	26.3078	24.8767	26.9364	26.4103	26.4814	26.6223	25.2954	27.3098	24.3623	26.9095	27.1436	25.1046	26.0327	24.5428	27.1906	26.5795	26.7766		0	53234	2047300000	17	0.858313
E7EV99;E7ENY0;P35611-2;P35611-6;P35611;P35611-3;P35611-4;P35611-5;A0A0A0MSR2;H0Y9H2;D6RF25;D6RAH3;D6RJE2;H0YFD8;H0YG19;P35612-2;P35612-8;P35612-9;P35612-4;P35612-3;P35612	E7EV99;E7ENY0;P35611-2;P35611-6;P35611;P35611-3;P35611-4;P35611-5;A0A0A0MSR2;H0Y9H2	Alpha-adducin	ADD1	31.2122	30.9772	31.1082	30.6772	30.9669	31.0638	30.9879	30.8704	30.7019	31.0819	30.8605	31.0673	30.8313	30.9958	31.0243	30.8104	30.7764	30.7814	31.0791	30.6777	31.0009		0	20211	39263000000	337	0.578586
E7EW77;E7EP65;F8WAL6;Q9NYB9-2;Q9NYB9-4;Q9NYB9;E9PEZ7;B7Z836;Q9NYB9-3;H0Y6B5;F8WBL5;F8WAQ3;F8WEB9;E7EUA1;F8WAU3;F8WCD7;F8WAZ8;H7C3Q7	E7EW77;E7EP65;F8WAL6;Q9NYB9-2;Q9NYB9-4;Q9NYB9;E9PEZ7;B7Z836;Q9NYB9-3	Abl interactor 2	ABI2	24.7538	24.8918	24.6557	26.2767	24.2888	24.6933	26.7257	26.6373	26.2014	26.1476	26.3945	25.0492	26.1599	24.4999	25.8566	23.1418	26.4104	25.9505	26.0967	26.1023	24.7351		37488	23534	1401200000	14	0.403667
E7EPM6;P33121-2;P33121-3;P33121;B7Z3Z9;H0Y9U7;D6RER0;H0Y9Z9	E7EPM6;P33121-2;P33121-3;P33121;B7Z3Z9	Long-chain-fatty-acid--CoA ligase 1	ACSL1	28.0155	27.923	27.7213	27.8392	27.6306	27.8887	27.9275	27.6332	27.7064	28.0123	27.8099	28.019	27.5694	27.6167	27.7866	27.8017	27.9593	27.8739	27.4464	27.5268	27.3893		0	85762	4420700000	80	2.4754
E7EPT4;P19404	E7EPT4;P19404	NADH dehydrogenase [ubiquinone] flavoprotein 2, mitochondrial	NDUFV2	27.1896	27.3538	27.1543	27.3485	26.8065	25.4833	27.298	27.8246	27.2074	27.2266	27.3117	27.5956	27.3397	27.4352	27.5818	27.3701	27.2014	26.6548	27.0443	27.2385	27.2422		0	30087	2912900000	69	0.700849
E7EPV7;P37840-2;P37840;D6RA31;H6UYS7;P37840-3;Q16143;G4Y816	E7EPV7;P37840-2;P37840;D6RA31;H6UYS7;P37840-3	Alpha-synuclein	SNCA	32.7899	32.9415	32.9722	32.6101	33.333	33.0452	33.2909	32.7475	32.8959	32.8521	32.5738	32.6931	32.7479	32.8586	32.9019	32.5932	32.6965	32.7549	33.0504	32.6668	32.7983		0	32331	148750000000	310	0.375582
I3L4Z6;E7EQ34;O14653;O14653-2;I3L1K7;O14653-3;I3L3V4;I3L0K1;I3NI02	I3L4Z6;E7EQ34;O14653;O14653-2;I3L1K7;O14653-3;I3L3V4;I3L0K1	Golgi SNAP receptor complex member 2	GOSR2	25.9038	24.4002	25.5727	25.6224	24.4834	25.2992	25.7664	25.94	26.2912	26.9619	26.2742	26.5046	25.3487	25.5451	26.1695	24.3808	26.2913	26.1321	23.775	25.1452	23.6188		0	13338	1086700000	17	1.70026
E7EWE1;E7EQ61;Q9GZZ9;Q9GZZ9-2;C9J5W5;C9JRV9;C9J0F6	E7EWE1;E7EQ61;Q9GZZ9;Q9GZZ9-2;C9J5W5;C9JRV9;C9J0F6	Ubiquitin-like modifier-activating enzyme 5	UBA5	27.6842	28.0789	27.4827	28.3908	27.4995	27.6735	27.2183	28.1029	27.4394	27.1451	27.889	27.1786	28.24	28.0874	27.6897	28.1195	27.9478	27.631	27.8064	28.0893	28.3389		0	14923	4435200000	69	0.488923
E7EQ69;Q9GZZ1;C9J5D1;C9JZU6;A0A087WWJ2;B0AZT5;Q9GZZ1-2;F8WCK0;C9J5J3	E7EQ69;Q9GZZ1;C9J5D1	N-alpha-acetyltransferase 50	NAA50	24.9902	26.4968	25.7901	26.2161	25.7534	26.6815	24.3908	26.1026	26.0551	26.317	25.904	26.0122	25.9833	26.2472	26.0767	26.2083	26.2092	26.2833	26.1387	25.8973	25.1772		0	64065	1270100000	28	0.225953
E7EQL5;Q13409-6;Q13409-3;Q13409-7;Q13409-2;Q13409-5;Q13409;E9PGG1;E7EUM4;E7ERR6;E7ERH4;E7ET01;E7ETL8;E7EQU2;E7ESD3;E7EMU4;E7EV09;E7EU01;E5RFE1;C9J3E7;E5RJ75;O14576-4;O14576-3;O14576-5;O14576-2;O14576	E7EQL5;Q13409-6;Q13409-3;Q13409-7;Q13409-2;Q13409-5;Q13409;E9PGG1;E7EUM4;E7ERR6;E7ERH4;E7ET01;E7ETL8;E7EQU2;E7ESD3;E7EMU4;E7EV09;E7EU01	Cytoplasmic dynein 1 intermediate chain 2	DYNC1I2	25.6681	25.3604	25.5345	25.6657	25.5337	25.6721	26.0437	25.0584	25.4104	25.8016	24.3102	25.3167	24.7171	25.5562	25.5895	24.6438	25.3835	25.6683	25.1482	24.7491	24.1228		0	97937	737510000	20	0.499313
E7EQR4;P15311	E7EQR4;P15311	Ezrin	EZR	29.8907	29.3647	29.7062	29.6378	29.7352	29.6326	28.4909	29.4949	28.7941	29.1334	29.6046	29.7676	30.5132	30.511	29.0112	29.9983	30.6804	30.989	31.3193	29.0236	29.6005		0	80351	21390000000	59	0.795716
E7EQY1;Q96C01;C9J2Y4;C9JF51	E7EQY1;Q96C01	Protein FAM136A	FAM136A	27.1712	27.3349	27.396	27.1093	27.0134	26.9927	27.145	27.2165	27.2674	27.272	27.0171	27.1812	26.9516	26.8361	27.2011	26.8827	27.3063	27.3158	27.4501	27.162	26.8649		0	2066	2850800000	51	0.335027
E7ER68;Q658Y4;G3V120;P0C866;H0YBR6	E7ER68;Q658Y4	Protein FAM91A1	FAM91A1	26.9079	26.8388	26.6413	27.5156	26.7545	26.3928	26.8258	27.0033	26.7347	27.0587	27.0026	26.9737	27.1098	27.0964	27.0931	27.1769	27.077	27.1992	27.2393	26.9862	27.5967		0	15378	2550400000	53	0.533846
E7ERI8;E7EW49;O75122-3;E3W994;J3KR49;O75122;B3KR06;E7ENG2;O75122-2;D6RBU8;H7C4M5;C9J668;H7C4X8;H7C4I5	E7ERI8;E7EW49;O75122-3;E3W994;J3KR49;O75122	CLIP-associating protein 2	CLASP2	25.8116	26.1214	26.3058	25.7322	26.3144	25.9106	26.445	25.571	25.8008	26.1442	25.8073	25.9313	25.157	26.3402	26.063	25.4535	25.7803	25.7929	25.6022	25.8642	26.1256		0	44686	1202800000	42	0.0598054
E7ESP4;E7EMF1;E9PB77;D6RG08	E7ESP4;E7EMF1;E9PB77		ITGA2	28.5826	24.6037	27.7107	27.7219	24.4978	27.5745	24.5945	27.532	28.9282	28.6295	27.3276	28.3955	25.8853	24.5125	28.1198	24.5987	28.5746	28.4406	24.752	27.5694	24.3077		0	80176	4899100000	42	0.125111
E7ET33;Q06033-2;Q06033;A0A087WW43;CON__Q0V8M9	E7ET33;Q06033-2;Q06033	Inter-alpha-trypsin inhibitor heavy chain H3	ITIH3	25.3663	25.0011	26.1009	26.1015	25.6808	25.5992	24.8814	25.2541	24.9502	25.9848	24.8652	24.3393	23.8908	25.9235	24.8538	25.2015	25.275	25.1875	23.6362	23.6336	24.6634		15974	26464	451370000	8	1.23325
E7ETB3;Q9ULA0;C9JBE1;E7EMB6;E7EPX3;B9ZVU2;F8WAN0;E5RJ35;C9JRG3;C9J1E2	E7ETB3;Q9ULA0;C9JBE1;E7EMB6	Aspartyl aminopeptidase	DNPEP	27.6439	27.7283	27.3063	28.0332	28.1703	28.1475	27.5892	27.6984	27.4611	28.0607	27.6155	27.5194	27.6802	27.8475	27.789	27.9854	27.8893	27.705	27.8175	27.9995	28.05		0	16254	4483100000	59	1.92918
E7ETZ4;Q9Y6E2;B5MCE7;B5MCH7;Q75MG1;E9PFD4;E7EMS9;E9PFE3;C9JF98;F8WDX8;Q9Y6E2-2	E7ETZ4;Q9Y6E2;B5MCE7;B5MCH7;Q75MG1;E9PFD4	Basic leucine zipper and W2 domain-containing protein 2	BZW2	27.9535	28.0151	28.2467	28.1714	28.2498	27.9602	27.8869	27.9763	28.1378	28.1984	28.0489	27.8985	27.8973	27.9933	28.219	27.8245	27.7867	28.1665	27.8388	27.9202	27.7664		0	27467	5104900000	87	0.436931
E7EU05;P16671;P16671-3;P16671-4;E9PLT1;P16671-2;E7EX47;E9PJX8;E9PC45;E7EVU1;E7ERZ9;E7EWI4	E7EU05;P16671;P16671-3;P16671-4;E9PLT1;P16671-2	Platelet glycoprotein 4	CD36	33.4402	32.7951	32.9893	33.0466	32.6287	32.2874	32.7725	33.5776	33.9018	33.713	34.041	33.7639	33.3951	33.0662	33.3957	33.2061	33.9198	33.3119	32.821	32.9926	32.8913		0	3087	203310000000	425	1.82102
E7EU96;Q5U5J2;P68400;Q8NEV1;P68400-2;A0A087WY74;V9GYA2;V9GY80	E7EU96;Q5U5J2;P68400;Q8NEV1;P68400-2	Casein kinase II subunit alpha;Casein kinase II subunit alpha 3	CSNK2A1;CSNK2A3	28.4878	28.3849	28.6354	29.2317	28.9945	28.4313	28.6883	28.3195	28.5043	28.4348	28.5848	28.5196	28.7629	28.9293	28.4357	28.5885	28.6242	28.6333	28.3538	28.2331	28.3964		0	34068	7500800000	52	1.01309
E7EUU4;Q04637-8;E7EX73;E9PGM1;Q04637-3;Q04637;Q04637-9;Q04637-5;Q04637-4;Q04637-7;Q04637-6;A0A0A0MR52;C9JF13;C9J6B6;C9K073;C9J2Z7;H7C044;H7C0V6;C9JHW9;F8WCF2;C9JIH5;C9JWH9;REV__Q8NEG2-2;REV__F5H7J8;REV__Q8NEG2;REV__C9JQZ6;REV__J3KQX6	E7EUU4;Q04637-8;E7EX73;E9PGM1;Q04637-3;Q04637;Q04637-9;Q04637-5;Q04637-4;Q04637-7;Q04637-6;A0A0A0MR52;C9JF13	Eukaryotic translation initiation factor 4 gamma 1	EIF4G1	29.9777	30.3297	30.0181	30.2584	29.9015	29.7219	30.1342	29.9869	29.9262	30.157	30.0002	30.0863	29.7796	30.0921	30.1264	29.7069	30.0779	29.7065	29.9603	29.8412	29.9881		0	13954	21121000000	262	0.258387
F8WBI9;E7EUY3;E9PDR0;E7EX59;P05166;P05166-2;E7ETT4;E7ETT1;C9JQS9;E7ENC1;E9PEC3;H7C5C9;C9JVY9;C9JAW3;C9JVW9	F8WBI9;E7EUY3;E9PDR0;E7EX59;P05166;P05166-2;E7ETT4;E7ETT1;C9JQS9;E7ENC1;E9PEC3	Propionyl-CoA carboxylase beta chain, mitochondrial	PCCB	26.0019	24.8904	26.3422	26.4355	26.059	25.9476	24.2362	26.5214	27.0825	26.5638	26.5986	26.9378	25.7705	27.0605	26.5217	26.4016	26.4976	25.9698	26.1474	25.191	26.0676		0	97684	1581000000	33	0.180388
E7EUY5;Q04837;C9K0U8	E7EUY5;Q04837;C9K0U8	Single-stranded DNA-binding protein, mitochondrial	SSBP1	26.8671	27.0598	27.3365	26.6392	27.3383	27.4158	27.3422	27.5128	27.5581	27.4628	27.6591	27.7382	27.2184	27.0935	27.7057	27.281	26.952	26.7375	27.4163	27.5652	27.2041		0	13224	3198900000	47	1.0033
E7EVA0;P27816-6;P27816;P27816-2;P27816-4;P27816-5;H0Y2V1;F8W9U4;H7C4C5;B5MEG9;H7C456;P27816-7	E7EVA0;P27816-6;P27816;P27816-2;P27816-4;P27816-5;H0Y2V1;F8W9U4	Microtubule-associated protein;Microtubule-associated protein 4	MAP4	28.7502	28.8765	28.8146	28.4467	28.9293	29.0838	28.7339	28.236	28.713	28.7771	28.2774	28.51	28.4027	28.5439	28.67	28.1246	28.7617	28.5963	28.3619	27.8734	28.3543		0	96354	7898800000	179	0.899024
G3V2E7;F8W6L3;G3V3H3;G3V5R9;E7EVH7;Q07866-8;Q07866-2;Q07866-3;Q07866;Q07866-7;Q07866-5;Q07866-10;Q07866-6;Q07866-4;Q07866-9;G5E9S8;G3V2P7;A8MZ87;Q9H0B6-2;Q9H0B6;H0YG16;H0YJU9;H0YJL0;H0YJT3;E9PQ02;A8MX29;H0YGB8;K7EL76;Q6P597-2;Q6P597;Q6P597-3	G3V2E7;F8W6L3;G3V3H3;G3V5R9;E7EVH7;Q07866-8;Q07866-2;Q07866-3;Q07866;Q07866-7;Q07866-5;Q07866-10;Q07866-6;Q07866-4;Q07866-9;G5E9S8	Kinesin light chain 1	KLC1	30.102	30.3466	30.1704	30.109	30.2971	30.2744	30.2355	30.1301	30.0553	30.1086	30.1764	30.0874	30.2265	30.0418	30.308	30.3814	30.1557	30.2365	30.0837	30.0513	30.2245		0	17026	23387000000	332	0.228048
E7EVJ5;Q96F07-2;Q96F07;H7C229;E7EW33;A0A087WWZ1;A0A087WVE1;A0A087WTQ3	E7EVJ5;Q96F07-2;Q96F07;H7C229;E7EW33	Cytoplasmic FMR1-interacting protein 2	CYFIP2	28.468	28.8275	28.3966	29.1237	28.8615	28.8136	28.4966	28.5341	28.3332	28.1484	28.8479	28.5812	28.8149	28.2481	28.5922	28.8167	28.3979	27.9131	28.6669	28.2208	28.6176		0	62331	7254000000	46	0.426791
F5H7K1;E7EWW0;Q7Z3J2;H3BV68;C9J7I2;Q7Z3J2-2;H3BVG8;H3BUS7;H3BNX2;F6S1J4	F5H7K1;E7EWW0;Q7Z3J2;H3BV68;C9J7I2;Q7Z3J2-2	UPF0505 protein C16orf62	C16orf62	26.2737	26.1709	26.6139	25.9015	26.5848	24.1262	26.6071	26.1269	26.2055	26.5951	26.1928	26.5614	26.3284	26.0268	26.5936	26.5761	26.3933	26.434	26.184	26.2675	26.1872		0	25959	1555200000	35	0.413204
E7EX17;P23588;A0A0A6YYI4;P23588-2;F8W0K0;F8VSC7;F8VP89;F8VX11;F8VYE9;F8VRU1	E7EX17;P23588;A0A0A6YYI4;P23588-2	Eukaryotic translation initiation factor 4B	EIF4B	29.9843	29.6401	29.8868	29.686	29.7657	30.1625	30.042	29.5565	29.7245	29.755	29.5468	29.6294	29.38	29.9205	29.9925	29.2177	29.6535	29.8468	29.8182	29.4129	30.0317		0	17739	17321000000	218	0.0888102
E7EX90;Q14203-3;Q14203-4;Q14203-6;Q14203;Q14203-5;Q14203-2;Q6AWB1;E7EWF7;C9JJD0;C9JKG6;E9PCY0;C9JZA4;C9JTE5;C9JJN7;C9J1B7	E7EX90;Q14203-3;Q14203-4;Q14203-6;Q14203;Q14203-5;Q14203-2;Q6AWB1	Dynactin subunit 1	DCTN1;DKFZp686E0752	31.9187	32.0595	31.9433	31.9778	32.0297	32.0093	32.1392	32.1169	31.9024	32.139	32.1556	31.929	32.2586	32.0831	32.2074	32.1756	31.9722	32.1293	32.1291	32.0662	32.2723		0	32331	85559000000	989	0.713519
E9PC15;Q53H12;E9PG39	E9PC15;Q53H12;E9PG39	Acylglycerol kinase, mitochondrial	AGK	26.0146	25.1658	25.4102	25.9301	24.9173	25.6471	26.5054	26.1117	27.4417	26.3854	26.5061	27.2324	26.1666	25.9051	26.812	26.6376	26.4889	23.7839	26.0664	26.2666	25.8612		0	27572	1470500000	33	0.574417
E9PC47;P53667-4;P53667-2;P53667;P53667-3	E9PC47;P53667-4;P53667-2;P53667	LIM domain kinase 1	LIMK1	25.4247	24.3551	24.1545	25.0552	24.7256	24.7859	24.9436	24.7693	23.9082	26.165	23.8106	24.89	24.2563	26.1055	23.978	25.2725	24.0466	25.1515	24.0784	24.1372	25.8346		0	41055	222430000	8	0.00128816
E9PC69;Q7KZI7-11;Q7KZI7-8;Q7KZI7;Q7KZI7-15;Q7KZI7-5;Q7KZI7-16;Q7KZI7-4;Q7KZI7-9;Q7KZI7-12;Q7KZI7-14;Q7KZI7-3;Q7KZI7-6;E7ETY4;Q7KZI7-10;Q7KZI7-13;Q7KZI7-7;Q7KZI7-2;F5H4F6;F5H6N2	E9PC69;Q7KZI7-11;Q7KZI7-8;Q7KZI7;Q7KZI7-15;Q7KZI7-5;Q7KZI7-16;Q7KZI7-4;Q7KZI7-9;Q7KZI7-12;Q7KZI7-14;Q7KZI7-3;Q7KZI7-6;E7ETY4;Q7KZI7-10;Q7KZI7-13;Q7KZI7-7;Q7KZI7-2	Serine/threonine-protein kinase MARK2	MARK2	25.4261	25.5582	25.5599	25.4822	25.6074	25.0339	25.8208	25.6855	25.6032	25.6843	25.1499	25.3922	24.5694	25.2663	25.6452	24.0778	25.6721	25.8166	25.5142	25.8082	25.4164		0	14718	807250000	26	0.127618
E9PCY7;G8JLB6;P31943;P55795;E5RGV0;D6RIU0;D6RBM0;H0YB39;E5RGH4;D6RAM1;D6R9T0;D6RFM3;D6RIT2;D6RDU3;D6RJ04;D6RIH9;H0YBG7;H0YBD7;E7EQJ0;H0YAQ2;E7EN40;D6R9D3;D6RF17;D6RDL0	E9PCY7;G8JLB6;P31943;P55795;E5RGV0;D6RIU0;D6RBM0;H0YB39	Heterogeneous nuclear ribonucleoprotein H;Heterogeneous nuclear ribonucleoprotein H, N-terminally processed;Heterogeneous nuclear ribonucleoprotein H2;Heterogeneous nuclear ribonucleoprotein H2, N-terminally processed	HNRNPH1;HNRNPH2	24.5548	26.0075	25.9002	26.1782	26.3572	26.0783	26.249	26.2717	25.6852	25.7874	25.4873	23.8436	26.0018	26.3344	26.1525	25.8766	26.5773	26.0981	26.6141	26.5759	26.8217		0	45281	1331000000	43	1.35443
E9PD56;H7BYG4;W5RWE6;Q7Z7A4-7;Q7Z7A4-2;Q7Z7A4-6;Q7Z7A4-4;Q7Z7A4;Q7Z7A4-5;H7C4V0;Q7Z7A4-3;C9IYJ2;F8WDF7	E9PD56;H7BYG4;W5RWE6;Q7Z7A4-7;Q7Z7A4-2;Q7Z7A4-6;Q7Z7A4-4;Q7Z7A4;Q7Z7A4-5	PX domain-containing protein kinase-like protein	PXK	26.6082	26.729	26.5745	23.1961	26.303	25.2306	26.512	26.1559	24.5996	26.4608	26.5478	26.5259	25.0924	25.1587	26.3079	25.6599	24.2963	24.7569	25.194	26.9945	23.835		0	78634	1538200000	15	0.590149
E9PEF1;O00408-4;O00408-3;O00408;O00408-2;O00408-5;O00408-6;H0YFL1;H7C009;F5GXX2;C9JPD5;H0YG13	E9PEF1;O00408-4;O00408-3;O00408;O00408-2;O00408-5;O00408-6;H0YFL1	cGMP-dependent 3,5-cyclic phosphodiesterase	PDE2A	24.8712	24.2456	26.8767	24.4789	26.8346	26.4194	26.6976	25.007	26.952	25.2278	24.5103	24.5379	23.1318	26.6382	23.7998	24.0453	27.0925	26.8318	26.8361	27.1248	26.9902		0	92352	1923500000	19	0.551917
E9PER6;O15530-4;O15530-2;O15530-3;O15530	E9PER6;O15530-4;O15530-2;O15530-3;O15530	3-phosphoinositide-dependent protein kinase 1	PDPK1	26.0867	25.697	25.4928	24.281	25.9249	25.5556	25.6762	25.2814	25.4284	25.5056	25.5674	25.3971	25.3849	25.7906	25.2541	25.2832	25.9369	25.6145	24.1399	25.3694	25.3212		31576	24688	912640000	15	0.301747
E9PEZ3;O60610;E9PHQ0;O60610-2;O60610-3;E7ERW8;H9KV28;E7EMV0;B4E2I7;E5RJ79	E9PEZ3;O60610;E9PHQ0;O60610-2;O60610-3;E7ERW8;H9KV28;E7EMV0	Protein diaphanous homolog 1	DIAPH1	33.8097	33.8428	33.6773	33.7153	33.7094	33.9163	33.7291	33.7447	33.7616	33.7159	33.8664	33.7041	33.7628	34.0032	33.7303	33.8717	33.8706	33.762	33.7807	33.9811	33.9149		0	32331	283300000000	1433	0.253801
E9PF16;Q96CM8-3;Q96CM8;Q96CM8-2;Q96CM8-4;D6RF87	E9PF16;Q96CM8-3;Q96CM8;Q96CM8-2;Q96CM8-4	Acyl-CoA synthetase family member 2, mitochondrial	ACSF2	25.1859	24.9526	25.1494	25.1529	25.778	24.8375	25.4264	25.2086	25.8783	25.8022	25.2814	25.9565	24.3695	25.0678	25.4944	24.9723	24.9977	24.8235	25.4089	25.0532	25.3362		0	82702	748070000	14	0.7905
H0YAY3;E9PF32;A2RUS2-2;A2RUS2;B3KRG7;E5RI43;H0YBH5;E5RIR7;E5RHH2;H0YBK9;A2RUS2-3;A2RUS2-4;H0YAW2;E5RJ42	H0YAY3;E9PF32;A2RUS2-2;A2RUS2	DENN domain-containing protein 3	DENND3	29.8454	30.1353	30.1797	30.1407	30.1625	29.7362	29.9025	30.0022	30.14	30.0986	29.987	30.0733	29.8035	30.0337	30.0781	29.9986	30.2012	30.2122	30.108	29.941	30.1016		0	91056	20765000000	340	0.0503926
E9PFK9;Q9UJ41-2;Q9UJ41-4;Q9UJ41-3;Q9UJ41;Q3HKR1;A0A0A0MSJ3;C9JDA2;V9GYI8;E9PHB8	E9PFK9;Q9UJ41-2;Q9UJ41-4;Q9UJ41-3;Q9UJ41;Q3HKR1;A0A0A0MSJ3	Rab5 GDP/GTP exchange factor	RABGEF1	24.3794	25.3152	24.9399	24.4745	25.4339	24.7538	25.7783	25.4453	25.8154	23.8354	25.1853	24.5504	25.5198	25.511	24.4991	24.4835	25.6325	23.6457	24.3248	24.3221	25.4772		3459	38977	578830000	20	0.453208
E9PGA7;Q9Y2L6-2;Q9Y2L6;C9JBX2	E9PGA7;Q9Y2L6-2;Q9Y2L6	FERM domain-containing protein 4B	FRMD4B	29.1495	29.1841	28.9513	28.7931	29.3667	29.105	29.0199	28.8058	28.8804	28.9406	28.6954	28.5149	28.8693	29.321	28.8171	28.7518	28.7537	28.6161	28.7867	28.7773	29.0208		0	81089	9744200000	186	0.931072
E9PGC0;P20936-2;P20936-4;P20936;P20936-3	E9PGC0;P20936-2;P20936-4;P20936	Ras GTPase-activating protein 1	RASA1	30.3463	30.3228	30.2938	30.5238	30.3791	30.3843	30.1796	30.1527	30.2775	30.296	30.2702	30.0927	30.4194	30.224	30.1763	30.3002	30.0356	30.1818	30.236	30.2552	30.3177		0	31602	24586000000	275	1.17606
E9PGC8;P78559;P78559-2	E9PGC8;P78559;P78559-2	Microtubule-associated protein 1A;MAP1A heavy chain;MAP1 light chain LC2	MAP1A	27.124	27.4571	27.1274	26.8147	26.98	27.5983	26.9969	26.4261	26.7274	26.8657	26.2872	26.8664	26.4934	26.4221	26.7518	26.7971	26.6407	26.8338	26.7225	26.2817	26.6784		0	34852	2320700000	47	1.41532
H9KV48;E9PGN7;P05155-2;P05155;P05155-3	H9KV48;E9PGN7;P05155-2;P05155;P05155-3	Plasma protease C1 inhibitor	SERPING1	25.9928	26.5218	24.3007	26.413	26.2157	24.8631	25.3759	25.9528	24.612	25.1921	24.523	25.9503	25.9101	25.8184	25.2266	25.9582	24.8477	25.7093	26.1931	26.5166	26.1187		68918	38537	1002900000	14	0.199458
E9PGT1;Q15631;H7C1D4;Q15631-2	E9PGT1;Q15631;H7C1D4	Translin	TSN	29.8754	30.0702	29.6272	29.7476	30.1092	29.9372	29.9005	30.0424	29.8777	29.7966	29.7928	29.8287	30.1137	30.2567	29.8963	30.0422	30.1336	29.8481	30.497	30.0601	30.0317		0	93532	20023000000	214	0.759164
E9PRI4;E9PGT3;Q15418;Q15418-2;Q15418-3;E9PMM7;E9PAN7;D6R910;D6RHW7;Q5SVM7;D6RA62;D6RE03;Q5SVM6	E9PRI4;E9PGT3;Q15418;Q15418-2;Q15418-3	Ribosomal protein S6 kinase;Ribosomal protein S6 kinase alpha-1	RPS6KA1	26.7093	26.2289	26.2719	26.5256	24.2878	26.1227	26.6972	25.8908	26.3466	26.1871	25.6589	26.2534	26.2892	25.9454	26.1602	26.318	26.0119	26.1454	26.1496	26.2455	26.1101		0	1193	1493400000	29	0.17464
E9PGT6;Q99627-2;Q99627;H7C3S9	E9PGT6;Q99627-2;Q99627;H7C3S9	COP9 signalosome complex subunit 8	COPS8	28.3022	28.2328	28.0907	28.3952	28.1017	28.717	28.275	28.3975	28.1431	28.2377	28.5003	28.0884	28.2006	28.1569	28.235	28.2677	28.157	28.5884	28.2262	28.3706	28.23		0	61898	6093400000	103	0.0905988
E9PHV5;P28290-3;P28290;P28290-2;E7EUL7;H7BZ26	E9PHV5;P28290-3;P28290;P28290-2;E7EUL7	Sperm-specific antigen 2	SSFA2	25.3207	25.1851	24.9499	25.707	25.0281	24.897	23.0613	24.5692	25.2141	24.8007	24.9781	25.0269	25.0481	23.7519	25.1837	25.1707	24.9616	25.197	24.7892	25.1302	25.5961		0	75238	591540000	22	0.387518
E9PHY8;Q8NDA8;Q8NDA8-2;Q8NDA8-6;Q8NDA8-4;Q8NDA8-7;Q8NDA8-5;Q8NDA8-3	E9PHY8;Q8NDA8;Q8NDA8-2	Maestro heat-like repeat-containing protein family member 1	MROH1	25.2144	25.3181	25.1253	25.0154	24.7242	25.9803	24.8869	25.1244	25.2329	25.0978	25.9339	25.0656	24.6301	24.8787	24.8389	24.9128	25.1605	24.6282	25.1163	24.6776	25.0094		0	87161	644740000	39	0.385887
E9PIP3;Q9Y4H4	E9PIP3;Q9Y4H4	G-protein-signaling modulator 3	GPSM3	28.0019	27.8646	28.1382	28.5051	28.0146	24.3108	28.2722	28.1825	28.193	28.0035	28.3579	27.9776	28.7042	28.079	28.0343	28.6751	28.1117	28.024	28.3218	27.9412	27.9915		0	12313	5277800000	41	0.244972
E9PK01;P29692;A0A087X1X7;E9PRY8;P29692-2;E9PPR1;E9PL12;E9PQ49;E9PI39;E9PMW7;E9PIZ1;H0YCK7;E9PQZ1;P29692-4;E9PK06;E9PQC9;E9PKK3;E9PK72;H0YE58;H0YE72;E9PNW6;E9PJD0	E9PK01;P29692;A0A087X1X7;E9PRY8;P29692-2;E9PPR1;E9PL12;E9PQ49;E9PI39;E9PMW7;E9PIZ1;H0YCK7;E9PQZ1;P29692-4	Elongation factor 1-delta	EEF1D	27.4845	27.2576	26.9644	24.4888	27.2054	27.0064	26.9559	26.8269	26.3286	23.6983	26.5911	26.1309	26.6633	26.5442	26.1455	24.4684	26.086	24.1473	26.3759	26.5956	26.925		0	81662	2038900000	34	0.960613
H7BXH2;E9PKF6;Q5H9R7-6;Q5H9R7-2;Q5H9R7;Q5H9R7-5;Q5H9R7-3;Q5H9R7-4;E9PQP7;H0YEN2;E9PK08;H0YDW1;E9PNN8;E9PKG4	H7BXH2;E9PKF6;Q5H9R7-6;Q5H9R7-2;Q5H9R7;Q5H9R7-5;Q5H9R7-3;Q5H9R7-4;E9PQP7	Serine/threonine-protein phosphatase 6 regulatory subunit 3	PPP6R3	28.9961	29.2111	28.9017	28.9998	28.8791	29.1419	28.6655	29.202	28.7019	28.7916	28.809	29.0068	29.1214	29.1162	28.8579	29.1243	29.1147	29.4458	29.0765	29.1431	29.1041		0	2381	10388000000	130	0.723673
E9PKG1;H7C2I1;Q99873-3;Q99873-2;Q99873-4;Q99873;E9PIX6;E9PQ98;A0A087X1W2;H0YDE4;E9PNR9;Q9NR22-2;Q9NR22	E9PKG1;H7C2I1;Q99873-3;Q99873-2;Q99873-4;Q99873;E9PIX6;E9PQ98;A0A087X1W2	Protein arginine N-methyltransferase 1	PRMT1	27.7183	27.8176	27.2625	27.4552	27.5527	27.2427	27.2327	27.9568	27.6659	27.389	27.6153	27.6702	27.3654	27.3791	27.6182	27.8561	27.5031	27.7031	27.5363	27.8395	27.5161		0	19816	3758200000	72	0.127203
E9PKS9;E9PQE8;Q9Y296-2;Q9Y296;J3KP27;E9PN70;G3V1A0;G5EA23	E9PKS9;E9PQE8;Q9Y296-2;Q9Y296;J3KP27;E9PN70	Trafficking protein particle complex subunit 4	TRAPPC4	25.8876	26.0281	25.9611	26.6346	26.2393	26.4613	24.36	26.2046	26.1177	25.986	26.2784	26.1384	24.6321	26.6863	26.1234	26.1857	26.1819	26.1269	26.222	26.3873	26.3508		0	43613	1423900000	26	0.255344
E9PL57;Q86V88;Q86V88-3;Q86V88-2	E9PL57;Q86V88	Magnesium-dependent phosphatase 1	NEDD8-MDP1;MDP1	26.3901	26.1734	26.3047	26.1998	26.186	24.5805	26.1232	24.8873	26.1017	26.1053	26.1385	26.0611	26.0781	26.5861	26.3254	26.0688	26.2533	24.3315	26.3657	25.848	24.2014		31536	24562	1262600000	9	0.186489
E9PLK3;P55786;P55786-2;A6NEC2;A6NEC2-2;H0YDG0;E9PP11;E9PJ74;E9PRQ5;E9PJY4;E9PPD4;H0YCQ5;A6NEC2-3;E9PI82;E9PJF9;E9PPZ2	E9PLK3;P55786;P55786-2	Puromycin-sensitive aminopeptidase	NPEPPS	32.0147	32.3005	32.0707	32.2752	32.205	32.1324	31.9723	32.2006	32.1462	32.2309	32.118	31.9899	32.0541	32.1623	32.2415	32.274	32.1304	32.2824	32.1824	32.3257	32.2805		0	32331	90074000000	633	0.339342
E9PRJ3;E9PMR4;P48509	E9PRJ3;E9PMR4;P48509	CD151 antigen	CD151	29.6362	28.8811	29.3327	29.8123	28.9029	28.5581	29.2629	29.7138	29.9886	29.553	29.9442	30.2619	29.7555	28.7794	29.7123	29.6367	29.459	29.2541	29.1512	29.4893	24.5153		9901	31296	14417000000	26	0.440822
E9PN19;F6V2D4;O00214;O00214-2;H7BXD8	E9PN19;F6V2D4;O00214;O00214-2	Galectin;Galectin-8	LGALS8	25.9187	25.3846	25.8246	25.6999	26.2644	24.4002	24.1597	24.3928	26.153	25.9862	26.2792	26.2156	24.587	26.0384	25.6978	24.7747	25.97	25.5762	25.8852	25.2314	25.6231		0	44789	1007700000	23	0.287764
E9PNP3;Q9H7C9;E9PR47;E9PIQ4;E9PJP1;E9PLK9;K4DI89;Q9H7C9-3;Q9H7C9-2	E9PNP3;Q9H7C9;E9PR47;E9PIQ4	Mth938 domain-containing protein	AAMDC	26.4446	26.3575	26.4406	26.5872	26.6632	26.7694	26.8088	26.4936	26.6873	26.9121	26.116	26.0694	26.0421	26.6935	24.5118	25.8224	26.8186	26.5081	26.2265	23.8496	26.6309		0	13189	1654100000	39	0.320806
E9PNW4;E9PR17;P13987;H0YET2	E9PNW4;E9PR17;P13987;H0YET2	CD59 glycoprotein	CD59	27.6003	27.1829	26.9074	27.3022	26.4248	26.5497	26.9102	27.0231	27.7912	27.4266	26.9272	27.2438	27.0103	27.0829	27.1792	26.5305	27.4496	26.805	26.1099	26.5332	26.9009		0	62308	2771400000	49	0.63741
E9PQ47;E9PNY1;O95159;E9PQA5;E9PJX1;E9PJ47;E9PMQ3	E9PQ47;E9PNY1;O95159;E9PQA5;E9PJX1;E9PJ47;E9PMQ3	Zinc finger protein-like 1	ZFPL1	26.8242	26.2	26.961	26.5378	26.4217	25.0294	26.6444	26.7469	26.0062	25.2373	27.4871	27.5486	26.9086	26.1321	26.7907	26.3424	27.0083	26.8987	26.4933	26.5532	26.5067		0	69391	1824000000	21	0.0867924
E9PPG9;E9PQ57;P78406;B0QZ36;B0QZ37	E9PPG9;E9PQ57;P78406;B0QZ36	mRNA export factor	RAE1	25.9679	23.0715	25.0015	25.1647	25.5492	25.5937	24.3556	25.6596	26.1861	25.6822	25.1691	25.42	25.1892	25.8777	25.3866	25.7191	23.7999	24.6856	25.5515	25.5223	25.4747		0	41048	815900000	18	0.167129
E9PPW7;O00217;E9PKH6;E9PN51;F8W9K7	E9PPW7;O00217;E9PKH6;E9PN51;F8W9K7	NADH dehydrogenase [ubiquinone] iron-sulfur protein 8, mitochondrial	NDUFS8	26.7332	26.5786	26.6555	26.5932	26.0016	26.7532	26.3467	26.6991	26.8805	26.4644	26.8093	26.9378	26.2771	26.887	26.9369	26.8848	26.7341	26.1259	24.6804	24.2158	26.1954		0	61945	1905700000	36	2.09764
E9PQR7;Q9UK41;Q9UK41-2;E9PM90;E9PR04;E9PLM9	E9PQR7;Q9UK41;Q9UK41-2;E9PM90	Vacuolar protein sorting-associated protein 28 homolog	VPS28	27.9943	27.895	28.0348	28.1149	28.2656	28.2289	28.1582	28.1436	27.8476	28.0143	28.0578	27.9712	28.3291	28.012	28.1078	28.0576	27.8619	28.5918	28.1332	28.1957	28.2665		0	8527	5215200000	89	0.256734
E9PQY2;Q9NQP4	E9PQY2;Q9NQP4	Prefoldin subunit 4	PFDN4	26.5089	26.7347	26.4526	26.079	23.2312	24.7219	26.3801	26.5846	26.8069	26.1581	26.7955	26.3357	26.8197	25.1226	26.3029	25.8429	26.9484	26.614	26.8551	24.5295	26.56		0	43339	1854100000	27	0.853324
F1T0I1;J3KNL6;O15027-2;O15027-4;O15027-3;O15027;O15027-5;X6RGP5;Q8N9G1	F1T0I1;J3KNL6;O15027-2;O15027-4;O15027-3;O15027;O15027-5;X6RGP5	Protein transport protein Sec16A	SEC16A	26.4437	26.3948	26.6678	27.0592	26.6759	27.4151	26.7913	26.4773	27.0636	26.7748	26.8689	26.5913	26.7948	26.5144	26.3793	27.0379	26.6499	26.7696	26.5649	26.9072	26.1764		0	1811	2153400000	66	0.67265
F2Z2X4;Q9C0E2	F2Z2X4;Q9C0E2	Exportin-4	XPO4	25.2524	26.0838	25.6644	25.4736	26.0242	25.6044	24.3701	25.5652	25.2505	25.3449	23.7624	25.7494	25.2601	25.9391	25.3057	25.7901	25.003	25.8515	25.8512	25.0536	25.0397		0	30475	683110000	22	0.220439
F5GXE4;O95260-2;B4E107;H0Y5C2;O95260;B4DK25;Q5SQQ1	F5GXE4;O95260-2;B4E107;H0Y5C2;O95260;B4DK25	Arginyl-tRNA--protein transferase 1	ATE1	29.084	29.5477	29.1717	29.5555	29.4061	29.9989	29.2659	29.1066	29.5084	29.4472	29.3542	29.363	29.0889	29.4192	29.2509	29.608	29.3321	29.0252	29.2542	28.9031	29.0995		0	30233	12922000000	195	0.780497
F5GYQ1;P61421;R4GN72;J3QL14;H3BQJ1;H3BQB4;H3BSG7	F5GYQ1;P61421;R4GN72;J3QL14	V-type proton ATPase subunit d 1	ATP6V0D1	28.7509	28.9861	28.9742	28.7598	29.0987	29.178	28.9126	28.8876	28.7362	29.2957	28.7968	28.8123	28.8427	28.7243	28.9484	28.9684	28.9778	28.9055	29.0357	29.0953	28.8056		0	55909	9634400000	132	0.0944866
F5GZS6;J3KPF3;P08195-2;P08195-3;P08195;P08195-4;F5GZI0;H0YFS2;F5GZR9;H0YFX4;F5H867;F5H0E2	F5GZS6;J3KPF3;P08195-2;P08195-3;P08195;P08195-4;F5GZI0	4F2 cell-surface antigen heavy chain	SLC3A2	26.7253	25.8168	26.4957	26.4743	25.8723	26.3074	26.2348	24.5976	26.3203	26.9589	26.7799	26.9763	26.2108	26.0088	26.4286	25.8111	26.551	26.1964	25.6728	25.9199	23.074		0	1505	1551200000	33	0.919017
F5H0M4;Q6P1A2-2;Q6P1A2	F5H0M4;Q6P1A2-2;Q6P1A2	Lysophospholipid acyltransferase 5	LPCAT3	26.1073	24.3694	25.4298	25.6655	25.4732	25.6943	25.9219	26.2827	27.4488	26.7321	26.9698	26.473	26.4847	25.9073	25.9219	24.4025	26.6278	25.8538	23.8522	26.2393	25.6865		0	87331	1313900000	15	0.67891
F5H1N7;Q6ZU35;R4GNI9	F5H1N7;Q6ZU35	Uncharacterized protein KIAA1211	KIAA1211	28.8672	29.0994	29.1398	28.9211	29.0752	29.2721	29.2002	29.1832	29.0669	29.198	29.0325	28.8787	28.8633	28.9208	29.2228	28.8283	28.8975	29.1355	29.0859	28.7497	29.143		0	11786	10537000000	262	0.0857047
F5H365;Q15436;Q15436-2;G3V4V1;G3V1W4;G3V3G5;G3V2R6;G3V5X8;G3V4Q2;G3V5K1	F5H365;Q15436;Q15436-2	Protein transport protein Sec23A	SEC23A	30.0407	30.0864	29.9794	30.305	30.0471	30.2586	30.0931	30.1865	29.6293	29.8484	30.0483	29.9104	29.7795	30.0956	30.1881	30.0343	30.1417	30.3261	30.4638	30.4333	30.4094		0	20764	21981000000	353	1.53429
F5H442;Q99816;Q99816-2;J3QRU6;J3QKS4	F5H442;Q99816;Q99816-2	Tumor susceptibility gene 101 protein	TSG101	29.2357	29.2765	29.1541	29.1118	29.5356	29.2362	29.1496	29.4774	29.2281	29.3957	29.3511	29.0781	29.3993	29.6577	29.2449	29.2441	29.2924	29.5371	29.6249	29.6784	29.508		0	81625	12873000000	114	0.818268
F5H4R6;P55209-2;P55209;F8VY35;F8W0J6;H0YIV4;H0YH88;H0YHC3;F8W020;F8VUX1;F8VXI6;F8VVB5;B7Z4K9	F5H4R6;P55209-2;P55209;F8VY35;F8W0J6;H0YIV4;H0YH88;H0YHC3;F8W020;F8VUX1;F8VXI6;F8VVB5	Nucleosome assembly protein 1-like 1	NAP1L1	29.2102	29.2136	23.1367	29.0299	29.0251	24.6276	29.0339	28.7232	28.7871	29.2695	29.2488	28.2319	29.3729	28.9444	28.881	28.344	29.0571	23.8608	28.7372	23.0891	29.1009		0	32331	8452600000	26	0.0948433
F5H619;Q86XA9;Q86XA9-2;H7C5W6;H0YIW3;F8VQQ6;Q86XA9-3	F5H619;Q86XA9;Q86XA9-2	HEAT repeat-containing protein 5A	HEATR5A	26.7849	26.8046	26.9544	27.444	27.0276	26.9565	26.7739	26.3764	26.4958	26.9906	26.8327	26.5904	26.324	26.9843	26.6169	26.683	26.329	26.7407	26.9848	26.3588	26.9476		0	28495	2290000000	47	0.843079
F5H6E2;O00159-2;O00159-3;O00159;I3L204;I3L4D4;I3L501;I3L3Y6;I3L168;I3L3F5	F5H6E2;O00159-2;O00159-3;O00159	Unconventional myosin-Ic	MYO1C	30.1431	30.3421	30.3776	30.5637	30.3228	30.3092	30.2791	30.3162	30.4664	30.5307	30.343	30.3619	30.5509	30.2896	30.4593	30.4329	30.4189	30.3622	30.3361	30.1393	30.4119		0	14069	26460000000	335	0.20458
H7C3P4;F6S8M0;P15586-2;P15586;F5H4C6;H0YFA9	H7C3P4;F6S8M0;P15586-2;P15586;F5H4C6	N-acetylglucosamine-6-sulfatase	GNS	27.0274	26.6946	26.4342	26.9261	26.7082	27.2037	26.3949	26.5826	26.9456	26.8112	26.6655	26.5645	26.6791	26.5519	26.6355	26.3779	26.4285	26.826	26.4415	26.6497	26.8884		0	2269	2088700000	56	0.300138
F6TLX2;Q9HC38-2;Q9HC38;I3L3Q4;Q9HC38-3;I3L1I0;I3L1F4	F6TLX2;Q9HC38-2;Q9HC38;I3L3Q4	Glyoxalase domain-containing protein 4	GLOD4	28.317	28.7209	28.8223	28.5831	28.3292	27.9024	28.3404	28.6363	28.409	28.4492	28.0432	28.3734	28.6674	28.4587	28.4173	28.6695	28.1561	28.6892	28.9097	28.5564	28.6408		0	36662	7226900000	130	0.501701
F6VZ39;Q9H0Z9;Q9H0Z9-2;Q9BX46;A6NG75;E9PSF1;H0YA61;H0Y8S7;Q9BX46-5;Q9BX46-2	F6VZ39;Q9H0Z9;Q9H0Z9-2;Q9BX46;A6NG75	RNA-binding protein 38;RNA-binding protein 24	RBM38;RBM24	26.3533	26.4955	26.6202	26.7152	26.9045	26.465	26.5888	24.8859	26.498	24.196	26.272	26.6385	26.3321	26.5421	26.1622	26.3503	24.4951	26.6252	26.7428	26.6352	26.8958		0	24254	1986200000	25	0.2883
F6WQW2;P43487-2;P43487;C9JXG8;C9JJ34;C9JGV6;C9JDM3;C9JIC6	F6WQW2;P43487-2;P43487;C9JXG8;C9JJ34;C9JGV6;C9JDM3	Ran-specific GTPase-activating protein	RANBP1	30.0231	30.1465	30.3524	30.0346	30.3661	30.0697	30.0598	30.478	30.1542	30.2205	30.1087	30.2854	30.2941	30.4442	30.4261	30.0803	30.3242	30.3607	30.1443	30.0961	30.3612		0	60055	24135000000	89	0.206705
F6XEV2;Q9BPX6-2;Q9BPX6;Q9BPX6-3;S4R3W3;E9PQV6;Q9BPX6-5;Q9BPX6-4;S4R3D7;S4R3V1	F6XEV2;Q9BPX6-2;Q9BPX6;Q9BPX6-3;S4R3W3;E9PQV6;Q9BPX6-5;Q9BPX6-4;S4R3D7	Calcium uptake protein 1, mitochondrial	MICU1	27.5894	27.0009	27.163	27.4896	27.2142	27.8791	27.1983	27.5777	27.6746	27.1438	27.244	27.2603	26.8206	26.9583	27.085	27.1262	27.2771	26.5299	26.579	26.8069	24.3149		0	10609	2834700000	52	1.23874
F8VPD4;P27708;H7C3Z5;H7C2E4;H7BZB3	F8VPD4;P27708	CAD protein;Glutamine-dependent carbamoyl-phosphate synthase;Aspartate carbamoyltransferase;Dihydroorotase	CAD	29.7555	29.8902	29.8738	29.8962	30.0127	30.1411	29.9345	29.8001	29.8205	29.8148	29.727	29.8762	29.6459	29.9787	30.0304	30.046	29.8573	30.0247	30.0004	29.972	30.002		0	14112	18984000000	303	0.723192
F8VRR3;F8VQZ7;P50579-2;P50579;A0A0A6YYK3;P50579-3;G3V1U3;F8VSC4;F8VZX9;F8VY03	F8VRR3;F8VQZ7;P50579-2;P50579;A0A0A6YYK3;P50579-3	Methionine aminopeptidase 2	METAP2	26.4978	24.1692	27.1208	26.3113	25.0516	26.8317	26.2975	26.3163	26.3597	26.6875	25.1331	26.5199	26.1485	26.6887	26.1039	24.6389	24.5077	26.3907	24.2185	26.1447	26.1327		0	21411	1737800000	17	0.139395
G3V210;F8VU65;F8VWS0;P05388-2;Q8NHW5;P05388;F8VQY6;F8VPE8;F8VRK7;F8VW21	G3V210;F8VU65;F8VWS0;P05388-2;Q8NHW5;P05388;F8VQY6;F8VPE8;F8VRK7;F8VW21	60S acidic ribosomal protein P0;60S acidic ribosomal protein P0-like	RPLP0;RPLP0P6	26.7069	26.2082	25.7976	26.6316	25.9493	26.4789	26.0342	26.085	25.7723	25.5425	26.0134	25.9885	26.5839	25.6327	25.8704	25.9825	25.7926	26.132	26.3999	26.0463	26.3046		0	15898	1363700000	37	0.328709
F8VV59;F8W118;B7Z9C2;A0A0A6YYI0;P55209-3;F8VRJ2	F8VV59;F8W118;B7Z9C2;A0A0A6YYI0;P55209-3;F8VRJ2	Nucleosome assembly protein 1-like 1	NAP1L1	29.0241	27.9581	29.662	29.2511	27.6254	29.08	27.3067	29.6066	29.1804	26.5634	28.7764	27.6	28.5813	28.5416	25.1576	28.6229	28.6514	29.7895	28.2396	29.4221	27.9572		0	73512	8776800000	49	0.27196
F8VVA7;P61923;F8W651;F8VYZ4;P61923-5;P61923-4;F8VXB1;F8VUC5;F8W156;F8VXR1;F8VYK5;P61923-2;P61923-3;F8VYE0	F8VVA7;P61923;F8W651;F8VYZ4;P61923-5;P61923-4;F8VXB1;F8VUC5;F8W156;F8VXR1	Coatomer subunit zeta-1	COPZ1	28.7665	28.8394	28.9475	29.0665	29.1548	29.0428	29.1555	28.9725	29.2542	29.4564	28.9363	29.0572	28.8519	28.9618	29.1919	29.4341	28.7541	29.2493	29.4448	28.7209	29.2028		0	78786	10818000000	88	0.151653
Q5JRU8;F8VVS7;P55211;H0Y3S8;P55211-3;P55211-2;F8VWA5;Q5JRU2;P55211-4;A0A087WX72	Q5JRU8;F8VVS7;P55211;H0Y3S8;P55211-3;P55211-2;F8VWA5;Q5JRU2;P55211-4	Caspase;Caspase-9;Caspase-9 subunit p35;Caspase-9 subunit p10	CASP9	26.5516	25.9811	26.338	26.267	26.6422	25.0687	26.766	26.72	26.2539	26.4612	25.9426	26.3052	26.3564	26.4633	26.2113	26.209	26.2007	26.2992	26.4241	26.2995	26.4833		0	36152	1654000000	27	0.194487
J3KNM6;F8VVT9;Q99490-2;Q99490;H0YHB1	J3KNM6;F8VVT9;Q99490-2;Q99490	Arf-GAP with GTPase, ANK repeat and PH domain-containing protein 2	AGAP2	26.1365	26.4715	26.4153	24.9061	25.8103	25.254	26.0753	25.9381	26.3082	25.8916	24.966	25.1915	24.0667	25.9337	26.2367	25.7395	25.7272	26.0476	25.4536	25.6125	24.5782		0	10871	1139300000	36	0.7809
J3KPF0;F8VWT9;Q9Y4D8-4;Q9Y4D8;Q9Y4D8-2;V9GYT9;Q9Y4D8-3	J3KPF0;F8VWT9;Q9Y4D8-4;Q9Y4D8;Q9Y4D8-2	Probable E3 ubiquitin-protein ligase HECTD4	HECTD4	26.1318	26.4267	25.9386	24.7154	26.6867	25.0486	25.6274	25.9603	23.8605	25.3032	25.7201	26.0505	25.6471	25.9235	25.8041	25.9412	25.6804	25.7046	25.8232	24.9273	24.533		0	17116	1004000000	36	0.329745
F8VYE8;P36873;P36873-2;F8W0W8;F8VR82;A0A087WYY5;H0Y3Y6;F8WE71;F8W1A0;F8W0V8	F8VYE8;P36873;P36873-2;F8W0W8;F8VR82;A0A087WYY5	Serine/threonine-protein phosphatase;Serine/threonine-protein phosphatase PP1-gamma catalytic subunit	PPP1CC	28.7529	28.6281	28.6147	28.3666	28.6461	28.9278	28.7668	28.9127	28.9932	28.9834	28.8382	28.8616	28.9072	29.0839	28.76	28.6493	28.948	29.0929	29.026	28.8394	28.7861		0	11208	9154900000	84	0.59473
F8W031;F8VXJ7;Q9Y2B0;F8VP03;F8W1U5;F8W1K5;Q9Y2B0-2;H0YIH9;H0YI18;F8W0J2;F8VU34	F8W031;F8VXJ7;Q9Y2B0;F8VP03	Protein canopy homolog 2	CNPY2	27.9172	27.6574	27.6551	27.3714	28.265	27.6299	27.7377	28.3762	28.112	28.0856	27.9583	28.2215	28.1889	28.1008	27.948	27.9939	27.9881	28.0761	28.1266	27.9681	28.2076		0	22456	5218900000	118	0.543743
F8W1A4;P54819-2;P54819;P54819-5;P54819-6;P54819-3;F8VZG5;F8VY04;P54819-4;G3V213;F8VPP1	F8W1A4;P54819-2;P54819;P54819-5;P54819-6;P54819-3;F8VZG5;F8VY04;P54819-4;G3V213	Adenylate kinase 2, mitochondrial;Adenylate kinase 2, mitochondrial;Adenylate kinase 2, mitochondrial, N-terminally processed	AK2	31.3673	31.0296	30.9919	31.0654	31.0482	31.1687	31.2207	30.9867	30.6036	30.9159	31.263	31.0763	31.3641	31.231	30.9843	31.2755	31.0074	31.2539	31.0272	31.1414	31.0707		0	19906	43099000000	315	0.154683
F8W7Q4;Q96A26;E9PH05	F8W7Q4;Q96A26;E9PH05	Protein FAM162A	FAM162A	24.583	24.365	24.4234	25.7621	24.1853	25.1801	25.5615	26.8442	28.2283	27.0696	27.9327	28.2003	24.0343	24.7271	26.9373	25.3151	26.6721	24.2256	24.5323	24.3292	25.1367		0	15739	1637900000	22	2.04962
J3KQ45;F8W8W7;O43493-2;O43493-5;O43493-3;O43493;O43493-4;O43493-6	J3KQ45;F8W8W7;O43493-2;O43493-5;O43493-3;O43493;O43493-4	Trans-Golgi network integral membrane protein 2	TGOLN2	24.5849	24.3795	24.2249	24.5726	24.3959	24.9314	24.5031	24.8834	25.1668	24.0872	24.4827	24.9722	24.191	24.6065	24.3845	24.4712	25.0026	24.5381	25.0565	24.5328	24.3829		0	67525	436200000	10	0.259385
F8W930;Q9Y6M1-1;Q9Y6M1;Q9Y6M1-5;Q9Y6M1-6;Q9Y6M1-3;Q9Y6M1-4	F8W930;Q9Y6M1-1;Q9Y6M1;Q9Y6M1-5;Q9Y6M1-6;Q9Y6M1-3;Q9Y6M1-4	Insulin-like growth factor 2 mRNA-binding protein 2	IGF2BP2	27.5773	26.8039	27.4352	27.3508	26.6695	26.9402	26.9627	26.5652	26.6871	24.3786	26.6022	27.0989	27.1094	26.9594	27.5592	26.3805	27.1082	26.9366	23.0915	26.7979	26.8938		0	22759	2309900000	38	0.395777
F8W9L6;Q12912-2;Q12912;F5H006;H0YJC6;G3V3C2;H0YJ39;G3V2F6;F8VRE4;G3V513	F8W9L6;Q12912-2;Q12912;F5H006	Lymphoid-restricted membrane protein;Processed lymphoid-restricted membrane protein	LRMP	27.8795	27.5328	27.6904	27.8053	27.181	27.4185	27.5719	28.1145	28.0997	28.213	28.1677	28.2164	27.8733	27.346	27.8378	27.6266	28.2082	28.2428	27.6722	27.9543	27.7232		0	33641	4697300000	78	1.24372
F8W9X7;Q567U6;H7C050	F8W9X7;Q567U6;H7C050	Coiled-coil domain-containing protein 93	CCDC93	25.169	24.8344	24.7928	25.1737	23.5775	25.1049	24.7621	24.6856	25.2149	24.7299	24.7376	24.6788	25.2708	24.8	23.7516	24.8304	24.6752	25.0601	24.3319	24.5924	24.2872		31377	24103	386950000	20	0.0849819
F8WA11;Q7Z460-2;Q7Z460-4;Q7Z460-5;Q7Z460-3;Q7Z460;H0Y5T1;C9J151;C9JP76	F8WA11;Q7Z460-2;Q7Z460-4;Q7Z460-5;Q7Z460-3;Q7Z460	CLIP-associating protein 1	CLASP1	27.6625	27.6606	27.2392	27.652	28.0192	28.1456	27.1907	27.054	27.5725	27.748	27.3325	27.709	27.8326	27.6599	27.5958	27.092	27.661	27.3535	26.9348	27.2277	27.8817		0	13164	3809900000	75	0.849645
F8WCF6;P59998;P59998-3;F8WDD7;A0A0A6YYG9;P59998-2;H7C0A3;R4GN08;P59998-4;F8WE39;F8WDW3	F8WCF6;P59998;P59998-3;F8WDD7;A0A0A6YYG9;P59998-2;H7C0A3	Actin-related protein 2/3 complex subunit 4	ARPC4-TTLL3;ARPC4	33.3602	33.1663	33.4195	33.0391	33.5294	33.4034	33.5544	33.1869	33.3108	33.3526	33.2657	33.3571	33.6581	33.2912	33.4765	33.7478	33.2092	33.4812	33.5551	33.5287	33.3969		0	17776	213720000000	218	0.148946
F8WDV0;Q9UI26;Q9UI26-2;H0Y8M5	F8WDV0;Q9UI26;Q9UI26-2	Importin-11	IPO11	24.8957	25.0454	24.419	25.0275	25.6009	24.8347	25.0113	25.0119	24.9854	25.313	25.3646	25.1367	24.472	23.6133	24.9349	25.1286	25.9095	23.1033	25.5098	24.5472	24.804		0	60806	546790000	19	0.163716
G3V0I5;P49821-2;P49821;B4DE93;E9PMX3;E9PQP1;E9PLC6;E9PPR0;E9PJL9;H0YE81;E9PPD6;E9PPS5;H0YD04	G3V0I5;P49821-2;P49821;B4DE93	NADH dehydrogenase [ubiquinone] flavoprotein 1, mitochondrial	NDUFV1	28.2294	28.4077	28.6759	28.7128	28.4917	28.5216	28.8025	28.7935	28.8089	28.5895	28.8942	29.2746	28.3788	28.5002	29.0365	29.4739	28.6884	28.335	28.7503	28.5953	28.6364		0	45892	8346400000	156	0.277073
G3V1A6;P57764;E9PIB2;E9PQ48;E9PNZ0;E9PQR9;E9PRF1;H0YDB0	G3V1A6;P57764;E9PIB2	Gasdermin-D	GSDMD	28.0663	28.4938	27.9153	28.231	28.612	28.9549	28.1153	28.219	28.6923	28.4756	28.5282	28.1848	28.7992	28.4748	28.2819	28.4615	28.1417	28.3128	28.0112	28.161	28.5662		0	10569	6657900000	96	0.299643
G3V2S6;Q9Y5K8;G3V2V6;H0YJH8;H0YJ55;H0YJS0;G3V559	G3V2S6;Q9Y5K8;G3V2V6;H0YJH8	V-type proton ATPase subunit D	ATP6V1D	26.2704	26.4529	24.4334	26.7246	25.1366	25.8903	26.0777	26.0922	24.8241	26.1749	26.2216	26.1721	26.2183	26.2254	26.774	26.3473	25.7228	26.1952	26.3276	26.6462	26.2392		0	95681	1394900000	27	0.194085
G3V2U7;P07311;G3V3F8;G3V597;P07311-2	G3V2U7;P07311	Acylphosphatase;Acylphosphatase-1	FBN3;ACYP1	27.8942	27.8554	27.5949	28.0783	27.6555	27.5324	27.5091	27.993	27.6636	27.8778	27.7871	27.2563	27.8903	27.891	27.6755	28.6729	27.5754	28.108	28.0054	27.6783	28.208		0	10521	4532500000	60	0.241976
G3V4K3;Q9H9C1-2;Q9H9C1;G3V549	G3V4K3;Q9H9C1-2;Q9H9C1	Spermatogenesis-defective protein 39 homolog	VIPAS39	27.4853	27.8594	27.4243	28.0002	27.7144	27.1763	27.2874	27.3569	27.0314	27.4633	27.8521	27.7487	27.9321	27.7334	27.3173	27.7462	27.5717	27.1114	27.7897	27.6898	27.9798		0	19646	3905800000	64	0.562878
G3V5T0;G3V4T6;A0A0A0MR33;G3V267;O43708;O43708-2;O43708-3;G3V3B9;H0YJN8	G3V5T0;G3V4T6;A0A0A0MR33;G3V267;O43708;O43708-2;O43708-3	Maleylacetoacetate isomerase	GSTZ1	26.9843	27.1903	26.962	26.5321	26.4856	25.4409	26.3938	26.7912	27.2021	26.9584	26.1307	26.869	25.7975	26.2789	27.3634	26.7473	26.9748	27.0877	27.0131	27.1468	26.5909		0	25485	2181600000	50	0.514032
G3V583;Q8N128;Q8N128-2;G3V3Z5	G3V583;Q8N128;Q8N128-2	Protein FAM177A1	FAM177A1	27.3389	27.1435	27.2687	27.6636	27.1069	26.9432	26.4372	24.2374	27.4121	27.0127	26.8395	26.7708	27.223	26.8062	26.9294	26.7813	27.3371	27.3161	27.1523	27.4467	27.4846		0	84023	2725000000	26	0.570271
G3V5T9;P24941;P24941-2;E7ESI2;G3V317	G3V5T9;P24941;P24941-2;E7ESI2	Cyclin-dependent kinase 2	CDK2	24.8698	27.3546	27.0879	26.6706	26.7754	25.6663	24.7926	26.7079	23.7236	25.8866	27.3598	26.9039	26.6954	26.5713	26.1424	26.6786	26.676	24.3386	26.5615	26.2811	27.219		0	16793	1935300000	25	0.320701
G3V5Z7;P60900;G3V295;P60900-2;G3V3I1;P60900-3;G3V3U4;G3V4S5;G3V2S7;H0YJC4	G3V5Z7;P60900;G3V295;P60900-2;G3V3I1;P60900-3	Proteasome subunit alpha type;Proteasome subunit alpha type-6	PSMA6	30.4618	30.7465	30.5881	30.9066	30.7713	30.8451	30.8019	30.681	30.6009	30.532	30.8319	30.5929	30.7355	30.8428	30.5736	31.2945	30.7542	30.7576	30.8662	31.0184	31.0046		0	35363	34621000000	248	1.04315
G3XAH0;Q99719-2	G3XAH0;Q99719-2	Septin-5	SEPT5	27.719	27.9971	27.7497	28.2969	28.0355	29.8346	27.7757	28.1438	28.4103	28.8053	28.2571	27.8205	28.1428	28.3414	25.1215	28.1345	26.0903	24.6007	28.1348	25.1505	28.3553		0	24025	6234200000	19	0.500975
G5E9C8;Q07889;Q07889-2	G5E9C8;Q07889	Son of sevenless homolog 1	SOS1	25.766	25.834	25.9268	25.6281	25.021	25.1847	25.9755	25.7772	25.5759	25.236	25.5973	25.5079	25.7529	25.7756	24.7262	24.8212	25.6236	24.5557	24.5952	25.6141	25.2078		0	78402	866030000	21	0.782535
H0Y2S9;H0Y7E2;H7C3G6;J3QRL2	H0Y2S9;H0Y7E2		MPRIP	26.7989	27.283	27.3768	27.1525	27.0739	27.4259	27.2011	27.3175	27.1474	26.9052	26.9627	27.0745	26.9787	27.1942	26.7332	26.5434	26.8121	27.3132	27.0785	27.3519	27.1728		0	24456	2691500000	55	0.389311
Q5QPK2;H0Y368;O60762;Q5QPJ9	Q5QPK2;H0Y368;O60762;Q5QPJ9	Dolichol-phosphate mannosyltransferase subunit 1	DPM1	27.9386	28.0423	28.44	28.359	27.3772	27.8494	27.5443	28.2389	28.5714	28.3701	28.1174	28.6765	28.164	27.8869	28.0362	27.6404	28.4219	28.0737	27.5987	28.0374	27.8425		0	11419	5600300000	47	0.252317
H0Y4R1;P12268;E7ETK5;C9K0R9;C9J381;P20839-2;P20839-4;P20839;P20839-3;P20839-7;P20839-5;P20839-6	H0Y4R1;P12268;E7ETK5	Inosine-5-monophosphate dehydrogenase 2	IMPDH2	24.2248	26.6054	26.7919	27.0523	26.6818	24.7041	25.9801	26.9703	27.0243	26.4533	26.8835	26.6285	26.8306	26.5268	26.7849	26.9588	27.3142	26.2779	27.1294	26.742	27.4359		0	86744	2053800000	26	0.248867
H0Y7A7;P62158;E7ETZ0;E7EMB3;Q96HY3;G3V361;M0QZ52;F8WBR5;G3V226;G3V479;P27482;C9J7T9;P02585	H0Y7A7;P62158;E7ETZ0;E7EMB3;Q96HY3;G3V361	Calmodulin	CALM2;CALM1;CALM3	34.4551	34.5973	34.3408	34.4329	34.3415	33.9874	34.2707	34.6384	34.4657	34.4592	34.471	34.2136	34.8064	34.4812	34.2579	34.8447	34.3951	34.5195	34.3225	34.5237	34.6921		0	32331	442740000000	421	0.254156
H0YB62;H0YB09;Q7Z3D6-4;Q7Z3D6-3;Q7Z3D6-2;Q7Z3D6;E5RJ62;E5RIU5;H0YB11;Q7Z3D6-5	H0YB62;H0YB09;Q7Z3D6-4;Q7Z3D6-3;Q7Z3D6-2;Q7Z3D6	UPF0317 protein C14orf159, mitochondrial	C14orf159	24.932	25.5701	25.6137	24.6279	24.7313	25.0635	24.5996	24.9485	25.2534	24.6141	25.5323	25.079	24.3822	25.1683	24.3488	25.2584	25.1497	25.1567	24.55	25.2216	24.0114		0	92748	265770000	21	0.64874
H0YDT0;Q96D71-2;Q96D71-4;Q96D71-3;Q96D71;E9PMG1;H0YE89;H0YCR2;F2Z3L2	H0YDT0;Q96D71-2;Q96D71-4;Q96D71-3;Q96D71;E9PMG1	RalBP1-associated Eps domain-containing protein 1	REPS1	26.1428	26.6277	26.2478	26.1428	26.379	27.1126	26.1014	26.2316	26.2642	26.2865	27.2054	25.8001	26.5083	26.5543	26.5364	26.5365	26.3647	26.5333	26.0069	26.0647	26.3372		0	13814	1672400000	38	0.149271
H0YDU8;P53041;A8MU39	H0YDU8;P53041;A8MU39	Serine/threonine-protein phosphatase;Serine/threonine-protein phosphatase 5	PPP5C	28.0058	27.8637	28.03	28.0758	28.2477	28.1654	28.2887	28.2125	27.6547	27.9202	28.1176	28.1249	28.254	28.3403	27.9743	28.0724	28.1407	28.1829	28.3829	28.1514	28.2132		0	61226	5465700000	121	0.315597
H0YDV5;Q8N699	H0YDV5;Q8N699	Myc target protein 1	MYCT1	28.1849	27.8761	27.7456	28.0724	27.5769	27.4344	27.914	28.2631	28.2202	27.7989	27.9374	28.4419	27.3695	28.0716	27.8569	27.4421	27.8092	26.919	27.5951	27.548	27.4048		0	12236	4486600000	64	1.10097
H0YF29;Q6P1X6;Q6P1X6-2	H0YF29;Q6P1X6;Q6P1X6-2	UPF0598 protein C8orf82	C8orf82	25.5666	24.8017	25.8128	25.3047	25.6598	26.0101	25.9571	26.0354	25.7441	23.9117	26.0272	26.2364	24.4569	25.8085	25.6772	26.0136	25.5887	25.6639	25.7018	24.0259	25.5958		0	33651	1055300000	24	0.0837482
H0YFX9;Q99878;Q96KK5;Q9BTM1;Q93077;Q7L7L0;P20671;P0C0S8;P04908;Q8IUE6;P16104;Q9BTM1-2	H0YFX9;Q99878;Q96KK5;Q9BTM1;Q93077;Q7L7L0;P20671;P0C0S8;P04908;Q8IUE6;P16104;Q9BTM1-2	Histone H2A;Histone H2A type 1-J;Histone H2A type 1-H;Histone H2A.J;Histone H2A type 1-C;Histone H2A type 3;Histone H2A type 1-D;Histone H2A type 1;Histone H2A type 1-B/E;Histone H2A type 2-B;Histone H2AX	H2AFJ;HIST1H2AJ;HIST1H2AH;HIST1H2AC;HIST3H2A;HIST1H2AD;HIST1H2AG;HIST1H2AB;HIST2H2AB;H2AFX	31.2231	30.3099	28.2881	26.5958	27.4557	24.9131	26.9451	27.2794	25.5979	24.2736	26.2674	23.7957	24.7629	24.1162	23.6131	24.9748	23.752	25.2275	25.1535	25.6093	23.9788	+	0	59973	4824500000	26	3.72738
H0YHX9;F8W1N5;F8VZJ2;F8VNW4;F8W0W4;Q13765;E9PAV3-2;E9PAV3;F8VZ58;Q9BZK3	H0YHX9;F8W1N5;F8VZJ2;F8VNW4;F8W0W4;Q13765;E9PAV3-2;E9PAV3	Nascent polypeptide-associated complex subunit alpha;Nascent polypeptide-associated complex subunit alpha, muscle-specific form	NACA	28.8621	29.0215	28.8969	28.6363	28.5321	28.6923	28.7078	28.8304	28.3726	28.2415	28.3432	28.9295	28.666	28.6413	28.4955	28.7096	28.6398	28.4114	28.4604	28.3108	28.6251		0	48467	7860800000	97	0.743141
H0YI08;Q9Y6F6-5;Q9Y6F6-4;Q9Y6F6-9;Q9Y6F6-7;Q9Y6F6-3;Q9Y6F6;Q9Y6F6-2;Q9Y6F6-6;Q9Y6F6-8;E9PJ61;H0YCL0	H0YI08;Q9Y6F6-5;Q9Y6F6-4;Q9Y6F6-9;Q9Y6F6-7;Q9Y6F6-3;Q9Y6F6;Q9Y6F6-2;Q9Y6F6-6;Q9Y6F6-8	Protein MRVI1	MRVI1	29.8916	29.6825	30.1374	29.9492	29.603	29.6963	29.7655	29.9588	30.2359	30.1994	30.2498	29.9127	29.7723	29.9629	29.8083	29.8672	30.3286	30.0358	29.4777	29.7327	29.7454		0	11758	19512000000	242	1.05104
H0YI09;Q9H8H3;F8VQX6	H0YI09;Q9H8H3;F8VQX6	Methyltransferase-like protein 7A	METTL7A	28.4237	27.2608	27.8618	28.7064	27.0273	25.395	28.1209	28.8746	29.3683	29.0819	29.2318	29.1619	28.1215	28.3858	28.7043	28.0292	29.0837	28.1489	28.1002	28.5804	27.8514		0	77087	7217200000	58	1.09017
H0YJ34;Q96AC1-2;Q96AC1;Q96AC1-3;H0YJB6;G3V3J0	H0YJ34;Q96AC1-2;Q96AC1;Q96AC1-3	Fermitin family homolog 2	FERMT2	26.9069	26.6053	26.6546	26.7462	26.8781	27.1549	26.8937	26.6139	26.5935	26.9107	26.3545	26.9301	26.4622	26.1319	27.1232	26.727	26.6712	26.7414	26.7336	26.8898	26.872		0	71687	2181400000	61	0.118863
H0YMM1;H0YKS4;H0YMD0;H0YMU9;H0YN42;P07355;A6NMY6;P07355-2;H0YKZ7;H0YLV6;H0YMT9;H0YKX9;H0YNP5;H0YKL9;H0YMW4;H0YM50;H0YMD9;H0YKV8;H0YLE2;H0YNB8;H0YN52;H0YKN4;H0YNA0;H0YN28;H0YL33	H0YMM1;H0YKS4;H0YMD0;H0YMU9;H0YN42;P07355;A6NMY6;P07355-2;H0YKZ7;H0YLV6;H0YMT9;H0YKX9;H0YNP5;H0YKL9;H0YMW4;H0YM50	Annexin;Annexin A2;Putative annexin A2-like protein	ANXA2;ANXA2P2	25.3419	25.787	25.3669	25.348	25.627	25.4113	25.5359	25.823	25.4198	25.4276	25.7825	25.6271	25.5809	25.7594	25.7209	26.0799	25.9923	26.1056	25.9501	26.0179	25.6521		0	14045	966020000	49	2.05135
H0YL18;P61769;H0YLF3;F5H6I0	H0YL18;P61769;H0YLF3;F5H6I0	Beta-2-microglobulin;Beta-2-microglobulin form pI 5.3	B2M	30.9959	30.8396	31.2552	31.1121	31.1836	31.0184	31.6781	30.6574	30.8776	30.8683	30.5801	31.1687	30.1054	31.0154	31.7564	31.5242	31.4951	31.4568	31.0097	31.0289	31.1444		0	2451	43709000000	91	0.195399
H0YMB1;Q96TC7-2;Q96TC7;H0YLG5	H0YMB1;Q96TC7-2;Q96TC7	Regulator of microtubule dynamics protein 3	RMDN3	25.5071	25.3937	25.8905	25.5977	25.5892	25.5883	25.6593	25.8436	25.8542	25.7995	23.6238	25.4485	25.7172	25.5591	25.4483	25.5733	25.3944	26.1188	25.3074	23.9933	25.2633		68894	38492	896650000	14	0.516268
H0YN81;Q9GZS3;H0YMF9;H0YL19;H0YM76;H3BQA8;H0YLA1	H0YN81;Q9GZS3;H0YMF9;H0YL19	WD repeat-containing protein 61;WD repeat-containing protein 61, N-terminally processed	WDR61	27.3935	27.7027	27.5078	27.8374	27.5386	26.4967	27.6604	28.0204	27.9766	27.7268	27.8117	27.4651	27.8466	27.8059	27.8426	27.9754	27.4911	28.0751	28.1308	27.9874	27.595		0	73972	4124500000	51	0.56022
H0YNG3;P67812-4;P67812;P67812-3;H0YNX5;H0YKT4;H0YNA5;P67812-2	H0YNG3;P67812-4;P67812;P67812-3;H0YNX5;H0YKT4;H0YNA5;P67812-2	Signal peptidase complex catalytic subunit SEC11A	SEC11A	26.118	24.6088	24.852	25.4199	24.6066	25.6736	25.8348	26.3379	26.897	26.1719	26.6982	27.8332	25.8093	25.9185	26.1313	26.0425	26.473	25.8906	25.9712	25.2323	25.2185		73443	18267	1320000000	6	1.68227
H0YNP1;O94923	H0YNP1;O94923	D-glucuronyl C5-epimerase	GLCE	25.0315	25.2632	25.3466	25.1801	25.11	24.9925	25.3128	25.0169	25.1969	24.5836	24.8589	24.7616	24.391	25.0587	24.7292	26.1621	25.1138	24.0365	24.9898	25.0086	24.4177		0	48045	574860000	22	0.17287
H3BMD8;P56211-2;P56211;H3BQ52;H3BTD3	H3BMD8;P56211-2;P56211;H3BQ52;H3BTD3	cAMP-regulated phosphoprotein 19	ARPP19	27.721	26.9823	27.1952	26.7216	27.1982	25.8845	27.0535	26.7782	26.0748	26.4173	26.045	27.0832	24.6273	27.1659	26.9534	26.0869	27.2479	26.8816	26.8706	24.432	26.7294		0	40005	2158600000	29	0.15964
H3BS10;H3BP20;P06865;H3BU85;H3BTD4;P06865-2	H3BS10;H3BP20;P06865;H3BU85;H3BTD4	Beta-hexosaminidase;Beta-hexosaminidase subunit alpha	HEXA	28.2521	28.1107	28.388	28.4306	28.0373	28.0048	27.9431	28.2583	27.8739	28.2123	29.9629	27.9166	29.284	28.0846	28.3607	28.7468	28.302	28.2393	28.3805	28.3586	27.8467		0	20613	6186500000	45	0.160479
H3BPK3;Q16775-2;Q16775;H3BPQ4;H3BV79;H3BQW8;Q16775-3	H3BPK3;Q16775-2;Q16775;H3BPQ4	Hydroxyacylglutathione hydrolase, mitochondrial	HAGH	28.4728	28.6742	28.7647	29.1975	28.6634	28.9749	28.6519	28.6946	28.5376	28.4178	28.584	28.4904	28.5361	28.8523	28.8605	28.825	28.61	28.8709	28.9017	29.0752	28.7706		0	87302	8874700000	120	1.34946
H3BS02;O14874-2;O14874-3;O14874;H3BTL2	H3BS02;O14874-2;O14874-3;O14874;H3BTL2	[3-methyl-2-oxobutanoate dehydrogenase [lipoamide]] kinase, mitochondrial	BCKDK	25.1255	25.2337	25.4611	24.28	24.9142	25.9418	25.279	25.1961	25.5248	24.9887	25.2304	25.8775	25.3027	24.3007	25.1672	23.4631	24.9347	25.6137	25.2246	24.4168	24.4026		12991	28539	524410000	4	0.175415
H3BSM5;P60520;H3BQ50	H3BSM5;P60520;H3BQ50	Gamma-aminobutyric acid receptor-associated protein-like 2	GABARAPL2	25.9457	26.288	25.953	25.9845	25.9555	24.7506	25.5546	25.383	25.74	25.1015	26.3827	25.1557	25.75	24.6557	25.1672	25.8861	26.4744	26.2283	24.0286	24.7234	24.7093		0	45953	1055900000	16	1.86954
H3BSW0;Q8N9N7	H3BSW0;Q8N9N7	Leucine-rich repeat-containing protein 57	LRRC57	28.304	28.5464	27.8379	28.5395	27.9581	27.9928	28.7692	27.8275	28.7394	28.3868	28.7254	28.4934	28.9309	28.5099	28.2545	28.3538	28.4207	28.4063	28.619	28.4305	28.6223		0	18501	6859600000	65	0.232986
Q96NX8;H3BU86;O14662-2;O14662-4;O14662-5;O14662;C9K0W8;F8W9Z6;B7ZBM8;O14662-3;O14662-6;B7ZBM4;B7ZBM5;E9PND6;H0YEW0	Q96NX8;H3BU86;O14662-2;O14662-4;O14662-5;O14662;C9K0W8;F8W9Z6;B7ZBM8;O14662-3;O14662-6	Syntaxin-16	STX16;STX16-NPEPL1	26.8091	26.2968	27.0756	26.6246	26.2972	24.8619	24.1587	27.0675	26.9146	27.0841	26.5983	27.2871	26.5677	26.9693	27.0565	26.692	27.0829	26.9245	26.2991	26.5021	26.1981		0	36698	2046000000	24	0.33365
H3BUF6;Q8WWM7-6;Q8WWM7-8;Q8WWM7-5;Q8WWM7-4;Q8WWM7-9;Q8WWM7-2;Q8WWM7;Q8WWM7-3;H3BSK9;Q8WWM7-7;H3BSQ5;H3BRB0	H3BUF6;Q8WWM7-6;Q8WWM7-8;Q8WWM7-5;Q8WWM7-4;Q8WWM7-9;Q8WWM7-2;Q8WWM7;Q8WWM7-3	Ataxin-2-like protein	ATXN2L	25.2219	25.3665	25.1826	25.0236	25.2321	26.2481	25.0933	24.9027	25.0468	24.9871	25.0349	24.7826	24.8185	25.5077	25.497	25.8766	25.3192	25.3764	25.4943	25.7719	25.164		0	42439	652780000	17	0.582785
H7BXD5;P28676;H7C2Z6;C9JIZ3;C9JWQ8;C9JV47	H7BXD5;P28676;H7C2Z6	Grancalcin	GCA	27.9658	28.5872	28.3199	28.5673	28.3614	28.5358	28.1636	27.8229	28.5088	28.5786	27.9766	27.8838	28.2115	28.1321	28.4082	28.2698	28.0821	28.1244	28.2517	28.1238	28.3382		0	74445	6190000000	74	0.194651
H7BXK9;Q9NP58-4;Q9NP58	H7BXK9;Q9NP58-4;Q9NP58	ATP-binding cassette sub-family B member 6, mitochondrial	ABCB6	27.2706	26.129	26.6342	26.2948	26.5841	25.4763	25.7619	27.0617	28.1136	26.6524	27.0152	27.7037	25.8459	26.0538	26.3891	26.7558	27.8092	26.5286	25.8395	26.2883	25.9394		0	40173	2179500000	31	0.715851
H7BYW5;P31321;C9JSK5	H7BYW5;P31321;C9JSK5	cAMP-dependent protein kinase type I-beta regulatory subunit	PRKAR1B	25.3641	25.6679	27.084	25.8739	24.6008	24.8074	26.4302	25.4173	25.5676	23.1602	26.4933	25.6677	24.8093	25.8243	26.1555	26.1268	24.7209	26.0099	25.7291	26.2174	25.8304		0	96738	1099700000	32	0.100895
H7BYW6;P04085-2;P04085	H7BYW6;P04085-2;P04085	Platelet-derived growth factor subunit A	PDGFA	26.823	27.271	24.6607	27.127	26.8717	27.0159	27.3588	26.3535	25.26	25.9872	26.0535	26.2878	25.6013	26.5011	24.1156	26.1929	26.1653	24.004	25.6124	26.461	26.2189		0	75905	1519900000	28	0.330902
H7BZJ3	H7BZJ3		PDIA3	23.0502	30.1069	25.7106	29.2512	23.0678	24.4931	30.6201	31.7421	30.7288	30.8665	31.0921	30.502	30.9752	30.0559	30.6229	31.6921	30.6334	30.5169	30.427	31.1914	30.5589		0	26396	32272000000	30	2.16997
H7C096;J3KN59;Q12982;Q12982-2;Q86WG3;Q86WG3-3	H7C096;J3KN59;Q12982;Q12982-2	BCL2/adenovirus E1B 19 kDa protein-interacting protein 2	BNIP2	27.7443	27.8674	27.8673	28.4567	28.276	27.2111	27.7957	27.6781	27.7478	28.0355	27.489	28.3084	27.4953	28.1292	28.5628	28.138	27.6349	27.7867	28.255	28.104	27.8821		0	17639	4977300000	80	0.0397618
H7C285;O95858	H7C285;O95858	Tetraspanin-15	TSPAN15	25.8101	26.1833	25.539	26.3214	26.1301	25.3391	26.2533	26.5252	26.5431	26.36	26.3425	26.7112	25.9756	25.7892	26.1767	24.6684	26.8348	25.6171	23.996	26.0364	25.7585		0	20262	1284100000	35	0.484395
I1E4Y6;Q6Y7W6-4;Q6Y7W6-5;Q6Y7W6;Q6Y7W6-3;C9JH18;C9JHW1;E7ESB6	I1E4Y6;Q6Y7W6-4;Q6Y7W6-5;Q6Y7W6;Q6Y7W6-3;C9JH18;C9JHW1;E7ESB6	PERQ amino acid-rich with GYF domain-containing protein 2	GIGYF2	24.8113	24.8898	25.0865	24.9357	25.0602	24.5486	25.8845	24.2709	24.2204	24.3857	25.1787	24.4111	24.9627	23.829	24.3001	24.0424	24.5334	25.2382	24.1472	24.3508	24.3365		0	94215	324230000	18	0.167846
I3L0N3;P46459;P46459-2;I3L2G1;I3L0L3;K7EQD6;I3L338;I3L4Q9	I3L0N3;P46459;P46459-2	Vesicle-fusing ATPase	NSF	30.0048	30.2056	30.0875	30.2754	30.079	30.7064	30.1471	30.1885	30.2388	30.3177	30.2693	29.8779	30.4616	30.1709	30.1834	30.4582	30.4316	30.2251	30.0437	30.28	30.3432		0	13252	24432000000	272	0.273749
I3L1P8;Q02978;Q02978-2	I3L1P8;Q02978;Q02978-2	Mitochondrial 2-oxoglutarate/malate carrier protein	SLC25A11	26.7863	25.1505	25.6599	26.8138	25.4674	24.3397	25.8483	26.9962	28.6611	27.3237	28.202	28.8345	26.5902	25.7085	26.931	28.0107	28.0592	24.4409	25.8663	26.512	24.5733		0	22243	2641400000	55	0.73876
I3L1R7;Q99447;Q99447-3;Q99447-4;Q99447-2;I3L1L9;I3L2Q1;I3L3V9;I3L1C4;I3L102	I3L1R7;Q99447;Q99447-3;Q99447-4;Q99447-2;I3L1L9;I3L2Q1	Ethanolamine-phosphate cytidylyltransferase	PCYT2	26.7676	27.1311	26.812	26.9725	26.9936	27.1449	26.8811	27.0079	26.9974	26.7251	26.6881	26.8125	26.4342	27.1069	26.7416	26.8638	27.1644	27.1441	27.1865	26.6371	26.7897		0	35594	2393500000	66	0.419151
I3L4N8	I3L4N8		ACTG1	28.5451	29.711	29.8613	29.0815	29.2905	26.4489	28.386	29.2134	27.8422	27.4861	26.5585	27.6463	27.9959	27.6633	26.3841	28.5919	27.333	27.2283	26.8124	26.6894	27.9182		37441	23462	6017300000	24	1.12896
I3L4X2;P33527-4;P33527;P33527-9;A0A0A0MS99;P33527-6;P33527-7;P33527-2;P33527-3;P33527-8;P33527-5	I3L4X2;P33527-4;P33527;P33527-9;A0A0A0MS99;P33527-6;P33527-7;P33527-2;P33527-3;P33527-8;P33527-5	Multidrug resistance-associated protein 1	ABCC1	26.0283	25.3216	25.634	26.0938	25.1314	26.1669	25.6954	26.3789	26.7754	26.3989	26.3981	27.1294	26.5375	25.8541	26.7344	25.8713	27.4982	26.035	25.8743	25.8283	25.2779		0	13127	1421800000	26	0.7221
J3KN10;P42356;P42356-2;A4QPH2-3;A4QPH2;A8MTF1;A4QPH2-2	J3KN10;P42356	Phosphatidylinositol 4-kinase alpha	PI4KA	29.1547	29.1108	29.2875	29.4351	29.0904	28.984	29.2224	29.0968	28.9358	29.3178	29.0194	29.0399	29.0606	29.162	29.1139	28.7997	28.9105	29.1038	28.9541	28.7337	29.0982		0	11191	10762000000	246	0.507547
J3KN16;Q5VYK3;R4GMY1;R4GMY3;F6XAQ5	J3KN16;Q5VYK3;R4GMY1	Proteasome-associated protein ECM29 homolog	KIAA0368;ECM29	28.5867	28.7037	28.5819	28.6881	28.7585	28.7093	28.5172	28.6335	28.5172	28.8962	28.532	28.6408	28.6268	28.7801	28.7522	28.4925	28.5116	28.839	28.4342	28.8361	28.649		0	12574	8074400000	168	0.134661
J3KN29;O00233;F5H5V4;F5GX23;O00233-2;F5H7X1;F5H169;O00233-3	J3KN29;O00233;F5H5V4;F5GX23;O00233-2;F5H7X1;F5H169	26S proteasome non-ATPase regulatory subunit 9	PSMD9	28.8243	28.9651	29.2172	29.5469	29.1758	29.377	29.2312	29.2167	29.2596	29.4119	28.6552	29.1095	28.9639	29.3378	29.5155	28.6957	29.3369	29.3829	29.1813	29.2532	29.4379		0	54458	12042000000	123	0.22889
J3KNF4;O14618;E9PP76;E9PK03	J3KNF4;O14618;E9PP76	Copper chaperone for superoxide dismutase;Superoxide dismutase [Cu-Zn]	CCS	31.0341	30.9189	30.9728	30.5708	30.9308	30.8302	30.7713	30.7828	30.8425	30.9041	30.7655	30.6495	30.9492	31.0713	30.915	30.6316	30.6663	30.9475	30.7611	30.9152	30.9599		0	73634	36716000000	168	0.840409
J3KNI1;Q9H9E3;A0A0A0MS45;Q9H9E3-3;Q9H9E3-2;H3BMV9;J3QLW1;E9PRT5;H3BSD2;H3BQB2;J3KRB5	J3KNI1;Q9H9E3;A0A0A0MS45;Q9H9E3-3;Q9H9E3-2	Conserved oligomeric Golgi complex subunit 4	COG4	26.8223	27.09	26.5201	27.1878	26.8207	25.186	26.6684	27.339	26.7807	26.998	27.1541	26.9398	27.0249	27.2128	26.5996	27.0323	27.2562	27.0446	26.8078	26.8019	26.8326		0	24188	2322500000	40	0.215232
J3KNL7;Q8NBR6-2;Q8NBR6;H0YM15	J3KNL7;Q8NBR6-2;Q8NBR6;H0YM15	Protein FAM63B	FAM63B	26.6398	26.0057	26.3044	26.3484	26.0129	25.188	26.17	26.0841	25.626	26.3793	26.2616	26.1906	26.0831	26.1233	25.9552	26.6414	26.0728	25.6483	25.8337	26.7266	26.7659		0	65911	1409000000	26	0.26005
J3KNN3;P15735-2;P15735;H3BP07;H3BTW6;H3BN16	J3KNN3;P15735-2;P15735	Phosphorylase b kinase gamma catalytic chain, liver/testis isoform	PHKG2	27.1362	27.3655	27.3282	27.2676	27.0959	27.5435	27.0623	27.3629	27.2942	27.5288	27.3717	27.1909	27.1924	24.1946	27.3753	27.5011	27.2575	27.3187	25.2353	24.5875	27.299		0	53677	3144100000	18	0.745093
J3KPX7;Q99623;F5GY37;Q99623-2;F5GWA7;F5H3X6;F5H0C5;F5H2D2;U3KPZ5	J3KPX7;Q99623;F5GY37;Q99623-2;F5GWA7;F5H3X6	Prohibitin-2	PHB2	31.1967	31.3643	31.3543	31.7152	31.3723	31.5316	31.6257	31.3734	31.4653	31.3238	31.4165	31.2571	31.6013	31.609	31.5713	31.3619	31.4287	31.798	31.748	31.8966	31.5264		0	19468	56982000000	343	1.34949
J3KQ32;Q9NTK5;Q9NTK5-3;Q9NTK5-2;C9JTK6;C9JCJ9	J3KQ32;Q9NTK5;Q9NTK5-3;Q9NTK5-2	Obg-like ATPase 1	OLA1	31.6099	31.5971	31.6161	31.4928	31.6157	31.5798	31.7349	31.5507	31.2741	31.7625	31.2061	31.4772	31.378	31.6165	31.7379	31.6527	31.803	31.8482	31.6735	31.8605	31.5959		0	30247	62240000000	364	0.390876
J3KQJ1;Q8NBJ7;C9JL30;H7C3B2;A8MXB9;C9J660;Q8NBJ7-2;F8WA42;Q8NBJ7-3;E9PBT8;J3QT17;Q8NBJ7-5;E9PG02;F8WEV7;F8WES7;F8WEX5;Q8NBJ7-4	J3KQJ1;Q8NBJ7;C9JL30;H7C3B2;A8MXB9;C9J660;Q8NBJ7-2;F8WA42;Q8NBJ7-3;E9PBT8;J3QT17;Q8NBJ7-5	Sulfatase-modifying factor 2	SUMF2	26.5457	27.1058	27.0637	27.4349	26.8831	26.7204	26.6148	26.4438	26.8059	26.7826	26.9887	27.0878	26.4637	26.5154	26.9272	26.7201	26.6806	26.7598	27.0451	26.6666	27.4576		0	28431	2366900000	52	0.51579
J3KR44;Q96FW1;F5GYN4;F5H6Q1;F5GYJ8;F5H3F0;Q96FW1-2	J3KR44;Q96FW1;F5GYN4;F5H6Q1;F5GYJ8;F5H3F0	Ubiquitin thioesterase OTUB1	OTUB1	30.5916	30.8713	31.1396	30.7701	30.7437	30.4351	30.7528	30.8547	30.7142	30.9236	30.6438	30.8418	30.7983	30.6617	30.8339	30.4791	30.7912	30.655	30.9789	30.6241	30.7461		0	15735	34995000000	257	0.183467
J3KR55;P35236;P35236-2;P35236-3;H7C4T8;H7C5I3;F8WF66;E9PE54;E7EUM0;REV__O75330-4;REV__O75330-2;REV__O75330;REV__O75330-3	J3KR55;P35236;P35236-2;P35236-3	Tyrosine-protein phosphatase non-receptor type 7	PTPN7	28.2556	28.458	28.0463	27.9484	28.4456	28.0892	28.4233	28.2667	28.3791	28.0985	28.304	27.9185	28.2281	28.3076	28.2691	27.8507	28.0062	28.2656	28.0991	27.9671	28.0135		0	33126	5796800000	90	0.661882
J3KR97;Q9BTW9;Q9BTW9-4;Q9BTW9-5;I3L439;I3L163;I3L0V3;I3L500;I3L4D2;I3L3H4;I3L131;I3L143;Q9BTW9-3;I3L120;I3L1S3;Q9BTW9-2	J3KR97;Q9BTW9;Q9BTW9-4;Q9BTW9-5	Tubulin-specific chaperone D	TBCD	27.492	27.7102	27.7629	27.7729	27.5445	27.8753	27.3356	27.472	27.5185	27.7091	27.5156	27.3166	27.471	27.7745	27.6027	27.4307	27.5227	27.5653	27.609	27.9263	27.9068		0	2679	3858400000	52	1.07287
J3KS94;J3QQK6;P02686-2;P02686;E9PLU9;J3QKN5;E9PLQ9;J3KT34;E9PSE2;F5H7N4;E9PQE7;F8WEU6;E9PNZ1;E9PMR5;H0YF02;E9PKX9;H0YEA2;J3QL64;J3QKL5;A8MZH3;H7BYR8;P02686-6;P02686-5;P02686-4;P02686-3	J3KS94;J3QQK6;P02686-2;P02686	Myelin basic protein	MBP	27.5853	27.4785	27.3185	27.0137	27.5268	27.5603	27.498	26.9267	26.5532	27.4966	27.6677	26.7408	26.8565	27.4253	27.2405	27.5516	27.6645	27.3286	26.7762	27.0347	27.0916		0	79112	3126300000	35	0.532576
J3KTF8;J3QQX2;P52565;J3KRY1;P52565-2;J3KRE2;J3KS60	J3KTF8;J3QQX2;P52565;J3KRY1;P52565-2;J3KRE2	Rho GDP-dissociation inhibitor 1	ARHGDIA	31.8431	31.9377	31.6196	31.7457	32.0726	32.2713	32.0465	32.0597	32.3541	32.4132	32.0002	32.1076	32.2306	32.2613	32.0601	31.8892	32.0396	32.3204	32.5672	32.0522	32.1431		0	22639	87673000000	279	0.616826
J3QQM5;Q9BT23;J3QL69;J3KRR0	J3QQM5;Q9BT23;J3QL69;J3KRR0	LIM domain-containing protein 2	LIMD2	26.1647	25.9011	25.5388	25.971	26.2675	24.7283	26.4507	25.588	24.4028	24.6457	26.0068	24.7633	26.0466	26.1519	24.6548	24.335	26.5427	26.1651	24.4347	25.2642	25.7797		0	18923	1083400000	38	0.0381828
J3QQR8;J3QQX6;J3QRQ1;J3QRT5;P13598;J3QKR4	J3QQR8;J3QQX6;J3QRQ1;J3QRT5;P13598;J3QKR4	Intercellular adhesion molecule 2	ICAM2	30.0305	29.5606	29.8838	30.5055	29.0658	28.9532	29.1581	29.9396	30.4924	30.3833	30.6426	30.2658	29.7344	29.4494	29.8968	29.684	29.9951	29.833	29.013	29.0047	29.1964		0	11423	18781000000	124	1.16248
J3QRS3;P19105;O14950;J3KTJ1	J3QRS3;P19105;O14950;J3KTJ1	Myosin regulatory light chain 12A;Myosin regulatory light chain 12B	MYL12A;MYL12B	33.9691	34.0525	34.0865	33.6591	34.2478	34.2291	33.9858	34.0151	33.9825	33.9379	34.2862	33.9192	34.5332	34.3121	34.1602	34.2219	33.8686	34.2613	34.5343	34.2964	34.4565		0	32331	360410000000	344	1.05572
J3QRU1;P07947;Q5TGY6;P09769	J3QRU1;P07947	Tyrosine-protein kinase Yes	YES1	29.3126	29.053	29.523	29.0953	29.1931	29.5644	29.3408	29.4779	29.2967	29.0869	28.7506	29.1587	28.9028	29.157	29.1771	29.0637	29.3564	29.6005	29.3601	28.926	29.0258		0	56448	11700000000	104	0.55601
J3QT77;Q15165-3;Q15165-1;Q15165;G3XAK4	J3QT77;Q15165-3;Q15165-1;Q15165	Serum paraoxonase/arylesterase 2	PON2	25.5919	24.1682	25.3673	25.2093	24.2152	24.9947	25.7564	26.8495	26.4534	26.2501	26.5239	26.7899	26.1487	24.5079	25.6374	24.4684	25.9938	24.4259	24.4196	26.582	25.392		0	60419	943270000	29	1.11232
J9JIC5;Q9HAS0;J3KRR1;K7ERX0;J3QKQ1;K7EIQ2;K7EII1	J9JIC5;Q9HAS0;J3KRR1	Protein Njmu-R1	C17orf75	26.1666	26.3041	26.4852	25.8776	26.3617	25.9292	26.132	26.2692	26.126	26.0804	26.4324	26.1919	26.124	26.0681	26.4071	26.3134	26.1784	26.0893	26.1204	26.0931	26.1209		0	77119	1472000000	38	0.244974
K4DI92;Q6NW29;D6RCM5;D6RDH6;E7EV43;Q6NW29-2	K4DI92;Q6NW29;D6RCM5;D6RDH6;E7EV43;Q6NW29-2	RWD domain-containing protein 4	RWDD4	28.1597	27.8914	28.2564	28.226	24.3988	26.1032	27.1938	28.0367	26.8244	24.6011	28.0776	27.812	28.9135	27.8494	25.8228	27.9003	27.7928	27.2241	27.1162	27.171	27.1542		76246	18129	4462100000	16	0.196512
K4DI93;Q13620-1;Q13620;Q13620-3;A6NE76	K4DI93;Q13620-1;Q13620;Q13620-3	Cullin-4B	CUL4B	26.5891	26.3941	26.0606	26.0766	26.333	26.121	26.281	26.046	25.701	26.1832	24.1266	26.1489	26.3397	26.0645	26.5525	25.7317	26.1727	26.2918	26.1053	26.2096	26.0409		0	16639	1401300000	59	0.342077
K7EM02;K7EIJ8;Q8IYT4-2;Q8IYT4	K7EM02;K7EIJ8;Q8IYT4-2;Q8IYT4	Katanin p60 ATPase-containing subunit A-like 2	KATNAL2	29.584	29.711	29.8649	29.9031	29.7533	26.3473	29.9286	29.6935	29.7852	29.6228	29.5308	29.5848	29.7966	29.8501	29.8476	24.3888	29.8055	29.8018	29.8905	29.8181	29.9417		90142	17192	16919000000	21	0.236514
K7EQ02;K7EQ55;K7EK33;Q96EP5-2;Q96EP5	K7EQ02;K7EQ55;K7EK33;Q96EP5-2;Q96EP5	DAZ-associated protein 1	DAZAP1	27.923	28.2934	28.1102	27.7646	28.2703	24.7612	27.8318	28.3776	27.9167	27.6759	27.8712	27.8259	28.1533	28.2378	27.9471	28.2147	28.0241	27.9625	27.8778	27.7987	28.0102		0	18378	4782100000	65	0.328818
K7EK35;P42229;P42229-2;C9JVV6;K7EIF9;K7EM17	K7EK35;P42229;P42229-2	Signal transducer and activator of transcription;Signal transducer and activator of transcription 5A	STAT5A	29.1167	29.1747	29.0459	29.1286	29.2308	29.2805	28.9872	29.2662	28.6552	28.9551	29.0832	29.0541	29.1622	29.0953	29.2386	29.1595	29.1674	29.4742	29.1836	29.1016	29.3744		0	74826	11193000000	141	0.598665
K7EKE6;K7EJE8;P36776-3;P36776-2;P36776;K7ER27;K7ER56;K7ERR6	K7EKE6;K7EJE8;P36776-3;P36776-2;P36776	Lon protease homolog, mitochondrial	LONP1	26.5354	26.6407	26.8584	27.0989	26.5463	24.7488	26.8446	27.8249	27.8938	26.7562	27.4088	28.3396	26.7787	27.2041	26.9398	27.2126	27.8116	27.5056	26.8509	26.419	26.8767		0	27286	2832600000	48	0.988099
K7EKE8;Q92692-2;Q92692	K7EKE8;Q92692-2;Q92692	Nectin-2	PVRL2	25.7808	25.8929	25.5257	25.5935	24.2107	25.3173	23.0946	25.6833	26.1203	25.5772	26.057	25.8268	25.2441	25.0311	25.6449	24.9963	26.2989	25.4899	25.3727	24.7791	25.2427		0	60482	773300000	23	0.156355
K7ELL7;P14314-2;P14314;K7EPW7;K7EKX1;K7EJ70	K7ELL7;P14314-2;P14314	Glucosidase 2 subunit beta	PRKCSH	32.0859	32.0458	32.0475	32.0744	31.8054	32.3345	32.1979	32.1119	31.9738	32.0173	32.2383	32.1757	32.2604	32.1957	32.0434	32.2435	32.09	32.2591	32.2614	32.2485	32.262		0	21065	89396000000	286	0.294677
K7EM38	K7EM38		ACTG1	28.6532	29.5226	24.224	29.111	28.6147	26.0768	25.3524	29.3951	24.7535	25.1974	24.3112	27.8883	23.4527	28.9235	23.8286	29.6	28.9508	29.1348	27.241	24.7699	25.2505		68634	37804	6480000000	20	0.492672
K7ES31;K7EMQ9;K7ERF1;Q9UBQ5-2;Q9UBQ5;K7EQM4;A0A087WVB9	K7ES31;K7EMQ9;K7ERF1;Q9UBQ5-2;Q9UBQ5;K7EQM4;A0A087WVB9	Eukaryotic translation initiation factor 3 subunit K	EIF3K	28.2551	28.626	28.5485	28.0863	28.1262	29.0868	27.9988	27.8485	27.7273	28.1889	28.0298	27.7285	28.3475	27.9672	28.5827	28.0892	28.205	28.1285	28.3921	28.2769	28.5951		0	47629	6173400000	53	0.978173
K7EMR7;O75298-3;O75298;O75298-2;Q7RTN0	K7EMR7;O75298-3;O75298;O75298-2;Q7RTN0	Reticulon;Reticulon-2	RTN2	28.3972	23.1048	27.6323	27.3567	25.0209	25.3846	27.4329	28.4188	28.676	28.1804	28.0389	28.9795	27.4504	27.3123	28.3187	27.7627	29.2889	27.9505	27.2093	27.7491	27.6747		0	13703	4921700000	32	0.738721
V9GZ55;K7ENR6;Q969U7-2;Q969U7	V9GZ55;K7ENR6;Q969U7-2;Q969U7	Proteasome assembly chaperone 2	PSMG2	24.3789	24.8038	24.5745	24.2828	24.8321	24.8012	24.5831	24.2061	25.9082	23.9912	24.6661	23.6582	25.8635	24.304	25.3712	25.513	24.7057	24.7312	24.7262	24.9236	24.7651		10027	32919	305390000	2	0.453006
K7EPG4;Q93050-1;Q93050;Q93050-3;B7Z641;B7Z2A9;K7EN36;K7EM24	K7EPG4;Q93050-1;Q93050;Q93050-3;B7Z641;B7Z2A9;K7EN36	V-type proton ATPase 116 kDa subunit a isoform 1	ATP6V0A1	27.4568	27.0165	27.1515	26.6191	26.9924	25.3251	26.6902	26.906	28.0648	27.4635	26.9158	27.6927	26.762	26.5636	26.7326	26.7029	27.487	26.8721	25.775	26.7073	26.2051		0	11598	2497900000	30	1.01991
K7EQ37	K7EQ37		UNC13D	27.1047	27.5401	27.2982	27.2094	25.2146	25.1382	24.9279	23.0564	26.9734	25.2676	25.8347	27.375	26.7029	27.1954	27.2511	26.7956	27.0514	27.1502	26.8242	26.1119	27.482		0	10915	2642600000	27	0.897253
K7ERI9;P02654;K7EJI9;K7ELM9;K7EPF9;K7EKP1	K7ERI9;P02654;K7EJI9;K7ELM9;K7EPF9;K7EKP1	Apolipoprotein C-I;Truncated apolipoprotein C-I	APOC1	24.3486	24.7883	25.9337	23.2291	25.1398	24.5667	24.0554	24.3619	23.9367	24.086	23.8394	25.201	24.6567	23.0697	24.1941	23.9879	24.8084	25.3176	27.3227	27.0255	25.4786		0	46249	441960000	8	1.79812
K7ESP4;Q8WVC6;Q8WVC6-2	K7ESP4;Q8WVC6;Q8WVC6-2	Dephospho-CoA kinase domain-containing protein	DCAKD	26.9455	26.2742	23.1698	25.459	25.4971	25.1483	23.4434	26.7743	26.1539	26.3186	26.9719	27.2392	26.0776	26.7049	26.1902	26.5468	27.3569	25.8833	26.7209	26.7523	26.4916		0	47318	1650700000	21	0.377222
L0R6Q1	L0R6Q1		SLC35A4	26.3068	25.3612	26.4347	26.3627	26.2664	26.2141	26.3429	24.1605	24.298	26.6183	26.5125	26.5491	26.4761	26.2842	26.6146	26.865	26.5426	26.481	24.3536	23.4107	24.7558		66345	20253	1553100000	23	3.10996
M0QXB5;O95571;M0QY80;M0QX80	M0QXB5;O95571	Persulfide dioxygenase ETHE1, mitochondrial	ETHE1	29.1044	29.0988	29.0276	28.7935	28.7969	28.9036	29.0492	28.8402	29.0996	28.9576	28.795	29.2207	28.9896	28.8802	28.9979	29.0904	28.9331	28.5421	28.7305	28.6968	28.6813		0	37129	9551400000	87	0.956367
M0QYT9;M0R205;M0QZB8;M0QZB7;Q14653;Q14653-4;M0QXC8;M0R0X9;M0R0R8	M0QYT9;M0R205;M0QZB8;M0QZB7;Q14653;Q14653-4;M0QXC8	Interferon regulatory factor 3	IRF3	26.3395	26.9504	26.7492	26.6687	26.7818	24.4382	26.5963	24.3574	26.4738	26.1962	24.2051	24.1571	24.0314	24.3078	24.5071	24.8925	27.5886	27.0877	24.5903	26.493	26.8535		0	76517	1562200000	22	0.814451
M0R0N4;M0QYZ2;P53680;M0QZ21;X6R390;P53680-2;M0R1S0	M0R0N4;M0QYZ2;P53680;M0QZ21;X6R390;P53680-2	AP-2 complex subunit sigma	AP2S1	27.6934	27.7573	28.1378	27.7961	27.6292	27.1616	27.5443	27.8278	28.0213	27.6852	27.7163	28.139	27.6917	27.7436	27.797	27.6911	27.8503	27.5881	27.7785	27.7297	27.6978		0	50106	4320500000	54	0.256246
M0QZR4;Q92888;Q92888-3;Q92888-2;Q92888-4;M0QYC1;M0R2C7;M0QYS3;M0QZH8;M0QXV6;M0R3H5	M0QZR4;Q92888;Q92888-3;Q92888-2;Q92888-4;M0QYC1	Rho guanine nucleotide exchange factor 1	ARHGEF1	28.3228	28.2638	28.1866	28.3983	28.2673	27.8972	28.2281	28.1668	28.193	28.0476	28.217	27.8898	28.3236	28.2849	28.29	28.3453	28.1273	28.3081	28.4095	28.3177	28.3286		0	4486	5871000000	120	0.707305
M0R0P8;Q13459-2;Q13459;M0R300;M0QZY4;M0QXP0;M0R240;M0R2J3;M0R332;H3BRD5;B2RTY4-3;B2RTY4-2;B2RTY4;B2RTY4-4	M0R0P8;Q13459-2;Q13459;M0R300	Unconventional myosin-IXb	MYO9B	29.0285	29.0983	28.9026	28.7962	29.0504	28.8214	28.4745	28.8175	28.8676	28.9071	28.9208	28.8166	28.8451	28.6883	28.7476	28.3912	28.7718	28.7802	28.6119	28.3577	28.6323		0	9144	8884200000	198	1.59733
M0R1L7;O43633;M0R1T5;M0QXX8	M0R1L7;O43633;M0R1T5	Charged multivesicular body protein 2a	CHMP2A	28.7191	28.4204	28.6562	28.6494	28.3174	28.8205	28.6531	28.6503	28.6935	28.9538	27.9955	28.7119	28.2651	28.7131	28.6027	28.1796	28.6539	28.9262	28.4492	28.3006	28.3699		0	54268	7589200000	70	0.0400074
M0R2L2;Q9HA65-3;Q9HA65-2;Q9HA65;M0QYC9;A0A087WXG5	M0R2L2;Q9HA65-3;Q9HA65-2;Q9HA65;M0QYC9	TBC1 domain family member 17	TBC1D17	30.2529	30.7235	30.7364	31.0203	30.3408	30.5454	30.0093	30.15	30.764	25.6508	30.3218	30.2759	30.8372	30.3414	30.587	30.4461	30.4537	30.571	25.2672	30.4956	30.711		15893	25946	33519000000	12	0.277163
O00116;B8ZZ81	O00116	Alkyldihydroxyacetonephosphate synthase, peroxisomal	AGPS	29.2487	29.4052	29.5139	29.3248	29.5533	29.675	29.491	29.2567	29.3562	29.417	29.2712	29.4635	29.3028	29.0979	29.2884	29.6183	29.4024	29.2666	29.2577	29.2802	29.3458		0	99933	13163000000	230	0.601612
O00151	O00151	PDZ and LIM domain protein 1	PDLIM1	35.6625	35.7768	35.7246	35.6299	36.0076	35.9079	35.9861	35.8001	35.7053	35.7377	35.7014	35.7477	36.0078	35.9001	35.9263	36.1206	35.7782	35.6351	36.1034	35.5988	35.8914		0	32331	1194700000000	1268	0.170636
O00154-4;O00154-6;O00154-7;O00154;O00154-5;K7EKP8;O00154-2;O00154-3;Q6ZUV0	O00154-4;O00154-6;O00154-7;O00154;O00154-5;K7EKP8;O00154-2;O00154-3	Cytosolic acyl coenzyme A thioester hydrolase	ACOT7	29.4241	29.4286	29.1964	30.0593	29.1945	29.5386	29.345	29.5374	29.248	29.5965	29.5688	29.2853	29.6973	29.606	29.3616	29.6721	29.4133	29.1592	29.4319	29.5579	29.6518		0	27912	14112000000	156	0.110184
O00161;O00161-2;H3BM38;H3BNE1;H3BR18;H3BPJ0;H3BP15;H3BQY9;H3BV99;H3BR99;H3BNG6;H3BU94	O00161;O00161-2;H3BM38;H3BNE1;H3BR18;H3BPJ0;H3BP15;H3BQY9;H3BV99	Synaptosomal-associated protein 23;Synaptosomal-associated protein	SNAP23	32.1302	32.2959	32.1273	32.1749	32.2149	31.7188	32.3561	32.2328	32.3294	32.5897	32.4919	32.5229	32.2268	32.128	32.3216	32.1658	32.2141	32.0231	32.1564	31.8678	32.3019		0	32331	97972000000	400	1.61396
O00170;E9PMH2;V9GYQ3	O00170;E9PMH2	AH receptor-interacting protein	AIP	27.7446	27.9755	27.574	27.9048	27.9316	27.7027	27.9163	27.6221	27.5435	27.7972	27.8308	27.5096	27.4281	27.7641	27.549	27.8967	28.0987	27.8231	27.7333	27.4368	28.0407		0	18395	4404000000	91	0.352964
O00178;B0QY59;F5H716	O00178	GTP-binding protein 1	GTPBP1	27.5852	27.4009	27.132	26.9884	26.8727	27.961	27.3665	27.6042	27.4973	27.3112	27.2379	27.4217	27.6021	27.3932	27.0821	27.4146	27.4437	27.3402	27.5652	27.1513	26.968		0	11689	3211900000	50	0.023096
O00186	O00186	Syntaxin-binding protein 3	STXBP3	29.9097	30.0532	29.9999	30.162	30.231	30.2881	30.1892	29.9963	29.9173	30.0976	29.775	29.883	29.8787	29.9724	30.1422	29.9383	30.0009	30.1718	29.8606	29.8593	29.9537		0	60682	20698000000	265	1.25101
O00194;K7ES41;K7EJ38	O00194	Ras-related protein Rab-27B	RAB27B	33.0821	32.4381	32.9073	32.8792	32.1122	32.5487	32.6316	33.3624	33.6078	33.1466	33.4113	33.5512	33.0029	32.752	32.8611	32.8499	33.3997	33.3197	32.7734	33.0674	32.6283		0	32331	169130000000	431	1.17337
O00203;O00203-3;Q13367;Q13367-4;Q13367-3;H0YBD0;F5GYB0;F5GWU4	O00203;O00203-3	AP-3 complex subunit beta-1	AP3B1	29.9166	29.9044	29.6757	29.8808	29.9174	30.0447	29.901	29.7586	29.8745	29.9282	29.9736	29.9031	30.0912	29.8923	30.0411	30.021	29.8318	29.8099	30.0919	30.0923	29.9975		0	96728	19297000000	260	1.10977
O00231;O00231-2;J3QRY4;J3QS13;J3KSW3	O00231;O00231-2	26S proteasome non-ATPase regulatory subunit 11	PSMD11	31.3062	31.3405	31.3791	31.3349	31.3493	31.4183	31.3073	31.1374	31.2301	31.1912	31.4409	31.1567	31.4147	31.0917	31.1722	31.3158	31.21	31.1778	31.2446	31.1759	31.3344		0	75919	47834000000	272	0.309376
O00232;O00232-2	O00232;O00232-2	26S proteasome non-ATPase regulatory subunit 12	PSMD12	29.618	29.4848	29.551	29.7152	29.7118	29.48	29.4294	29.4816	29.3745	29.4187	29.3173	29.3079	29.479	29.3805	29.7885	29.4815	29.445	29.612	29.5141	29.5015	29.5131		0	87726	14355000000	220	0.978553
O00299	O00299	Chloride intracellular channel protein 1	CLIC1	35.3626	35.3506	35.2778	35.25	35.6573	35.4769	35.3495	35.5642	35.0455	35.3145	35.4131	35.3633	35.493	35.7298	35.2681	35.5977	35.257	35.5524	35.3961	35.4771	35.3575		0	32331	863590000000	804	0.104186
O00303;H0YDT6;E9PQV8	O00303	Eukaryotic translation initiation factor 3 subunit F	EIF3F	29.168	28.9294	28.9437	28.7525	28.7061	29.1338	28.6177	28.6052	28.6693	28.5619	28.3125	28.5042	28.8058	28.6917	28.4548	28.5856	28.4505	28.6091	28.5951	28.5872	28.5991		0	1143	8177700000	91	2.53892
O00410;O00410-3;H0Y8C6;O00410-2;E7ETV3;C9JMV5;H0Y3V4;E7EQT5;E7EV12;E7EWK4;E7EX05;C9JZD8;C9JZ53;C9JQT6;E7ESA1;E7ESZ1;E7ETV8;C9J875;C9JXE0;O60518	O00410;O00410-3;H0Y8C6;O00410-2	Importin-5	IPO5	31.059	31.1516	31.1635	31.169	30.9254	31.034	30.8767	30.8139	30.8163	31.1512	30.7857	30.8703	31.0321	31.047	31.1784	31.1436	30.9517	31.2166	31.1469	31.0994	31.1507		0	32331	41527000000	602	1.45576
O00425;O00425-2	O00425;O00425-2	Insulin-like growth factor 2 mRNA-binding protein 3	IGF2BP3	24.1483	27.1177	25.4065	25.0397	23.6291	25.6315	25.481	27.0345	26.9172	26.9919	26.5627	26.5679	24.3237	26.714	27.1063	26.2349	26.794	26.6106	26.3957	25.8262	26.3828		99305	31712	1841700000	37	0.59566
O00442;O00442-2;A6NIC1	O00442;O00442-2	RNA 3-terminal phosphate cyclase	RTCA	28.6072	28.4821	28.5052	28.881	28.3403	28.4464	28.4233	28.5043	28.188	28.5574	28.2887	28.2634	28.3268	28.6434	28.3514	28.2686	28.3839	28.6381	28.3704	28.2467	28.3326		0	81292	6821800000	103	0.215552
O00483	O00483	Cytochrome c oxidase subunit NDUFA4	NDUFA4	28.6857	27.3084	27.4795	28.6128	26.5067	24.9123	27.8272	28.2131	29.6262	29.0964	29.534	29.7545	28.2011	27.3548	28.2488	29.4521	28.891	27.7302	27.682	28.3607	27.166		0	78241	7192400000	40	1.1562
O00487	O00487	26S proteasome non-ATPase regulatory subunit 14	PSMD14	28.8911	28.9401	29.0384	29.3373	28.6638	28.8773	28.842	29.1448	28.8538	28.7027	29.0474	28.8197	29.3191	29.0168	28.8927	29.1651	28.894	29.109	28.9228	29.2776	29.3769		0	43489	10018000000	146	0.242419
O00505;H0Y4S9	O00505	Importin subunit alpha-4	KPNA3	28.1851	28.0873	28.1685	28.1279	28.2165	28.3873	28.176	27.8799	27.9976	28.1768	28.4293	27.9426	27.9744	28.0472	27.9575	28.1289	28.0466	27.9892	28.2265	28.2177	28.2303		0	48159	5522400000	77	0.865699
O00534;O00534-3;O00534-2;B4DHS6;O00534-4	O00534;O00534-3;O00534-2;B4DHS6	von Willebrand factor A domain-containing protein 5A	VWA5A	29.7521	29.5375	29.2018	29.865	29.4408	29.4791	29.7993	28.6861	28.9953	29.6926	29.3712	28.9685	29.5682	29.3471	29.1089	29.2856	29.3831	27.5601	29.2254	29.5307	29.452		0	13595	12932000000	179	0.310692
O00571;O00571-2;A0A087WVZ1;O15523-3;A0A087WX09;B4DLA0;C9J081;D6RCM4;Q9NQI0-3;Q9NQI0-2;Q9NQI0-4;Q9NQI0;C9J8G5;H0Y960	O00571;O00571-2	ATP-dependent RNA helicase DDX3X	DDX3X	27.888	27.8533	28.0477	28.0175	28.0392	27.9993	27.9579	27.7638	27.758	27.8922	27.6012	27.5297	27.7471	28.011	27.9964	27.1621	27.6873	27.6136	27.612	27.7293	27.62		0	95646	4382100000	82	1.9907
O00629;H7C4F6	O00629	Importin subunit alpha-3	KPNA4	29.198	28.9735	28.7481	28.3645	28.9986	28.5328	28.9624	28.8056	28.7413	29.0765	28.8765	28.9232	28.9456	29.0588	29.0281	28.9165	28.8302	28.8085	28.7795	29.0755	28.8711		0	81396	9466700000	135	0.659945
O00743;O00743-3;O00743-2;Q5T1S7	O00743;O00743-3;O00743-2	Serine/threonine-protein phosphatase 6 catalytic subunit;Serine/threonine-protein phosphatase 6 catalytic subunit, N-terminally processed	PPP6C	29.9297	29.8366	29.8735	29.6251	29.6006	29.8684	29.6974	29.722	29.7159	29.5188	29.8384	29.8151	29.9725	29.8679	29.3643	29.8697	30.0181	30.1691	29.9505	29.8964	30.0462		0	82154	18117000000	169	0.858766
O00754-2;O00754;M0QZ24	O00754-2;O00754;M0QZ24	Lysosomal alpha-mannosidase;Lysosomal alpha-mannosidase A peptide;Lysosomal alpha-mannosidase B peptide;Lysosomal alpha-mannosidase C peptide;Lysosomal alpha-mannosidase D peptide;Lysosomal alpha-mannosidase E peptide	MAN2B1	24.3442	24.9369	25.2508	24.178	25.5475	25.7705	25.0298	25.4315	26.0556	25.0797	25.2718	24.3403	24.4569	24.5706	25.4753	25.0694	25.5697	25.025	24.782	24.617	24.9096		0	6598	582240000	11	0.239318
O14523;O14523-2;E9PK05	O14523;O14523-2;E9PK05	C2 domain-containing protein 2-like	C2CD2L	26.8158	24.0649	26.6231	26.1902	25.4652	24.8246	26.7753	26.2968	27.7407	27.303	26.9772	26.6846	25.9547	25.7897	26.1634	26.2319	26.467	26.5671	26.0548	26.3543	25.6098		0	13018	1740500000	43	0.789389
O14530-2;O14530;B8ZZX4;F8WCJ3;F8WBV5;G3XAJ4	O14530-2;O14530;B8ZZX4	Thioredoxin domain-containing protein 9	TXNDC9	26.5432	26.8676	26.678	26.6468	26.957	26.4504	26.4175	26.8197	26.7701	26.826	26.7777	26.5335	26.769	27.0681	26.7086	26.541	26.7452	26.4768	27.1271	26.6946	27.0328		0	7488	2080200000	40	0.419082
O14545;F8VNX8;F8VVF3;O14545-2;F8VWK2;S4R2Z9	O14545;F8VNX8;F8VVF3;O14545-2	TRAF-type zinc finger domain-containing protein 1	TRAFD1	26.6827	26.9701	27.1337	26.8724	27.1237	27.4292	27.2446	26.7234	26.8234	26.8956	26.7671	26.5575	26.5565	27.0231	26.5828	26.4651	27.0054	27.2467	26.9577	26.6435	26.8799		0	3103	2398900000	73	0.265785
O14617;O14617-5;O14617-4;O14617-2;O14617-3;A0A087WYN6;K7ERW8;K7ELX8	O14617;O14617-5;O14617-4;O14617-2;O14617-3	AP-3 complex subunit delta-1	AP3D1	29.5891	29.6835	29.6225	29.6464	29.422	29.5742	29.6266	29.6667	29.9283	29.6408	29.5529	29.3782	29.6357	29.5998	29.6913	29.6423	29.3363	29.6312	29.5279	29.6218	29.6138		0	11241	15881000000	219	0.493981
O14639-6;F8W8M4;A0A0A0MRL6;O14639-2;O14639;H0Y3K7	O14639-6;F8W8M4;A0A0A0MRL6;O14639-2;O14639;H0Y3K7	Actin-binding LIM protein 1	ABLIM1	27.9668	27.3915	27.7269	27.9768	27.9981	27.6964	27.7468	27.6984	27.5187	27.7844	27.9393	27.1808	27.838	27.9879	27.5195	28.0378	27.5	27.8442	28.2511	27.8738	28.1236		0	12724	4472100000	109	0.405335
O14656;O14656-2	O14656;O14656-2	Torsin-1A	TOR1A	27.4035	27.3148	27.6713	27.5787	27.3567	25.8228	27.5201	27.568	27.2495	27.6448	27.5118	27.7975	27.7784	27.1609	27.9988	27.5471	27.2312	27.9333	27.2046	27.494	27.2619		0	14371	3373700000	46	0.346085
O14672;O14672-2;H0YNC5;B5MC71	O14672;O14672-2	Disintegrin and metalloproteinase domain-containing protein 10	ADAM10	31.5745	31.4637	31.4621	31.8085	31.2882	31.2762	31.3724	31.6164	31.862	31.6686	31.6345	31.5151	31.7111	31.388	31.285	31.2884	31.5998	31.4681	31.2324	31.0207	31.3904		0	21214	58236000000	327	0.538055
O14727-3;O14727-4;O14727-2;O14727;C9JLV4;O14727-5;O14727-6;F8VNZ0	O14727-3;O14727-4;O14727-2;O14727;C9JLV4;O14727-5	Apoptotic protease-activating factor 1	APAF1	27.4375	27.3133	27.2467	27.7524	27.1507	27.9031	27.2158	27.2425	27.0303	27.4313	27.5606	27.3624	27.7059	27.8731	27.4226	27.2075	27.2166	27.3179	27.2197	27.4996	27.5085		0	20535	3335800000	80	1.14742
O14734;H7C5A7;E9PRD4;E9PJN0;H0Y698;Q9BR14;E9PMC4;E9PIS4	O14734;H7C5A7	Acyl-coenzyme A thioesterase 8	ACOT8	26.644	26.8277	26.5065	26.9991	25.189	26.5666	26.7339	26.7256	24.6074	26.6712	26.7804	26.2388	26.0815	26.6856	26.5626	26.1625	26.6499	26.7681	26.7515	26.8252	26.7378		0	11856	1780200000	39	0.0978922
O14737;K7EQA1;O14737-2;K7ESJ4;Q3HM38;X6R2P6	O14737;K7EQA1;O14737-2	Programmed cell death protein 5	PDCD5	24.3587	26.2877	26.476	26.7188	26.561	26.0892	26.4247	26.2307	26.5089	26.4413	26.9126	26.3368	26.4503	26.7415	26.4576	26.1785	25.9868	25.7757	26.4405	26.3208	26.6668		0	2863	1686600000	35	0.517061
O14744;O14744-2;O14744-5;O14744-3;G3V580;O14744-4;G3V2L6;G3V5L5;C9JSX3;H0YJX6;G3V2X6;G3V507;H0YJY6;G3V2F5;G3V5T6;H0YJ77;H7BZ44	O14744;O14744-2;O14744-5;O14744-3;G3V580;O14744-4;G3V2L6	Protein arginine N-methyltransferase 5;Protein arginine N-methyltransferase 5, N-terminally processed	PRMT5	27.5495	27.8788	28.0026	27.8798	27.4918	27.472	27.6188	27.1946	27.2271	27.5099	27.0882	27.897	27.1233	27.5726	27.9503	27.4065	27.7499	27.8756	27.5879	27.4727	27.5793		0	17159	3842200000	71	0.227361
O14745;J3QRP6;O14745-2;J3QRA3	O14745;J3QRP6;O14745-2	Na(+)/H(+) exchange regulatory cofactor NHE-RF1	SLC9A3R1	31.7261	31.5575	31.4991	31.4968	31.6822	31.5794	31.4745	31.4192	31.2619	31.3898	31.39	31.26	31.5129	31.7293	31.4956	31.3953	31.6509	31.5706	31.5625	31.4831	31.6752		0	19255	58377000000	351	1.23208
O14773;O14773-2;E7EV34	O14773;O14773-2	Tripeptidyl-peptidase 1	TPP1	31.4693	31.3261	31.3839	31.5597	31.1303	30.9931	31.3681	31.3197	31.2903	31.239	31.2171	31.2425	31.331	31.3847	31.2994	31.2086	31.4283	31.6038	30.9749	31.2876	31.3875		0	18491	50746000000	214	0.218301
O14775-2;O14775-3;O14775;H0YNW7;Q96F32;H0YLU1	O14775-2;O14775-3;O14775;H0YNW7;Q96F32	Guanine nucleotide-binding protein subunit beta-5	GNB5	28.455	28.5392	28.5358	28.4366	28.6772	28.2268	28.338	28.6393	28.4356	28.2052	28.0709	28.2013	28.5019	28.6229	28.6258	28.349	28.34	28.6922	28.96	28.39	28.763		0	13473	7092400000	89	1.25448
O14787-2;O14787;A0A075B780;K7ESC1;K7ENW1;K7ESG1;K7EMA3;K7ELC3	O14787-2;O14787;A0A075B780	Transportin-2	TNPO2	26.5231	26.8287	27.1924	27.2724	27.4022	26.2122	26.8733	26.1204	27.2912	26.9708	24.3709	24.6924	26.72	26.263	27.3015	26.7129	26.4062	26.9399	26.3645	26.1633	26.6745		0	45887	2068300000	50	0.845733
O14818;O14818-2;H0Y586;O14818-4;Q8TAA3-2;Q8TAA3-5;Q8TAA3;A0A087WYS6;F5GY34	O14818;O14818-2;H0Y586	Proteasome subunit alpha type-7	PSMA7	30.2395	30.3217	30.3942	30.4529	30.553	30.446	30.6893	30.4245	30.5176	30.6895	30.3392	30.332	30.6483	30.5447	30.6418	30.4902	30.3812	30.541	30.8035	30.9873	30.5379		0	15888	29189000000	286	1.51573
O14828;O14828-2	O14828;O14828-2	Secretory carrier-associated membrane protein 3	SCAMP3	27.8592	27.6613	27.5064	27.8176	27.2717	27.3587	27.2825	27.8004	28.1272	27.8819	27.8049	27.8207	27.7169	27.5004	27.7043	27.6342	28.0228	27.6279	27.3918	27.3087	27.5011		0	45897	3945400000	72	0.525827
O14841;A0A087WY99	O14841	5-oxoprolinase	OPLAH	26.0674	26.3814	24.986	25.9878	24.3057	24.3851	25.0135	26.1653	25.8	24.0538	26.2078	25.8519	25.9855	26.5109	25.6405	24.9514	26.4051	24.3601	24.7727	26.2624	26.4872		0	11728	1125900000	29	0.158117
O14908;O14908-2;K7EM11;K7ESN1;K7EJ33;K7EIT0	O14908;O14908-2;K7EM11	PDZ domain-containing protein GIPC1	GIPC1	26.2342	26.3971	25.8303	26.1425	25.6375	25.2901	25.761	26.1356	26.3825	26.3806	24.5183	25.4632	24.3774	26.3385	25.03	25.759	26.0341	24.5959	24.9265	25.8574	26.0522		0	57039	1148800000	20	0.209598
O14920;O14920-2;O14920-4;G3V105;E5RGW5;O14920-3;J3KNS5;E5RJH2;E5RGA0;E5RIW0;E5RFT3;E5RFG5	O14920;O14920-2;O14920-4;G3V105;E5RGW5	Inhibitor of nuclear factor kappa-B kinase subunit beta	IKBKB	28.1393	28.343	28.2281	28.5378	28.3049	28.1967	28.1991	27.9827	27.9886	28.4801	28.0147	28.1014	28.0644	28.3405	28.2843	27.9625	27.9462	28.2015	28.1348	28.3873	28.1589		0	54618	5881100000	109	0.545616
O14964;O14964-2;I3L1E3;I3L1P5;I3L2H4;I3L165	O14964;O14964-2	Hepatocyte growth factor-regulated tyrosine kinase substrate	HGS	28.3177	28.8216	28.7934	28.7511	28.8049	28.584	29.037	28.529	28.7038	28.7643	28.5924	28.3217	28.673	28.5348	28.6688	28.2634	28.3647	28.3726	28.4469	28.1527	28.6475		0	20893	7844600000	126	0.756725
O14976;O14976-2;A0A087X1U9;H0Y8H5;D6RAW3;D6RC24;D6RE78;D6RF16;H0Y9M4;D6RAQ7	O14976;O14976-2	Cyclin-G-associated kinase	GAK	28.1957	28.2908	28.4255	28.2324	28.5892	28.1311	28.33	28.3736	28.2543	28.1337	28.2551	28.1164	28.2425	28.6641	28.379	28.5618	28.5422	28.6086	28.2341	28.3542	28.649		0	89666	6385000000	102	0.830735
O14980;C9JKM9;C9J673;F8WF71;C9IZS4;C9JQ02;C9JV99;C9IYM2;C9JF49;H7BZC5	O14980	Exportin-1	XPO1	30.5855	30.6512	30.6256	31.0721	30.7348	30.8683	30.5489	30.7268	30.5465	30.5809	30.6492	30.5499	30.8211	30.6177	30.5001	30.4332	30.5554	30.6938	30.8329	30.7306	30.5996		0	24221	32203000000	378	1.2088
O15031;E2PU09;A6QRH1;A0A087WU36;A6QRG9;H0Y6J7;H0YAM9;F5H3A2;B4DHQ7;O60486;Q9Y4D7	O15031	Plexin-B2	PLXNB2	29.3142	29.0221	28.9391	29.1801	29.0414	29.03	29.1133	28.8043	29.051	29.144	28.9282	29.1004	29.1536	28.9014	29.2226	29.1303	29.3667	29.3054	29.2269	28.7629	28.9754		0	76878	10735000000	191	0.336338
O15067;H0YGH1;J3QSG0;J3QSH6;J3KTQ5;J3KTL4;J3KT98;J3QL39	O15067	Phosphoribosylformylglycinamidine synthase	PFAS	29.0317	29.1636	29.1025	29.0365	29.3621	28.7367	29.0513	29.1152	28.9722	29.2482	29.1799	28.7534	29.0402	29.1857	29.1005	29.0424	29.0473	29.1782	29.3089	29.0049	29.4212		0	25869	11084000000	203	0.0700162
O15084-4;O15084;O15084-1;O15084-2;B4DIW9;Q8N8A2-5;Q8N8A2-3;Q8N8A2-4;Q8N8A2;Q8N8A2-2;Q8NB46	O15084-4;O15084;O15084-1;O15084-2;B4DIW9	Serine/threonine-protein phosphatase 6 regulatory ankyrin repeat subunit A	ANKRD28	28.3596	28.44	28.5465	28.1865	28.4278	28.7309	28.3676	28.3151	28.2717	28.4048	28.4608	28.4718	28.2846	28.5347	28.5736	28.1428	28.2681	28.3587	28.5643	28.4449	28.268		0	10116	6825200000	136	0.301292
O15111	O15111	Inhibitor of nuclear factor kappa-B kinase subunit alpha	CHUK	28.2975	28.3135	27.9015	28.1951	28.1939	28.8577	28.4088	28.3132	28.5185	28.3763	28.5174	28.6137	28.3396	28.5185	28.3807	28.5706	28.5138	28.3238	28.199	28.2266	28.6223		0	29169	6817900000	72	0.232913
O15116;E5RJ47;E5RH18	O15116;E5RJ47;E5RH18	U6 snRNA-associated Sm-like protein LSm1	LSM1	28.5314	29.0024	28.7356	28.3559	28.1343	28.833	28.7558	28.6329	28.3793	28.4552	28.8545	28.9995	28.1738	28.6924	28.5234	28.4254	28.6537	28.6945	28.6746	28.2175	28.8948		0	1303	7822100000	60	0.169756
O15117-2;O15117-3;O15117;D6RFJ5;D6RER7;D6RC38;D6RAE8	O15117-2;O15117-3;O15117	FYN-binding protein	FYB	32.5993	32.5086	32.5483	32.6892	32.5564	32.8568	32.8137	32.4848	32.6373	32.5914	32.6688	32.4984	32.7195	32.617	32.5926	32.5398	32.421	32.4174	32.6268	32.3564	32.6672		0	28612	124690000000	585	0.538652
O15126;A0A087WXB0;O15126-2;A0A087WU14;A0A087WTX8;A0A087WZA6	O15126;A0A087WXB0;O15126-2;A0A087WU14	Secretory carrier-associated membrane protein 1	SCAMP1	26.3544	26.6056	26.7406	26.5078	26.449	24.3951	26.4594	26.0785	26.9489	26.8731	26.5952	27.3385	26.7961	26.1926	26.6471	26.25	27.0918	26.1968	26.9294	26.4957	26.0987		0	39123	1858800000	42	0.363845
O15127;H3BV04;H3BN93;H3BUB6;H3BPL9	O15127;H3BV04;H3BN93;H3BUB6;H3BPL9	Secretory carrier-associated membrane protein 2	SCAMP2	27.8971	27.4233	27.9941	28.067	27.9128	28.5821	27.8311	27.9837	28.7174	28.2306	28.6667	28.3729	27.8297	27.9416	27.8333	27.9261	28.2871	27.7751	28.2187	27.8655	28.018		0	14589	5648400000	84	0.705878
O15143;C9J4Z7;F8VXW2;C9JEY1;C9JQM8;C9JFG9;C9J6C8;C9JBJ7;C9K057;C9JTT6;C9JM51;F8WEB3	O15143	Actin-related protein 2/3 complex subunit 1B	ARPC1B	34.6904	34.4755	34.41	34.2482	34.746	34.4439	34.6188	34.465	34.4748	34.4237	34.4492	34.5286	34.4965	34.5298	34.666	34.5789	34.656	34.7214	34.7366	34.7726	34.6166		0	32331	479290000000	643	0.595065
O15144;H7C3F9;C9JTV5;G5E9J0;G5E9S7	O15144	Actin-related protein 2/3 complex subunit 2	ARPC2	34.0899	34.0662	33.9085	34.1683	34.0719	34.1652	34.1671	34.073	33.8645	34.1126	34.005	33.7269	34.3501	34.0934	33.9671	34.1253	33.9526	34.1253	34.2211	34.3472	34.1856		0	32331	349580000000	800	0.633896
O15145;C9JZD1;F8VR50	O15145	Actin-related protein 2/3 complex subunit 3	ARPC3	32.9475	32.8099	32.9717	32.6962	32.9642	33.0727	32.8826	32.8476	32.7144	32.8314	32.8697	32.6772	32.916	32.9063	33.0549	33.1765	32.946	33.3104	33.1268	33.3748	33.0474		0	32331	160730000000	433	1.64991
O15173;O15173-2;U3KQM0	O15173;O15173-2	Membrane-associated progesterone receptor component 2	PGRMC2	25.3643	23.4533	24.1216	25.7456	24.56	25.3431	25.3259	26.2396	27.1065	26.9488	26.5192	27.3078	26.323	24.5255	23.0698	23.5482	26.7898	26.018	26.1151	26.1238	24.9968		0	49372	1177800000	23	0.910507
O15194-2;O15194;H7C2S4;F8WED2;H7C2B9	O15194-2;O15194	CTD small phosphatase-like protein	CTDSPL	26.8148	25.8331	26.0582	26.5769	24.7617	27.4982	24.897	26.5712	27.3051	26.6241	26.3522	26.6598	24.9843	26.2516	26.9626	25.9323	27.4512	26.2608	23.4132	25.9946	23.3958		0	88681	1568400000	33	0.735098
O15204-2;O15204	O15204-2;O15204	ADAM DEC1	ADAMDEC1	25.5497	25.9684	26.2866	23.5735	25.981	25.1483	25.499	24.3721	25.269	25.2782	25.0415	26.258	26.605	25.8968	26.152	24.8238	23.6143	25.27	25.7922	25.4672	25.2514		0	66633	972550000	24	0.94839
O15212;A2AB88	O15212;A2AB88	Prefoldin subunit 6	PFDN6	28.755	28.5448	28.3546	28.3242	28.8749	28.5085	28.4484	28.5081	28.4444	28.5363	28.5727	28.3503	28.601	28.4744	28.0291	28.6365	28.221	28.3866	28.7154	28.4942	28.3935		0	39152	7127900000	90	0.05868
O15228;O15228-2;Q5TBH8;Q5TBH6	O15228;O15228-2;Q5TBH8;Q5TBH6	Dihydroxyacetone phosphate acyltransferase	GNPAT	26.2407	26.5826	26.2773	26.5925	25.834	26.9689	26.261	26.3176	26.3054	26.398	26.7157	26.0941	26.3784	26.2617	25.8998	26.2857	26.3413	26.4551	25.6598	25.8888	25.8671		0	16825	1594900000	46	0.813504
Q5T8U5;O15260-3;O15260-2;O15260;B7Z1G8	Q5T8U5;O15260-3;O15260-2;O15260;B7Z1G8	Surfeit locus protein 4	SURF4	26.3405	25.4897	23.5153	26.2466	25.095	25.7311	24.6053	26.997	27.2327	27.1862	27.1472	26.6645	25.5003	25.1279	24.3072	26.8449	27.3903	26.9	25.8293	26.5789	26.6101		0	56518	1365300000	32	1.26064
O15294;O15294-3;O15294-2;O15294-4;C9JZL3;H7C2T7	O15294;O15294-3;O15294-2	UDP-N-acetylglucosamine--peptide N-acetylglucosaminyltransferase 110 kDa subunit	OGT	26.3605	25.0224	26.2161	25.586	24.2727	26.415	24.4797	26.1824	25.1244	26.4954	26.1188	26.2359	24.9394	26.3767	24.5698	25.7487	25.1592	24.7868	24.6198	23.9905	25.8128		0	63946	1109200000	13	0.378539
O15305;H3BRM0;H3BV55;H3BR08;H3BM92;H3BV34;H3BT06;H3BNY9;H3BPH4;O15305-2;Q92871	O15305;H3BRM0;H3BV55	Phosphomannomutase 2;Phosphomannomutase	PMM2	26.1506	26.2829	26.4137	26.2771	27.3637	26.0954	24.7895	26.2988	26.9135	26.2132	26.8862	26.9421	26.3852	25.9056	26.0044	25.9551	26.2763	26.328	26.5509	26.1294	26.2116		0	7108	1656200000	23	0.15652
O15327;D6RJC3;E7EQN9;E9PHC0;E9PCZ3;E9PG59;O15327-2;H0YA10;D6RE59;H0Y9Q3	O15327;D6RJC3;E7EQN9;E9PHC0;E9PCZ3;E9PG59	Type II inositol 3,4-bisphosphate 4-phosphatase	INPP4B	29.7357	30.0123	29.8559	30.153	30.0387	30.2846	29.6089	29.9753	29.7019	29.6904	29.9205	29.8156	29.9005	29.9796	29.8797	30.0877	29.769	29.7955	30.0009	29.93	30.0111		0	25816	19301000000	308	1.35598
O15357;A0A0A0MTP6;O15357-2;F5GY16;H7BXR2;F5H588;H0YFZ4	O15357;A0A0A0MTP6;O15357-2	Phosphatidylinositol 3,4,5-trisphosphate 5-phosphatase 2	INPPL1	28.2443	28.5809	28.6632	28.8894	28.5547	28.2865	28.5166	28.6217	28.6465	28.4241	28.547	28.6446	28.5649	28.7188	28.4953	28.684	28.6092	28.6215	28.486	28.5289	28.9536		0	7404	7567700000	184	0.0251745
O15371-2;O15371-3;O15371;B0QYA5;B0QYA4;B0QYA6;B0QYA7;B0QYA8	O15371-2;O15371-3;O15371	Eukaryotic translation initiation factor 3 subunit D	EIF3D	29.0817	28.8087	28.8378	28.5625	28.6682	28.7075	28.4221	28.8212	28.5444	28.5792	28.3716	28.7052	28.4741	28.1334	28.8181	28.3854	28.3786	28.4521	28.645	28.3046	28.535		0	83169	7877400000	122	1.03004
O15400-2;O15400	O15400-2;O15400	Syntaxin-7	STX7	30.0095	29.7974	30.2449	30.0786	29.3363	29.4686	29.558	29.8395	29.6446	29.1931	29.7728	29.8984	30.0398	29.6126	29.7383	29.6014	29.6134	30.1174	29.5525	29.429	29.4203		0	11098	16830000000	87	0.464032
O15439-2;O15439;O15439-4;O15439-3	O15439-2;O15439;O15439-4;O15439-3	Multidrug resistance-associated protein 4	ABCC4	28.2975	26.9695	27.7906	28.2698	26.916	24.7557	27.6014	28.2194	28.8955	28.5076	28.2967	28.5687	27.8202	27.0941	28.0413	28.2271	28.5242	27.7444	27.546	27.8991	27.2478		0	83485	4939300000	107	0.700446
O15498;O15498-2;H7C3K7	O15498;O15498-2	Synaptobrevin homolog YKT6	YKT6	27.6727	27.5196	27.7771	28.0562	27.473	27.0449	27.9672	27.9386	28.4383	28.3759	28.1976	28.5203	27.8807	27.692	27.8593	27.8881	27.9839	28.0811	27.1502	27.3801	27.4891		0	23299	4715700000	78	2.60733
O15511;B1ALC0;O15511-2	O15511;B1ALC0;O15511-2	Actin-related protein 2/3 complex subunit 5	ARPC5	32.9248	32.5836	32.7745	32.8314	32.6799	33.6035	32.9729	32.8139	32.4996	32.7459	32.6565	32.7978	32.6327	32.7373	32.7966	32.7093	32.5465	32.902	32.6877	32.8973	32.5831		0	15497	142270000000	222	0.182108
O43149;I3L141;O43149-2;I3L3Q3;I3L1Q8	O43149	Zinc finger ZZ-type and EF-hand domain-containing protein 1	ZZEF1	30.0492	29.9982	30.0767	30.1665	30.0364	30.2856	30.1193	30.1547	29.8608	30.2515	29.9282	30.0251	30.0882	30.0457	30.0504	29.8973	30.0971	30.142	30.0902	30.1445	30.1091		0	32331	21408000000	303	0.0937485
O43150	O43150	Arf-GAP with SH3 domain, ANK repeat and PH domain-containing protein 2	ASAP2	27.875	27.8251	27.583	28.1213	27.873	28.1679	27.4605	27.4838	27.4668	27.7584	27.8073	27.9012	27.4705	28.3684	27.7793	27.545	27.3296	27.1313	27.3716	27.7869	27.7478		0	32331	4356000000	65	1.62271
O43181;H0Y9M8	O43181	NADH dehydrogenase [ubiquinone] iron-sulfur protein 4, mitochondrial	NDUFS4	27.1095	26.9173	27.1138	26.8938	27.0731	26.8697	27.3378	27.0373	27.1995	27.0981	26.8501	27.7206	26.8247	26.8208	27.0571	27.1211	27.2773	27.0743	27.0011	26.791	26.7284		0	56107	2617600000	32	0.670709
O43182-4;O43182;H7BYE6;O43182-5;O43182-2;O43182-3	O43182-4;O43182;H7BYE6;O43182-5;O43182-2;O43182-3	Rho GTPase-activating protein 6	ARHGAP6	32.1913	32.126	32.0953	32.1734	32.1648	32.0423	32.1875	31.974	32.0736	32.1785	32.1015	31.9518	32.0947	32.1207	32.1049	31.9606	32.0989	32.0515	31.7557	31.8349	32.136		0	32331	87443000000	728	0.675643
O43242;O43242-2;H0YGV8	O43242;O43242-2	26S proteasome non-ATPase regulatory subunit 3	PSMD3	29.759	29.8369	30.0929	29.8086	30.0074	29.8721	29.8797	29.8514	29.7526	29.7351	30.0083	30.0488	29.8581	29.9986	29.9757	29.867	29.8642	29.9919	30.2013	29.9775	29.9815		0	15543	19309000000	328	0.319265
O43252	O43252	Bifunctional 3-phosphoadenosine 5-phosphosulfate synthase 1;Sulfate adenylyltransferase;Adenylyl-sulfate kinase	PAPSS1	27.4909	27.5195	27.3205	27.1057	27.2884	27.6182	26.9855	27.6206	27.2096	26.9954	27.1974	26.9271	27.0154	27.0866	27.3697	26.9006	27.42	26.7914	27.1839	26.8421	27.0161		0	19204	2922700000	45	0.64371
O43264;O43264-2;F5H3C1	O43264;O43264-2	Centromere/kinetochore protein zw10 homolog	ZW10	27.7299	27.9139	27.7859	27.7308	27.9091	28.073	27.7609	28.0216	27.5429	27.9912	27.7056	28.0282	27.8052	27.8259	27.6642	27.8829	27.7347	27.8537	27.8263	27.7959	27.8003		0	33817	4507900000	99	0.0945654
O43294;O43294-2;H3BQC4;H3BSN4;I3L209;H3BS04;H3BN49	O43294;O43294-2	Transforming growth factor beta-1-induced transcript 1 protein	TGFB1I1	32.9255	33.045	32.9088	33.0621	33.1621	33.3143	33.1451	32.9123	32.6866	32.9278	32.8565	33.0291	32.8955	33.065	32.9497	32.8331	33.0275	32.8246	32.9815	32.7915	33.0154		0	32331	161640000000	594	0.689825
O43304;K7ERV2	O43304	SEC14-like protein 5	SEC14L5	27.008	26.8303	26.8896	26.9741	26.8423	26.27	26.951	26.7719	26.6642	26.5956	26.5216	27.0072	26.5148	25.1988	26.6633	26.5691	24.1139	27.079	26.7943	26.6691	27.1686		0	16003	1996700000	25	0.294225
O43306-2;O43306;C9JRT8;B3KWA8;O95622-2;O95622;F8VZJ5;C9JQ38	O43306-2;O43306	Adenylate cyclase type 6	ADCY6	28.3199	27.2312	28.15	28.1527	27.0593	27.2695	27.9293	28.2053	28.8932	28.5153	28.559	28.655	28.3622	27.6578	28.2355	28.3435	28.4609	28.0867	27.804	27.5609	27.202		0	58444	5673900000	109	1.37827
O43312;O43312-5;O43312-4;E7EWW5;H0YB53;O43312-2;H0YAZ8;E5RJX3;H0YBL3	O43312;O43312-5;O43312-4;E7EWW5;H0YB53;O43312-2	Metastasis suppressor protein 1	MTSS1	29.2843	29.2873	29.0385	29.1539	28.9836	29.1362	29.1886	28.8936	28.8988	29.1445	28.9514	28.9989	28.966	29.2159	28.6597	28.9458	28.9068	28.8755	29.047	28.651	28.9987		0	11591	10228000000	209	0.489057
O43318-2;O43318;Q9UG54;O43318-4;O43318-3	O43318-2;O43318;Q9UG54;O43318-4;O43318-3	Mitogen-activated protein kinase kinase kinase 7	MAP3K7;DKFZp586F0420	25.6563	25.2956	26.2401	25.4936	26.1929	26.1547	24.4739	25.2387	25.6268	25.7388	25.9952	25.5194	26.1066	24.005	25.8697	25.8444	26.1524	25.623	23.9931	25.6202	24.6028		0	16984	1020800000	18	0.59895
O43324;D6RBD7;C9J1V9;O43324-2;H0YAL7;D6RCQ0;H0YAH9	O43324;D6RBD7;C9J1V9;O43324-2;H0YAL7	Eukaryotic translation elongation factor 1 epsilon-1	EEF1E1;EEF1E1-BLOC1S5	26.5597	26.8937	27.2879	26.5773	26.8298	27.6915	27.175	26.6944	27.1528	27.0959	27.2803	27.0146	27.134	26.7991	27.1403	27.343	26.4718	26.5074	27.0876	26.6798	27.2654		0	16565	2572300000	34	0.0288481
O43396;K7ER96;K7EML9;K7EPB7;K7EME7;K7EKG2	O43396;K7ER96	Thioredoxin-like protein 1	TXNL1	31.2714	31.2315	31.2952	31.0377	31.3015	31.7948	31.4222	31.2982	31.1285	31.3067	31.183	31.0528	31.4289	31.3393	31.2729	31.6332	31.1808	31.2506	31.2817	31.488	31.3944		0	16739	50901000000	318	0.0771845
O43399;O43399-5;O43399-7;A0A087WYR3;A0A087WZ51	O43399;O43399-5;O43399-7;A0A087WYR3	Tumor protein D54	TPD52L2	28.779	28.9724	28.8958	28.524	29.3185	28.8009	29.2911	28.6887	28.7683	29.3628	28.256	29.1925	28.7733	28.6463	28.938	28.759	28.2304	28.3236	28.9116	28.1553	28.7371		0	26369	9039800000	72	0.249986
O43402;M0R1B0;O43402-2	O43402;M0R1B0	ER membrane protein complex subunit 8	EMC8	25.5574	24.906	26.1507	26.2825	26.1221	24.9654	26.0264	26.1677	25.6813	25.997	23.0801	25.8769	26.5635	26.1834	26.2296	26.5789	26.07	26.2814	25.5467	26.3475	26.1524		0	58652	1221300000	23	0.424483
O43464-3;O43464;O43464-4;O43464-2;P83110-2;P83110	O43464-3;O43464;O43464-4;O43464-2	Serine protease HTRA2, mitochondrial	HTRA2	27.1519	27.1046	26.8065	27.1308	27.4391	25.1064	26.9483	26.7976	27.0068	26.7624	26.9665	26.8891	27.5563	27.3989	26.9576	27.0993	26.9832	27.3916	24.2861	26.7997	26.98		0	38432	2452700000	37	0.308253
O43488;H3BLU7;Q8NHP1;H7C5H7;O95154	O43488;H3BLU7	Aflatoxin B1 aldehyde reductase member 2	AKR7A2	31.4455	31.4402	31.4058	31.4085	31.6134	31.6885	31.5626	31.3893	31.5926	31.662	31.4534	31.5452	31.7397	31.577	31.5884	31.534	31.3613	31.7581	31.7006	31.7852	31.6577		0	82583	60530000000	285	0.738796
O43504;R4GMU8;E9PLX3	O43504;R4GMU8;E9PLX3	Ragulator complex protein LAMTOR5	LAMTOR5	28.7474	28.2942	27.9458	27.8839	28.1475	28.3496	28.4089	28.6265	28.3867	28.3914	28.2778	28.7229	28.2889	28.2578	28.35	28.549	28.2236	24.7775	28.0267	28.413	28.5984		0	16509	6471900000	71	0.285489
O43516;O43516-3;A0A087WW70;O43516-2;E9PB87;O43516-4;B8ZZ90;C9JTB9	O43516;O43516-3;A0A087WW70;O43516-2;E9PB87;O43516-4	WAS/WASL-interacting protein family member 1	WIPF1	29.4108	29.5231	29.4478	29.6268	29.7393	29.5696	29.6422	29.4381	29.3586	29.5678	29.516	29.3725	29.5957	29.7818	29.2707	29.4935	29.7026	29.5478	29.5269	29.3076	29.6412		0	10442	15333000000	146	0.153074
O43561;O43561-2;O43561-3;O43561-5;H3BQD8;O43561-4;C7C5T5	O43561;O43561-2;O43561-3;O43561-5	Linker for activation of T-cells family member 1	LAT	27.9077	27.9231	27.7178	27.9682	27.5293	27.4079	28.2079	27.5702	28.1443	28.1918	27.4506	27.9337	27.3164	27.7969	27.7316	27.0215	28.1813	28.414	28.5592	28.3041	27.4878		0	91955	4881200000	62	0.100503
O43583;F8VVL1	O43583;F8VVL1	Density-regulated protein	DENR	28.171	27.4938	27.9415	27.6319	28.0824	28.1575	27.6283	27.9334	27.4038	27.8304	27.7591	28.3648	27.559	28.1554	28.097	27.5851	28.0337	27.94	28.2333	27.9202	28.068		0	73516	4843500000	107	0.159833
O43592;F8WDU6;F5GYW6	O43592	Exportin-T	XPOT	26.5829	26.8902	26.8108	27.264	26.9934	26.5075	27.0798	26.4645	26.6746	27.0088	26.4944	26.5562	26.6507	27.3709	26.7579	26.6337	26.8278	26.4892	27.1097	26.732	27.1072		0	17392	2302200000	69	0.153097
O43615;M0QXU7;M0R301;M0R124;M0QXM9	O43615;M0QXU7	Mitochondrial import inner membrane translocase subunit TIM44	TIMM44	25.8778	25.6462	26.3166	25.5753	25.7837	26.5039	25.9791	26.3923	27.2083	26.2001	26.053	27.2587	23.5377	25.5028	26.3719	26.1059	26.4698	25.9677	25.5227	25.8718	25.7016		0	16886	1443700000	34	0.578373
O43617;A0A087WWM0;O43617-2;A0A087WYS5;A6NKE1	O43617;A0A087WWM0;O43617-2;A0A087WYS5;A6NKE1	Trafficking protein particle complex subunit 3	TRAPPC3	28.0885	28.2683	27.8482	28.0056	27.7873	27.7737	27.4641	28.132	28.1696	28.2859	27.7799	27.7175	27.7942	28.6674	27.7491	27.9917	28.2185	28.4033	28.1745	24.2833	28.3904		0	41925	5354200000	46	0.144239
O43639;E7EPF5;E9PEE2;E7ERP6	O43639	Cytoplasmic protein NCK2	NCK2	30.5397	30.8408	30.7191	30.6087	30.9651	30.7506	30.5137	30.4626	30.748	30.9098	30.491	30.5482	30.7413	30.7486	30.716	30.5518	30.5297	30.8107	30.5883	30.5841	30.6223		0	79196	32152000000	235	0.196996
O43665-3;O43665-2;O43665	O43665-3;O43665-2;O43665	Regulator of G-protein signaling 10	RGS10	31.2426	31.3717	31.3409	30.9485	31.2821	31.4609	31.4226	31.4431	30.8462	31.008	31.2499	31.1676	31.3931	31.4555	31.1508	31.5693	31.3154	31.5402	31.5832	31.424	31.3607		0	32331	50527000000	239	0.438803
O43678;O43678-2;A6NJG2	O43678	NADH dehydrogenase [ubiquinone] 1 alpha subcomplex subunit 2	NDUFA2	27.3075	27.2671	27.4668	27.402	27.3696	28.1051	27.6333	27.1659	27.9118	27.5699	27.339	27.6456	27.3058	27.374	27.561	27.6011	27.4493	27.4455	27.272	27.6686	23.976		0	68589	3585300000	33	0.328014
O43707;O43707-2;F5GXS2;O43707-3;H7C144;K7EJH8;K7EP19	O43707;O43707-2	Alpha-actinin-4	ACTN4	31.9183	32.182	31.9722	31.6335	32.0008	31.5945	31.9008	32.1966	32.6579	32.0371	32.3311	32.6564	32.0824	32.1756	32.0795	31.932	32.103	32.1827	32.8049	32.3946	32.4727		0	32331	94193000000	565	1.69625
O43747;O43747-2;H3BNR4;H3BR36;H3BUN9;B4DGE1;H3BN71;H3BRM7;B3KNW1;H3BS13;H3BV30;H3BN75;H3BNN2	O43747;O43747-2	AP-1 complex subunit gamma-1	AP1G1	31.5106	31.5547	31.5066	31.4816	31.5227	31.5894	31.5351	31.4493	31.4981	31.8372	31.417	31.4243	31.5647	31.5692	31.7211	31.5207	31.6098	31.7175	31.8232	31.8606	31.7599		0	31374	62400000000	489	1.33487
O43765;K7EMD6;K7ERW5	O43765;K7EMD6	Small glutamine-rich tetratricopeptide repeat-containing protein alpha	SGTA	32.9625	33.0292	33.1687	32.8711	33.1357	33.1301	33.198	33.0333	32.72	32.7808	33.0277	32.9152	33.0168	33.1553	32.959	33.1636	32.7819	32.9946	33.2286	33	33.021		0	5725	152950000000	128	0.0761711
O43772;C9JPE1;F8WEF6	O43772;C9JPE1	Mitochondrial carnitine/acylcarnitine carrier protein	SLC25A20	26.3462	24.6145	25.534	25.1242	24.3848	25.4468	22.9301	25.5695	27.9376	26.57	26.6859	28.2227	24.8119	25.586	24.5247	26.107	27.1912	24.9307	27.1306	24.4168	24.269		0	10438	1921500000	14	0.33819
O43776;K7EIU7;O43776-2;K7EMQ6;K7EPK2;K7EQ35;K7EJ19	O43776	Asparagine--tRNA ligase, cytoplasmic	NARS	29.1492	29.2798	29.2082	29.5338	29.245	29.5834	29.1288	29.2247	29.1675	29.2472	29.108	29.1214	29.4113	29.2902	29.2598	29.5482	29.1644	29.3272	29.4174	29.4337	29.3189		0	13077	12371000000	172	1.33366
O43813;E9PHS0;F8WDS9;H7C2E3	O43813;E9PHS0	LanC-like protein 1	LANCL1	28.8275	29.0768	29.0306	28.8891	29.2738	29.0795	29.3161	29.1136	29.0561	29.0712	28.8945	29.1688	29.0322	29.1216	29.2545	29.0726	29.106	29.048	29.4146	29.4705	28.6425		0	95648	11198000000	110	0.0386595
O43815;O43815-2	O43815;O43815-2	Striatin	STRN	29.8701	30.0379	29.7169	30.1448	29.8359	30.603	29.8438	30.2129	29.9066	29.9506	30.0951	29.923	30.0473	30.2495	29.8259	30.0828	29.9967	30.0953	30.154	30.0933	30.2539		0	19037	21380000000	288	0.293019
O43852-3;O43852;O43852-5;O43852-9;O43852-6;O43852-14;O43852-15;O43852-10;H0Y875;O43852-13;O43852-11;O43852-12	O43852-3;O43852;O43852-5;O43852-9;O43852-6;O43852-14;O43852-15;O43852-10	Calumenin	CALU	30.256	29.7497	30.0233	28.8855	29.8587	29.6958	29.5843	30.0902	29.3974	29.4481	29.7566	29.7676	29.7433	29.6747	29.604	29.3481	29.4528	29.5018	29.4772	29.5649	29.5078		0	2904	16262000000	68	0.623765
O43865;O43865-2	O43865;O43865-2	Putative adenosylhomocysteinase 2	AHCYL1	30.3344	30.1628	30.3612	30.047	30.3677	25.6713	29.9249	29.9542	30.0707	30.094	30.0471	30.3049	29.9527	30.0802	30.23	30.7301	29.9327	30.0783	29.992	30.0321	30.1913		0	28237	22977000000	33	0.286045
O43866	O43866	CD5 antigen-like	CD5L	24.7811	24.489	25.0708	25.0092	24.4197	24.8326	25.3466	24.7967	23.1864	24.4872	24.3183	23.8722	24.6458	23.9725	25.1268	24.6575	24.2972	26.9213	26.9906	27.2633	27.0315		0	94961	884660000	14	2.229
O43920	O43920	NADH dehydrogenase [ubiquinone] iron-sulfur protein 5	NDUFS5	26.565	27.0661	26.8553	27.2458	26.4078	25.1185	26.6911	26.9622	26.7154	26.8436	26.9128	26.761	26.7657	27.2128	26.9036	25.0453	27.2167	27.1198	24.4196	27.2769	27.5237		0	56628	2355100000	40	0.0243233
O60234;M0QYJ8;M0R0C1;M0QX47;M0QXC2;M0QXZ6;M0R2P2	O60234;M0QYJ8;M0R0C1;M0QX47;M0QXC2	Glia maturation factor gamma	GMFG	29.3961	29.412	29.248	28.5938	29.1428	29.3012	29.6885	29.5678	28.7918	29.358	29.0767	29.1342	29.5534	28.4122	29.1243	28.9401	29.3444	29.0789	28.9151	28.8424	28.4435		0	32331	11392000000	62	0.420161
O60256;O60256-4;O60256-2;O60256-3;E7EPA1;I3L0S1;C9JJS3;C9K0K7;C9JDU5;C9JDH0;I3L4G9;E7EW35;I3L331;I3L164	O60256;O60256-4;O60256-2;O60256-3;E7EPA1;I3L0S1;C9JJS3;C9K0K7	Phosphoribosyl pyrophosphate synthase-associated protein 2	PRPSAP2	29.5541	29.5616	29.3045	29.5474	29.5939	29.8472	29.2662	29.5119	29.2892	29.3568	29.5933	29.1766	29.2837	29.538	29.3827	29.6287	29.1382	29.5628	29.4238	29.3085	29.3493		0	19829	13677000000	212	0.45244
O60268-3;O60268;H3BMU3;O60268-2;H3BNA7	O60268-3;O60268;H3BMU3;O60268-2	Uncharacterized protein KIAA0513	KIAA0513	30.81	30.9088	30.7132	30.6272	30.9477	31.0907	30.8887	30.4264	30.7255	30.5838	30.2458	30.5896	30.1409	30.502	30.4775	30.4857	30.5632	30.4891	30.3925	30.2164	30.3377		0	19699	31574000000	335	2.12335
O60331-4;O60331;O60331-2;O60331-3;A6PW57;Q99755-2;Q99755-4;Q99755-3;Q99755;O14986-3;O14986;O14986-2;A0A0A0MT25;A0A0A0MSP5	O60331-4;O60331;O60331-2;O60331-3	Phosphatidylinositol 4-phosphate 5-kinase type-1 gamma	PIP5K1C	27.587	26.8861	27.5018	26.9725	27.3035	27.882	27.7342	27.2236	27.7572	27.0582	26.9398	27.1482	26.9162	27.138	27.5011	26.983	26.6072	26.7383	27.2474	26.9248	27.0789		0	71125	2979900000	116	1.04072
O60488-2;O60488;H0Y9A0;D6RF95;D6RFW9;D6RDA8;D6RD96	O60488-2;O60488	Long-chain-fatty-acid--CoA ligase 4	ACSL4	29.593	29.8319	29.6869	30.0469	29.5707	29.8889	29.618	29.8231	29.9977	29.971	29.775	29.8366	29.9672	29.8056	29.7223	29.8213	29.8196	29.6769	29.6504	29.8171	29.9488		0	15005	17784000000	287	0.0444639
O60493;O60493-4;O60493-2;O60493-3	O60493;O60493-4;O60493-2	Sorting nexin-3	SNX3	30.2721	30.5266	30.5362	30.5443	30.4254	31.0778	30.7625	30.2784	30.5142	30.5411	30.3528	30.0832	30.5111	30.6758	30.3441	30.4293	30.2545	30.3846	30.2118	30.138	30.4485		0	2746	28479000000	177	0.510816
O60496;E5RJ11;G3V114;E5RIG9	O60496;E5RJ11;G3V114	Docking protein 2	DOK2	31.2209	31.5744	31.2725	31.267	31.4599	31.622	31.4248	31.402	31.1375	31.3993	31.3151	31.2582	31.2717	31.4014	31.3802	31.3343	31.3393	31.3795	31.2467	31.1686	31.5809		0	32331	53435000000	346	0.0252833
O60502-4;O60502;O60502-2;O60502-3;H7C3X0	O60502-4;O60502;O60502-2;O60502-3	Bifunctional protein NCOAT;Protein O-GlcNAcase;Histone acetyltransferase	MGEA5	25.8176	25.923	25.9071	25.9852	25.7645	25.4154	25.5185	25.8175	25.5816	26.1873	25.5049	25.6047	25.5509	25.7367	25.5799	26.0247	25.4246	25.5997	25.0701	25.6154	25.8286		98814	31156	1013500000	13	0.13537
O60506-3;O60506;O60506-4;O60506-2;B7Z645;O60506-5;F6UXX1	O60506-3;O60506;O60506-4;O60506-2;B7Z645;O60506-5	Heterogeneous nuclear ribonucleoprotein Q	SYNCRIP	28.9236	29.318	29.2539	29.2305	29.1567	29.3035	29.0278	29.2023	29.1853	29.2408	29.0393	28.9268	29.2158	29.3424	29.1521	29.0633	29.2839	29.2912	29.5145	29.145	29.2609		0	19657	11749000000	112	0.259101
O60547-2;O60547	O60547-2;O60547	GDP-mannose 4,6 dehydratase	GMDS	27.0239	26.8932	26.9416	26.8833	26.9429	27.134	26.667	27.0853	26.9018	26.7623	27.2237	26.928	27.1863	26.9601	27.0624	27.1614	27.0991	26.9397	27.0351	27.1312	27.0498		0	1202	2516400000	53	0.198103
O60568;H7C2S8;H7C2V1;H7C0B8	O60568	Procollagen-lysine,2-oxoglutarate 5-dioxygenase 3	PLOD3	26.0947	26.3479	26.3048	26.5487	26.2984	25.2682	25.6593	26.0528	26.1216	24.4723	25.9616	25.8994	25.8287	25.2095	25.6259	25.8735	25.5025	25.8007	25.6988	25.3014	25.938		0	14044	1159400000	32	0.420675
O60645-2;O60645-3;O60645;D6RB59;H0Y995;D6RBR9	O60645-2;O60645-3;O60645;D6RB59	Exocyst complex component 3	EXOC3	28.7184	28.5866	28.4873	28.5255	28.6003	28.3584	28.5701	28.5478	28.3869	28.6709	28.7066	28.5317	28.5522	28.5969	28.4734	28.5253	28.52	28.5246	28.4765	28.5117	28.6357		0	3176	7408100000	155	0.312891
O60664-4;O60664-3;O60664;K7ERZ3;O60664-2;K7EL96;K7ER39	O60664-4;O60664-3;O60664;K7ERZ3;O60664-2	Perilipin-3	PLIN3	30.8437	30.8493	30.7288	31.1377	30.8978	31.045	30.7897	30.8346	30.4851	30.808	30.8883	30.4726	31.0248	30.855	30.6658	31.0968	30.8386	30.5783	30.7892	30.7275	31.0008		0	32331	36013000000	278	0.360955
O60674	O60674	Tyrosine-protein kinase JAK2	JAK2	27.7292	27.5642	27.8536	27.8514	27.7203	28.1925	27.8191	27.9166	27.9617	27.8502	28.0059	27.7789	27.6873	27.8184	27.7981	27.1747	27.4658	27.6272	27.4562	27.6646	28.1482		0	3212	4446300000	80	0.960555
O60684;Q5TFJ7;O15131;S4R3E5	O60684;Q5TFJ7	Importin subunit alpha-7	KPNA6	27.6165	27.9928	27.7665	27.9527	28.2794	28.2187	27.636	27.3594	27.8991	27.1921	27.649	27.9387	27.7262	28.0172	27.7883	28.0126	27.5578	27.3308	27.4559	27.7369	27.9108		0	25504	4418600000	43	0.681993
O60701;O60701-2;O60701-3;E7ER83;E7ETF4;E7ER95;D6RHF4;E9PBD2	O60701;O60701-2;O60701-3	UDP-glucose 6-dehydrogenase	UGDH	26.5557	26.0256	26.0616	26.9059	26.2453	26.3397	25.9818	26.5254	26.2985	26.5109	26.1205	26.0756	26.407	26.3391	26.2675	26.1675	26.1864	26.5333	26.0272	26.5632	24.4026		0	19911	1523300000	40	0.261902
O60704;B1AHJ7;B1AHJ6;B1AHJ5	O60704	Protein-tyrosine sulfotransferase 2	TPST2	28.0284	27.6139	27.6349	27.6355	27.8676	27.3646	27.8559	28.1551	28.2955	28.1069	27.9209	28.7383	27.7004	27.5201	27.9537	27.6311	28.2323	27.7714	27.2706	27.6124	27.3838		0	20753	4799000000	80	1.46365
O60739;K7EQP2	O60739;K7EQP2	Eukaryotic translation initiation factor 1b	EIF1B;EIF1	26.383	26.1383	26.1822	24.7211	25.7875	26.3485	26.3001	26.0143	24.4098	24.7752	24.5811	24.235	25.0331	24.4105	25.9428	24.095	25.6406	26.1144	24.3399	24.3371	25.8609		0	97548	848780000	13	0.620573
O60749-2;O60749;D6RC15	O60749-2;O60749	Sorting nexin-2	SNX2	30.2455	30.192	29.946	30.2174	30.0844	30.4972	29.9064	30.212	29.8648	30.1015	30.1195	29.9694	30.1396	30.5575	29.9107	30.2958	30.0821	30.3497	30.1476	30.2142	30.5685		0	18787	23159000000	254	0.308824
O60763;O60763-2	O60763;O60763-2	General vesicular transport factor p115	USO1	30.4633	30.4201	30.3413	30.4872	30.5966	30.6433	30.5144	30.5109	30.4998	30.5895	30.4799	30.3044	30.7032	30.5353	30.5791	30.6521	30.2769	30.3039	30.355	30.5331	30.6504		0	15941	29247000000	344	0.430673
O60826	O60826	Coiled-coil domain-containing protein 22	CCDC22	26.2891	26.366	26.3377	26.0742	26.4145	27.3617	24.0855	26.495	26.2103	26.6195	26.4781	26.2193	26.4743	26.3624	26.6746	25.9043	26.1358	26.3357	26.0981	26.2119	26.5836		0	17425	1680700000	51	0.341079
O60884;A0A087WT48	O60884	DnaJ homolog subfamily A member 2	DNAJA2	29.291	29.194	29.1904	29.1855	29.1804	29.6565	29.3927	29.1135	29.4529	29.546	29.2741	29.0942	29.3876	29.2307	29.3795	29.0524	29.2385	29.4323	29.4942	29.5271	29.4214		0	81041	12818000000	168	0.184659
O60888-3;O60888;O60888-2;C9IZG4;C9IZQ5	O60888-3;O60888;O60888-2;C9IZG4	Protein CutA	CUTA	27.3953	27.5514	27.1783	27.3082	27.3795	24.4885	27.0465	26.8849	27.084	26.4581	26.6891	26.7011	27.4216	27.366	27.1115	26.8844	26.8235	27.0682	27.2983	24.9452	27.3389		0	44171	2492700000	65	0.160099
O60890;O60890-2	O60890	Oligophrenin-1	OPHN1	27.5039	27.4537	27.3988	27.467	27.7108	27.596	27.3225	27.5619	27.3488	27.1855	27.5506	27.6042	27.6991	27.3765	27.5104	27.2814	27.2772	27.967	27.8204	27.2868	27.2706		0	20543	3556800000	63	0.0147689
O60925;E5RGS4;D6RGG5	O60925;E5RGS4	Prefoldin subunit 1	PFDN1	27.3838	27.5336	27.8163	27.244	28.2283	27.9187	28.2953	27.5186	27.488	27.8917	27.3655	27.4314	27.8215	27.456	27.7069	27.8311	27.612	27.8118	28.3307	27.7266	28.0025		0	15334	4917600000	57	0.182393
O75069;G5E963;O75069-2;A6NJC0	O75069;G5E963;O75069-2	Transmembrane and coiled-coil domains protein 2	TMCC2	24.7971	24.7986	24.9775	25.0745	23.8184	25.7306	24.2705	25.9326	26.1171	26.2801	25.9766	26.2935	24.084	25.623	25.4757	24.9523	26.2806	25.5599	24.9481	25.4623	24.3228		0	13524	829940000	28	0.585558
O75083;O75083-3;D6RD66	O75083;O75083-3	WD repeat-containing protein 1	WDR1	35.5303	35.6113	35.4904	35.2335	35.7783	35.6624	35.6223	35.5226	35.3756	35.3754	35.5016	35.3941	35.8321	35.5264	35.5402	35.6282	35.4961	35.6415	35.7358	35.6686	35.7078		0	32331	988220000000	1638	0.429575
O75116;E9PF63;Q14DU5;D6REE7;C9JFJ0	O75116;E9PF63;Q14DU5	Rho-associated protein kinase 2	ROCK2	33.3702	33.3704	33.34	33.4164	33.4237	33.6074	33.4273	33.3899	33.2779	33.3355	33.2311	33.3275	33.4143	33.4371	33.5046	33.4527	33.3829	33.5819	33.5037	33.4103	33.519		0	32331	216400000000	1414	1.38939
O75131;A0A087WYQ3;E5RHZ0;A0A087WXR6;A0A087WUS8;H0YB26;E5RFT7	O75131;A0A087WYQ3	Copine-3	CPNE3	29.9783	30.0632	30.2158	29.9242	30.2392	30.7128	30.3388	30.0293	30.2786	30.2447	30.1311	30.0942	30.1688	30.1353	30.1072	29.9603	30.086	30.1934	30.0639	30.1627	30.2634		0	12488	23266000000	251	0.0989863
X6RFI8;O75154-2;O75154;O75154-3;F6X994	X6RFI8;O75154-2;O75154;O75154-3	Rab11 family-interacting protein 3	RAB11FIP3	27.9892	27.8599	28.1962	27.8454	28.455	28.867	27.6211	28.2201	28.2393	28.0097	28.2394	27.9464	27.7665	28.3576	27.7502	28.4101	28.0062	28.169	28.1465	28.4447	28.199		0	72965	5742500000	111	0.242084
O75165;H0YA63;H0Y8Q2	O75165	DnaJ homolog subfamily C member 13	DNAJC13	28.157	28.3331	28.0207	28.401	28.455	28.2559	28.1725	28.2825	28.2305	28.1438	28.1918	28.3367	28.1447	28.2222	28.2986	28.136	28.3198	28.4393	28.3083	28.5554	28.5117		0	78099	6083600000	135	1.01464
O75170-6;O75170-2;O75170-4;O75170-3;O75170-5;O75170;T1ECW5;A0A0A0MSJ8	O75170-6;O75170-2;O75170-4;O75170-3;O75170-5;O75170;T1ECW5;A0A0A0MSJ8	Serine/threonine-protein phosphatase 6 regulatory subunit 2	PPP6R2	25.5654	25.9807	26.2122	26.276	25.7622	26.0733	26.1361	24.6027	24.6694	25.8114	25.8318	24.5458	25.7979	25.9938	25.1977	26.4785	25.8936	23.4236	25.7891	25.8272	26.2499		0	20864	994380000	40	0.154916
O75190-4;O75190;O75190-3;E9PH18;C9J2C4;Q8NHS0;O75190-2	O75190-4;O75190;O75190-3	DnaJ homolog subfamily B member 6	DNAJB6	26.3356	26.2771	26.4414	26.0827	26.5996	25.345	26.2186	26.3938	26.3981	26.6057	26.4806	26.5125	26.3565	26.4623	26.7993	26.4296	26.5211	26.2792	26.45	26.4782	26.4271		99075	31338	1626700000	9	0.548828
O75223;M0QZK8;B8ZZK2;O75223-3;H7BZK5;O75223-2;O75223-4	O75223;M0QZK8;B8ZZK2;O75223-3	Gamma-glutamylcyclotransferase	GGCT	26.9114	27.2923	27.1559	26.959	27.2659	27.6305	27.1024	26.896	27.412	27.1198	26.7832	27.2881	26.8425	27.2777	27.1439	26.4869	26.9857	27.4014	27.4943	26.872	27.1928		0	1434	2911500000	64	0.0440885
O75306-2;O75306	O75306-2;O75306	NADH dehydrogenase [ubiquinone] iron-sulfur protein 2, mitochondrial	NDUFS2	26.8606	26.5996	27.1039	26.7955	27.0664	27.5411	26.8479	27.3687	28.3161	27.6294	27.8966	27.9912	26.9613	26.4548	27.0431	27.71	26.6381	27.3885	26.7466	26.8393	26.9907		0	34474	3099300000	48	1.16135
O75323;O75323-2;C9K068;C9J7B1;H7C333;F8WBI5	O75323;O75323-2	Protein NipSnap homolog 2	GBAS	27.4795	27.3109	27.519	27.8876	27.6001	28.2744	27.5425	28.063	27.8046	28.1097	28.2299	27.766	27.9959	27.9531	27.6444	28.1512	27.6027	27.3393	27.9979	27.892	27.9907		0	54532	4633500000	68	0.773555
O75340-2;O75340;A0A024QZ42;E7EPW6;A0A087WZ38;O75340-3;D6RA21;Q86W51;H0Y9X3	O75340-2;O75340	Programmed cell death protein 6	PDCD6	29.5299	29.6493	29.4794	30.0625	29.7406	29.9683	29.7682	29.6372	29.6724	29.9813	29.7496	29.776	29.842	29.7548	29.685	29.9683	29.5697	29.2562	29.73	29.7331	29.5476		0	7893	16857000000	131	0.761943
O75348;F2Z307;O95670-2;O95670	O75348	V-type proton ATPase subunit G 1	ATP6V1G1	28.5306	28.5926	28.4961	28.7151	28.4447	28.8296	28.6983	28.3063	28.3719	28.3322	28.5199	28.4123	29.0011	28.3279	28.3748	29.1012	28.7546	28.4499	28.9414	28.5397	28.6359		0	22088	7656900000	98	0.282615
O75351;K7EL71;K7EKZ3;Q6PIW4-2;Q6PIW4	O75351	Vacuolar protein sorting-associated protein 4B	VPS4B	29.6734	29.8687	29.789	29.6911	29.7999	30.0318	29.9356	29.608	29.4163	29.9967	29.7942	29.5858	29.7748	29.6303	29.8324	29.5925	29.422	29.3432	29.5181	29.4979	29.7042		0	81532	16566000000	148	0.931375
O75368	O75368	SH3 domain-binding glutamic acid-rich-like protein	SH3BGRL	28.2044	28.5211	28.7174	28.3377	28.4421	28.1591	28.405	28.4569	28.5471	28.4215	28.4666	28.2192	28.6032	28.4301	28.7132	28.4483	28.0196	28.869	28.7191	28.4341	28.6404		0	23042	7018300000	52	0.173694
O75380;D6RBT3	O75380;D6RBT3	NADH dehydrogenase [ubiquinone] iron-sulfur protein 6, mitochondrial	NDUFS6	28.3996	28.5996	28.3858	28.2618	28.8046	28.4246	28.7534	28.1027	28.3685	28.7799	28.6457	28.1954	28.7351	28.158	28.5033	28.3608	28.2813	28.3018	28.4605	28.3	28.1807		0	15443	6957400000	92	0.0640283
O75381-2;O75381	O75381-2;O75381	Peroxisomal membrane protein PEX14	PEX14	25.3981	24.9202	25.1346	24.5971	24.802	24.3752	24.7919	25.2102	25.0682	25.279	25.4018	24.9484	24.9927	25.1856	24.0045	23.9519	25.2914	25.184	25.3897	24.8897	24.7456		0	10677	610940000	20	0.261444
O75396;A0A087X1A9	O75396	Vesicle-trafficking protein SEC22b	SEC22B	29.9875	29.1381	29.5773	29.9383	28.5759	29.184	29.6193	30.3371	30.4995	30.4271	30.5869	30.4345	30.016	30.0049	29.8053	29.9611	30.4799	30.097	29.3903	29.8626	29.6326		0	10535	20024000000	173	1.74239
O75410;O75410-2;O75410-7;E7EVI4;E7ET87;O75410-3;H0YAY0;O75410-6;O75410-5;O75410-4;H0YBT8;B4E3H6;O75410-8;R4GMT7;E5RFM9;Q4VXL4;D6RAA5;Q4VXL8;O95359-2;O95359-6;O95359-1;O95359-5;E5RJU4;H0Y9C3;E5RIP3;E5RJG6	O75410;O75410-2;O75410-7;E7EVI4;E7ET87;O75410-3;H0YAY0;O75410-6;O75410-5;O75410-4;H0YBT8;B4E3H6	Transforming acidic coiled-coil-containing protein 1	TACC1	28.1788	28.33	28.2784	28.4572	28.372	28.2121	28.3001	28.2811	28.2483	28.4151	28.3611	28.3	28.3245	28.4895	28.2135	28.4436	28.0383	28.2395	28.314	28.2687	28.293		0	36292	6184900000	135	0.108652
O75427	O75427	Leucine-rich repeat and calponin homology domain-containing protein 4	LRCH4	27.4035	27.3456	27.3327	27.7009	27.2687	27.4729	27.1878	27.4208	27.483	27.4262	27.2791	27.102	27.0288	27.241	27.1394	27.0055	27.3119	27.0415	27.2629	27.1964	27.5573		0	61796	3075600000	94	0.895838
O75431;C9JAZ1;O75431-2;C9JNK6;F8WE26	O75431;C9JAZ1;O75431-2;C9JNK6	Metaxin-2	MTX2	26.3367	26.9807	26.2373	27.1866	26.6671	26.7035	25.8093	26.6132	26.0042	26.4068	26.9506	26.5845	26.751	26.8309	26.9923	27.1782	27.0272	27.1514	27.2978	26.8048	27.1731		0	2202	2147600000	46	1.90833
O75436;S4R3Q6;O75436-2;S4R2Y3	O75436;S4R3Q6;O75436-2	Vacuolar protein sorting-associated protein 26A	VPS26A	24.588	24.4832	24.9553	25.9886	24.095	24.785	24.081	25.6679	24.6249	25.8898	25.5196	25.5719	24.9402	24.3953	25.5846	25.4261	24.6499	25.8297	25.542	24.9002	25.9298		0	94306	678030000	15	0.358511
O75477;B0QZ43	O75477;B0QZ43	Erlin-1	ERLIN1	25.6325	22.9403	24.6663	25.6385	23.9101	25.2395	24.8969	25.7843	26.0392	26.6064	25.7649	26.8071	25.5645	24.7014	25.5978	24.9856	26.3454	25.3924	25.4653	25.7991	25.0201		0	87306	881310000	15	0.796877
O75489;G3V194;E9PS48;O75489-2	O75489	NADH dehydrogenase [ubiquinone] iron-sulfur protein 3, mitochondrial	NDUFS3	30.1612	30.1084	30.3097	30.0535	30.2312	30.1739	30.4206	30.3382	30.3998	30.0173	30.5266	30.4789	30.1732	30.3436	30.4823	30.4452	30.0492	29.901	29.7961	30.0967	29.907		0	47912	23675000000	71	1.03617
O75521-2;O75521;F8WAW4;F8W6J1;F1LLU7;C9JB63	O75521-2;O75521	Enoyl-CoA delta isomerase 2, mitochondrial	ECI2	25.6475	25.616	25.6397	24.903	24.5554	25.1047	25.7263	25.3196	25.5254	24.4071	25.711	25.6776	23.941	25.7483	25.5808	24.912	25.7707	25.434	25.5815	25.17	25.4578		0	69503	689660000	20	0.220485
O75531	O75531	Barrier-to-autointegration factor;Barrier-to-autointegration factor, N-terminally processed	BANF1	27.6844	27.6328	27.482	27.4924	27.7044	27.4988	27.8857	27.9455	27.7817	27.4576	27.9291	27.9731	27.8494	27.7658	27.5423	27.9733	27.8036	28.0179	27.7558	27.2522	27.8693		0	23688	4209800000	70	0.658761
O75534-2;O75534;O75534-3;O75534-4;E9PLT0;E9PLD4;E9PKN4;E9PNG3	O75534-2;O75534;O75534-3;O75534-4;E9PLT0	Cold shock domain-containing protein E1	CSDE1	27.2921	26.9815	27.0164	27.0616	27.1151	27.4374	26.8288	26.3923	27.0344	26.5217	27.0235	26.8541	27.3151	26.8695	26.7434	26.8998	26.5323	27.1883	26.5221	26.9269	26.7894		0	12434	2392300000	37	0.538463
O75558	O75558	Syntaxin-11	STX11	31.0262	30.2446	30.9503	30.5647	29.7438	29.9606	30.4899	31.277	31.5267	31.1493	31.3782	31.719	30.9292	30.4264	31.0484	30.7874	31.5957	31.0398	30.5445	30.4385	30.2605		0	19372	38992000000	279	1.88189
O75563;C9JQ17	O75563	Src kinase-associated phosphoprotein 2	SKAP2	31.3196	31.4199	31.3693	31.213	31.4642	31.3959	31.5688	31.6221	31.2018	31.0987	31.5428	31.1128	31.7172	31.4642	31.3541	31.7142	31.5293	31.5273	31.6087	31.6082	31.7052		0	15444	55088000000	280	0.960073
O75592-2;O75592;H7C3U4	O75592-2;O75592	E3 ubiquitin-protein ligase MYCBP2	MYCBP2	28.0635	27.8287	28.0763	27.8359	27.8687	28.3934	27.9886	27.8458	27.9101	27.6738	28.0055	27.8596	27.859	27.8008	28.1419	27.3033	27.6054	27.9924	27.828	27.7443	28.0386		0	52702	4800300000	113	0.378581
O75608;O75608-2;E5RGR0;A0A087X1K9;B4DP64;E5RJ48;E5RI35	O75608;O75608-2;E5RGR0;A0A087X1K9;B4DP64	Acyl-protein thioesterase 1	LYPLA1	29.703	29.755	30.0326	29.4928	30.0496	29.8621	29.8642	29.8273	30.2235	30.227	29.5275	29.4486	30.275	30.4194	30.1982	29.826	29.7167	30.4041	30.6192	30.3977	30.4734		0	13154	20905000000	150	1.5037
O75663;O75663-2	O75663;O75663-2	TIP41-like protein	TIPRL	27.7591	28.1305	27.8335	28.0289	28.1142	27.6681	28.0011	28.0369	27.8849	27.9467	27.9769	27.8844	28.0589	27.8095	27.8137	28.1362	27.9647	28.0862	27.9196	27.9554	28.1552		0	32336	4866600000	101	0.100658
O75688;C9JIR6;O75688-4;O75688-2;B8ZZF0;O75688-5;O75688-3	O75688;C9JIR6;O75688-4;O75688-2;B8ZZF0;O75688-5	Protein phosphatase 1B	PPM1B	27.3748	27.4872	27.3032	27.8653	27.1565	27.5896	27.5696	27.2578	27.1093	27.3547	27.3051	27.5115	27.8845	27.9889	27.6417	27.3178	27.6163	27.894	27.5766	27.8254	28.1383		0	25543	3741100000	79	1.12476
O75695	O75695	Protein XRP2	RP2	28.0102	26.7003	27.3164	27.0415	26.4208	26.6578	27.2962	27.5144	27.8963	27.9502	28.2392	28.2752	27.1015	26.9796	27.8428	27.437	28.0902	27.6317	26.9678	27.1672	26.7383		0	152	3714100000	77	2.10415
O75791;B1AH86;O75791-2	O75791	GRB2-related adapter protein 2	GRAP2	31.1025	31.1819	31.2208	31.0757	31.1481	31.5082	30.9805	30.9581	30.8679	30.8317	30.7527	30.9035	30.996	31.037	31.0394	31.0963	30.8989	31.2619	31.1943	30.9234	30.963		0	10221	42060000000	308	1.52668
O75821;K7ER90;K7EL20;K7ENA8;K7EL60;K7EP16	O75821;K7ER90;K7EL20;K7ENA8	Eukaryotic translation initiation factor 3 subunit G	EIF3G	26.7929	26.8235	26.6558	26.8017	26.8573	27.1038	27.0104	26.5863	26.6903	26.5983	26.5783	26.711	26.5881	26.4319	23.972	26.3691	26.4378	26.698	26.7873	26.2159	26.6802		0	33026	1990300000	43	0.609646
O75843;G3V532;G3V3Z2;H0YJ47;H0YJ08;G3V2V9	O75843	AP-1 complex subunit gamma-like 2	AP1G2	27.7918	28.0376	28.025	28.0986	27.9857	27.496	28.0424	27.9138	27.8106	27.9794	27.9816	27.8068	28.5773	27.904	28.0918	28.2133	28.2575	28.0009	28.1889	28.4342	28.1596		0	15457	5157000000	45	0.736355
O75844	O75844	CAAX prenyl protease 1 homolog	ZMPSTE24	29.141	27.7018	28.5566	28.2748	27.0486	26.4881	28.5495	29.7336	29.7688	29.6874	29.2424	29.7208	28.5215	28.9053	29.148	28.7539	29.8714	28.7306	28.2203	28.9322	28.5234		0	77976	10342000000	133	2.09984
O75874;C9J4N6;C9JLU6;C9JJE5	O75874;C9J4N6	Isocitrate dehydrogenase [NADP] cytoplasmic	IDH1	31.4849	31.708	31.4382	31.6299	31.4578	31.8238	31.4925	31.4129	31.3723	31.5801	31.3463	31.4347	31.5052	31.4229	31.557	31.8006	31.6342	31.6417	31.584	31.3676	31.4291		0	30034	58683000000	314	0.963688
O75886;O75886-2	O75886;O75886-2	Signal transducing adapter molecule 2	STAM2	27.5879	27.5575	26.9298	28.1227	27.4802	28.5295	27.5944	27.6473	27.7519	27.5128	27.6111	27.3563	28.0817	27.6495	27.3981	27.7557	27.4871	27.8175	27.5657	27.4388	27.7811		0	36031	4006800000	62	0.6255
O75915;F8WF90;C9JQU6;F8WF33	O75915	PRA1 family protein 3	ARL6IP5	31.2678	30.0623	30.8067	30.7649	29.3878	29.8285	30.6978	31.5492	31.7292	31.8168	31.5321	31.7862	30.8377	30.8594	31.0904	31.1359	32.1644	31.2897	30.6251	31.1605	30.5346		0	24008	46801000000	142	1.96978
O75935-3;X6RCK5;O75935;X6RA56;A0A0A0MRV8;X6RLR1;O75935-2	O75935-3;X6RCK5;O75935;X6RA56;A0A0A0MRV8;X6RLR1;O75935-2	Dynactin subunit 3	DCTN3	29.0063	29.1799	28.9533	29.5282	29.2616	29.0408	29.004	29.4671	29.1288	29.1929	29.2261	28.9597	29.279	29.5011	29.3292	29.6433	29.2345	29.5444	29.2918	29.4268	29.5042		0	10217	12200000000	66	1.02733
O75947-2;O75947;F5H608	O75947-2;O75947;F5H608	ATP synthase subunit d, mitochondrial	ATP5H	26.598	26.0151	27.3331	27.4033	26.2704	27.3642	26.7808	28.885	30.2824	28.565	29.5003	29.9034	27.3568	27.6005	28.0956	28.8736	29.0437	27.3325	27.578	28.5808	27.1446		0	12124	7295400000	46	1.40632
O75955;O75955-2;A2AB12;A2AB10;A2AB09;A2AB13;A2AB11;A2ABJ5	O75955;O75955-2	Flotillin-1	FLOT1	30.3768	30.0037	30.0026	30.2818	29.6285	30.5419	30.1333	30.2012	30.4733	30.3604	30.4439	30.5398	30.5373	30.2639	30.2477	30.3321	30.5307	30.2764	30.2465	30.2128	29.8571		0	16728	24924000000	311	0.320994
O76003	O76003	Glutaredoxin-3	GLRX3	29.7975	30.0719	29.7178	30.0638	29.8451	29.911	29.7292	29.8241	29.9282	29.8339	29.8404	29.7883	29.9502	29.8122	29.577	29.7783	29.7754	29.8761	29.6845	29.6188	29.8306		0	12111	17940000000	181	0.313731
O76071	O76071	Probable cytosolic iron-sulfur protein assembly protein CIAO1	CIAO1	26.5641	26.9817	26.8146	27.0242	27.1534	27.252	26.8966	26.7558	26.8962	26.5228	27.255	26.9609	26.9694	27.2671	26.8627	26.8849	26.9899	27.2273	27.232	26.8164	27.2919		0	16113	2648800000	49	0.397106
O76074;O76074-2;G5E9C5;C9JGT3;H0YA14	O76074;O76074-2;G5E9C5	cGMP-specific 3,5-cyclic phosphodiesterase	PDE5A	33.2876	33.2797	33.3123	33.2253	33.2486	33.2518	33.3705	33.2691	32.8676	33.2548	33.0279	33.1846	33.2803	33.1713	33.3441	33.3781	33.0962	33.2276	33.4433	33.2683	33.2743		0	32331	197050000000	1146	0.171715
O94804;H0YB71	O94804	Serine/threonine-protein kinase 10	STK10	29.1114	29.2871	29.1053	29.0728	29.1577	29.388	29.1841	29.2129	29.2472	29.219	29.2451	29.1454	29.1462	29.3185	29.2609	28.9493	29.3173	28.9995	29.1381	29.169	28.9401		0	10243	11559000000	189	0.233674
O94826	O94826	Mitochondrial import receptor subunit TOM70	TOMM70A	28.1265	27.1241	27.1211	27.7165	26.2854	26.6273	27.4625	28.777	29.0575	28.6827	28.9777	29.1475	27.7442	27.4211	27.7995	28.1639	28.8537	28.3102	27.6573	28.2405	27.1306		0	53662	5682900000	79	2.15851
O94855;O94855-2;E9PDM8;E9PC44	O94855;O94855-2;E9PDM8;E9PC44	Protein transport protein Sec24D	SEC24D	28.2517	27.8614	28.1586	28.1507	27.8184	28.5599	28.0406	28.4138	28.1076	28.2657	28.4703	28.2612	28.2523	27.9692	28.0854	27.6318	28.3129	28.1387	28.0129	28.5286	28.3696		0	3047	5858800000	51	0.13454
O94874;O94874-2;O94874-3	O94874;O94874-2;O94874-3	E3 UFM1-protein ligase 1	UFL1	29.0573	29.1006	28.9901	29.1303	28.9526	29.145	29.2269	29.0141	29.2598	29.2403	28.9274	28.8603	28.5936	29.0275	29.1472	29.3897	28.8817	29.0727	28.9564	28.8046	28.9074		0	72172	10446000000	123	0.289253
O94886;Q2HIZ8;X6RI56	O94886	CSC1-like protein 1	TMEM63A	28.0771	27.8722	28.1452	28.1475	27.3272	26.8175	27.6587	28.2506	28.7911	28.1783	28.3495	29.0618	27.7144	27.2779	27.7954	28.0492	28.5343	27.2912	27.1122	27.8922	27.2395		0	92094	5085100000	66	1.01551
O94903;E5RG77;E5RFX7;H0YBG2;E5RFZ4	O94903;E5RG77;E5RFX7	Proline synthase co-transcribed bacterial homolog protein	PROSC	28.4499	28.5575	28.6253	28.7895	27.9956	28.9193	28.5876	28.3871	28.6697	28.7278	28.5833	28.753	28.4285	28.4947	28.5616	28.1078	28.4242	28.3106	28.1733	28.316	28.2209		0	34697	7264600000	98	0.725349
O94915;F2Z2S2;H0Y9X0;D6RJI4;O94915-2;D6R9B9	O94915;F2Z2S2	Protein furry homolog-like	FRYL	26.5769	27.0499	26.9747	26.5252	26.7603	26.5063	26.8689	26.666	26.2416	26.8733	26.4123	26.6094	26.5212	26.2175	26.4295	26.7031	26.5214	26.6637	26.3654	26.5582	26.4855		0	20961	1917500000	62	0.692352
O94919	O94919	Endonuclease domain-containing 1 protein	ENDOD1	31.1421	30.4269	30.7845	30.7437	30.3721	30.7169	31.0309	31.4525	31.6441	31.6331	31.3005	31.5918	31.1243	30.9738	31.2573	31.1718	31.6571	31.1561	30.8655	31.2579	30.9616		0	12762	46164000000	268	2.21594
O94973;O94973-2;O94973-3;E9PR62;H0YDE9;H0YEG0;E9PQP4;E9PNC4	O94973;O94973-2;O94973-3	AP-2 complex subunit alpha-2	AP2A2	28.5018	28.4051	28.3783	28.6581	28.4692	28.6806	28.3064	28.2884	28.0864	28.2108	28.3621	28.238	28.4481	28.2919	28.3095	28.4022	28.4786	28.4479	28.407	28.4016	28.4916		0	82125	6790800000	130	2.71938
O95140;O95140-2;Q5JXC5	O95140	Mitofusin-2	MFN2	27.8179	27.704	27.8875	28.3982	28.8146	27.9784	28.2202	28.7064	28.9639	28.3842	28.6846	28.9241	28.1313	28.2167	28.102	28.3448	28.4412	28.5478	28.597	28.7799	28.4002		0	20099	6706700000	45	2.02068
O95155-2;O95155;O95155-4;O95155-3;B1AQ61;K7EP75	O95155-2;O95155;O95155-4;O95155-3	Ubiquitin conjugation factor E4 B	UBE4B	26.0869	25.6146	25.679	25.9121	25.8003	25.8695	25.3424	25.7775	25.5952	25.7816	25.2654	25.561	25.936	25.8807	25.4872	25.8308	25.6317	25.7319	25.9709	23.4958	25.6171		0	11125	1035100000	16	0.244478
O95168-2;O95168;F2Z3P9;C9JXQ9	O95168-2;O95168;F2Z3P9;C9JXQ9	NADH dehydrogenase [ubiquinone] 1 beta subcomplex subunit 4	NDUFB4	26.6563	25.3553	26.5014	26.1456	26.254	25.0308	26.3683	26.1192	26.6206	26.4197	27.2445	28.0519	26.8013	26.4344	27.0865	27.6106	27.8871	26.528	27.4213	26.2069	26.3782		68776	38095	2151600000	21	1.05857
O95182;M0R0N0;M0R1K9	O95182	NADH dehydrogenase [ubiquinone] 1 alpha subcomplex subunit 7	NDUFA7	27.3043	27.2034	27.1544	27.0798	26.9391	27.0558	27.5876	26.4855	27.1279	26.8073	26.3377	26.9173	26.7828	26.655	27.2432	27.2454	27.1912	26.9438	26.9752	26.9372	26.7305		0	26083	2605400000	57	0.450179
O95197-3;B7Z4M1;O95197-6;O95197-5;O95197-4;O95197-7;O95197-2;O95197;F5H891;F5GWG7;F5H617	O95197-3;B7Z4M1;O95197-6;O95197-5;O95197-4;O95197-7;O95197-2;O95197	Reticulon-3;Reticulon	RTN3	27.3644	24.0951	24.542	24.5913	25.1342	25.2266	26.8077	27.5916	28.3259	27.9013	28.1021	28.0832	27.3749	24.3294	25.2084	27.3614	28.2135	24.6252	26.2121	26.7108	26.7221		0	82657	2687300000	38	1.27225
O95202	O95202	LETM1 and EF-hand domain-containing protein 1, mitochondrial	LETM1	25.3011	24.2799	24.8488	23.0666	24.24	24.9915	24.7068	24.1595	27.4912	26.4875	26.2184	27.7457	24.9001	24.5658	26.1134	26.3765	26.1437	24.0012	24.9031	24.7726	24.9313		0	16923	985160000	13	0.867389
O95219;O95219-2;F8W9T3;F8WDD4	O95219;O95219-2	Sorting nexin-4	SNX4	27.0257	27.3902	27.2279	27.3056	27.3509	27.187	27.3366	27.2064	26.998	27.4365	27.0962	27.1163	27.0599	27.3419	27.1918	27.271	27.1709	27.5393	26.888	27.2777	27.5927		0	62187	3006700000	65	0.0118789
O95292;E5RK64;O95292-2	O95292	Vesicle-associated membrane protein-associated protein B/C	VAPB	29.7359	29.1418	29.8222	29.4003	28.5304	29.019	30.0775	30.2019	30.4051	30.2126	30.2633	29.8759	29.8688	29.7153	30.0847	29.7572	30.3526	29.8218	29.4501	29.5351	29.395		0	39917	18871000000	129	2.96625
O95295	O95295	SNARE-associated protein Snapin	SNAPIN	26.9964	26.8215	24.5362	27.5131	27.2293	27.6108	27.2973	26.9461	26.8658	27.4568	26.9898	26.8663	26.8002	27.1238	26.6725	27.1018	27.1895	26.8057	27.0789	27.333	27.2508		0	31375	2717100000	37	0.709933
O95319-4;O95319-3;V9GYD9;Q5VZZ6;E9PC62;O95319-5;O95319-2;O95319;V9GY47;F5H4Y5;E9PQK4;E9PSH0;F5H0D8;E9PKU1;G5EA30;Q92879-5;Q92879-2;Q92879-3;Q92879-6;Q92879;Q92879-4	O95319-4;O95319-3;V9GYD9;Q5VZZ6;E9PC62;O95319-5;O95319-2;O95319	CUGBP Elav-like family member 2	CELF2	27.911	28.0827	28.1819	28.0651	28.3012	28.752	27.4068	28.2905	28.1868	28.1458	28.1401	27.7852	28.0502	28.5037	28.0693	28.0592	28.4483	28.5144	28.5427	28.4895	28.5897		0	12145	6113800000	78	0.738403
O95336;M0R261;M0R0U3;M0R1L2	O95336;M0R261;M0R0U3	6-phosphogluconolactonase	PGLS	30.9351	30.9858	31.0478	31.0353	31.2943	31.3051	30.7551	30.7708	31.1009	31.1239	30.8504	30.8861	31.016	31.0503	31.1977	31.1812	30.8616	31.0239	31.1759	31.0892	31.2038		0	15652	42371000000	288	1.0344
O95340;O95340-2	O95340;O95340-2	Bifunctional 3-phosphoadenosine 5-phosphosulfate synthase 2;Sulfate adenylyltransferase;Adenylyl-sulfate kinase	PAPSS2	26.9602	27.2359	27.3386	27.2026	27.1285	27.1927	26.9753	26.9051	27.1884	27.2749	27.2169	27.2374	26.6651	26.9721	27.0471	27.2893	27.029	27.0136	26.2773	26.961	27.0405		0	40541	2655700000	68	0.924744
O95352;O95352-2;O95352-3;C9JFF4;C9JE55;C9J415;C9JGL2;F8WDY9;C9JNU2;C9JKA3;H7C2R3;H7BZ92;H7C059;H7C2J8;H7C369	O95352;O95352-2;O95352-3	Ubiquitin-like modifier-activating enzyme ATG7	ATG7	27.9139	28.3244	27.7659	27.7039	28.1417	28.4017	27.6349	27.969	28.1524	28.0704	27.8655	27.6814	27.9625	28.1463	27.8272	28.0389	27.9208	28.0735	28.147	27.796	28.2903		0	46995	5051100000	106	0.0342612
O95372;Q5QPQ1;Q5QPQ0;Q5QPQ3;Q5QPQ2;Q5QPN9;Q5QPN5	O95372;Q5QPQ1;Q5QPQ0;Q5QPQ3;Q5QPQ2	Acyl-protein thioesterase 2	LYPLA2	29.2366	29.7212	29.3497	29.5162	29.4531	29.8325	29.5356	28.8368	29.325	29.4199	29.1376	28.984	29.1815	29.3916	29.6756	28.8994	29.3005	28.6752	29.1014	29.3468	29.2559		0	7781	12816000000	120	0.869141
O95373;E9PLB2;E9PLJ0;O15397-2;O15397	O95373	Importin-7	IPO7	30.6619	30.7973	30.7882	30.8517	30.7854	30.8744	30.6202	30.7849	30.5383	30.7028	30.7275	30.5478	30.7851	30.8906	30.8804	30.8056	30.7305	30.9762	31.065	30.9908	31.0018		0	30096	35136000000	422	2.69424
O95379-3;D6RCM8;O95379-2;O95379;O95379-4;E5RIJ3	O95379-3;D6RCM8;O95379-2;O95379;O95379-4	Tumor necrosis factor alpha-induced protein 8	TNFAIP8	28.3294	28.2002	27.8847	28.2365	28.2472	28.4246	28.2862	27.6617	28.0256	27.9283	28.3301	27.6352	28.4554	28.2191	27.7296	27.7608	28.0675	28.4542	28.4512	28.2949	28.5007		0	97519	5669400000	69	0.331344
O95425-2;O95425-4;O95425-3;O95425	O95425-2;O95425-4;O95425-3;O95425	Supervillin	SVIL	27.3813	27.0126	26.9813	27.1085	26.9552	26.4203	27.4189	26.5446	26.8777	27.4907	26.5987	26.8508	26.9493	27.1808	26.808	26.354	26.7828	27.3857	26.9554	27.2431	26.8898		0	80363	2528700000	79	0.0205654
O95433;O95433-2;G3V438;H0YJ63;H0YJG7;G3V3W9;H0YJG6;H0YJU2	O95433;O95433-2;G3V438;H0YJ63;H0YJG7	Activator of 90 kDa heat shock protein ATPase homolog 1	AHSA1	28.7728	28.8653	28.6903	29.2022	28.9376	28.8975	28.6332	28.6696	28.7433	28.8585	29.1238	28.8332	28.8021	29.166	28.5891	28.4846	28.7543	28.1708	28.9172	28.6725	29.268		0	55507	9024200000	115	1.02815
O95456-2;O95456;F8WBH7	O95456-2;O95456	Proteasome assembly chaperone 1	PSMG1	26.0598	26.3225	26.3772	26.6573	26.0417	25.9941	25.8663	26.2164	26.2119	26.1301	25.8836	26.1265	25.8035	26.1805	26.3728	26.0619	26.1648	26.2269	26.2807	26.3324	26.072		0	10682	1440600000	25	0.0567846
O95486;O95486-2	O95486	Protein transport protein Sec24A	SEC24A	26.1856	26.0424	25.9274	26.136	26.1002	25.98	26.281	25.8292	25.9963	26.0064	25.7849	26.3099	26.0162	25.9032	26.0964	25.9684	26.008	26.1444	25.9609	26.1613	26.1561		0	37113	1546800000	61	0.00190253
O95487-2;O95487;O95487-3	O95487-2;O95487;O95487-3	Protein transport protein Sec24B	SEC24B	26.5747	25.9427	26.0325	26.3612	26.4711	26.6436	26.2641	26.3808	26.2853	26.5103	26.3487	26.148	26.0438	26.3941	26.5883	26.4082	26.4073	26.5547	26.0669	25.8888	26.4697		0	21275	1641900000	77	0.337981
O95573;F5GWH2;H7BYZ7;F5H062	O95573	Long-chain-fatty-acid--CoA ligase 3	ACSL3	26.3869	25.7933	25.8892	26.0888	25.3885	25.4866	26.0435	26.2687	27.231	27.0998	26.9224	27.0509	26.4582	26.4658	26.4349	24.8749	27.0042	25.9876	25.9677	26.1937	26.8026		0	3034	1712000000	40	0.944037
O95630;C9JK83;O95630-2;F5H5B9;C9JEK5;C9JZ93	O95630;C9JK83;O95630-2	STAM-binding protein	STAMBP	28.6602	28.8353	28.7608	28.7835	29.0968	29.2235	29.0747	28.963	28.8462	28.8372	28.5746	28.8394	28.9446	28.9932	28.9065	28.7294	28.8428	28.9821	28.8967	28.7926	29.1256		0	2391	9363800000	102	0.747945
O95671-2;O95671;O95671-3	O95671-2;O95671;O95671-3	N-acetylserotonin O-methyltransferase-like protein	ASMTL	28.2237	28.5565	28.435	28.302	28.4331	28.7112	28.4449	28.6894	28.3732	28.517	28.7412	28.441	28.646	28.6404	28.3876	28.6809	28.4555	28.1396	28.3857	28.403	28.5905		0	51265	7112000000	153	0.0448716
O95674	O95674	Phosphatidate cytidylyltransferase 2	CDS2	25.9963	25.2708	23.0068	26.403	25.1451	25.4184	26.1271	25.9935	26.7533	26.8003	24.5359	26.8189	25.6896	25.2414	26.0636	26.572	27.3508	26.8418	25.9675	27.3209	26.1993		0	54268	1521200000	39	0.790194
O95685	O95685	Protein phosphatase 1 regulatory subunit 3D	PPP1R3D	27.8735	27.9714	27.8592	27.7734	27.7651	27.7587	27.5516	27.3509	27.8357	27.4982	27.2347	27.5895	27.2156	27.5385	27.3368	27.4577	27.6538	27.4773	27.2208	26.9946	27.2455		0	22013	3812900000	72	3.28038
O95721;C9JAF7	O95721;C9JAF7	Synaptosomal-associated protein 29;Synaptosomal-associated protein	SNAP29	29.3283	29.1204	29.0387	29.0078	29.2413	29.2149	29.2244	28.9228	29.1566	29.3448	29.1892	29.015	28.5815	29.0393	29.1276	29.0159	29.085	28.8088	28.8115	28.7135	28.9464		0	361	10766000000	111	0.860817
O95747;C9JIG9;F8WBK9	O95747;C9JIG9	Serine/threonine-protein kinase OSR1	OXSR1	28.3235	28.89	28.4904	29.2659	28.4672	28.3758	28.3119	28.7523	28.2819	28.6464	28.4761	28.3281	28.8397	28.5313	28.3565	28.8842	28.5019	28.7228	28.3862	28.2517	28.765		0	10549	7461300000	118	0.0635717
O95782-2;O95782;M0R2D9;E9PPY8;E9PPZ3;E9PS94	O95782-2;O95782	AP-2 complex subunit alpha-1	AP2A1	31.0178	31.0062	31.0941	31.225	30.9962	31.1843	31.0643	31.0778	30.889	31.1495	31.1232	31.0648	31.0914	31.1466	31.0958	31.1194	31.1907	31.3454	31.2533	31.2229	31.2442		0	32331	44640000000	431	1.54002
O95810	O95810	Serum deprivation-response protein	SDPR	35.4948	35.6229	35.4293	35.321	35.5724	35.3137	35.5525	35.522	35.1748	35.4241	35.1848	35.3493	35.4057	35.6037	35.4134	35.3152	35.5116	35.6704	35.5347	35.3709	35.5851		0	32331	901940000000	808	0.188773
O95816;O95816-2;A2A296	O95816;O95816-2;A2A296	BAG family molecular chaperone regulator 2	BAG2	26.6863	26.4897	26.5154	26.5365	26.4488	26.7502	26.3163	26.6127	26.467	26.7981	26.6939	26.2136	24.8629	26.4709	26.2682	26.5503	26.4822	26.8955	26.666	24.6061	26.436		0	97653	1795000000	27	0.362174
O95825;A6NND8;A6NHJ8;A6NMA8;H7C3I5;O95825-2;C9K0F7;C9JAL0;C9JQD0;F8WF64;H7C3S0;C9JZK8;H7C0X3;H7C338	O95825;A6NND8;A6NHJ8;A6NMA8;H7C3I5;O95825-2;C9K0F7;C9JAL0	Quinone oxidoreductase-like protein 1	CRYZL1	27.7925	27.7242	28.0685	26.9202	27.845	28.3722	28.2489	28.0315	27.8852	28.2343	27.7747	27.7425	26.5581	28.0866	27.9961	27.6781	28.0611	28.1069	28.0138	27.9261	28.0905		0	29909	4826000000	53	0.0801255
O95831-3;O95831;O95831-2;E9PMA0;O95831-6;O95831-5;O95831-4	O95831-3;O95831;O95831-2;E9PMA0	Apoptosis-inducing factor 1, mitochondrial	AIFM1	29.1043	28.4996	29.0607	29.2441	28.5689	28.426	28.7488	29.1267	29.5189	28.912	29.0814	29.4812	28.9614	28.98	29.3874	29.5375	29.0998	28.4935	29.1106	29.0056	28.582		0	43519	10417000000	132	0.10872
O95834;K7EIK7;O95834-2;O95834-3;C9JRL6;K7EKG3;K7EKU5;K7ERY9;K7EII6;K7EIM1;K7EQR0;K7ERR2;K7ERR9;K7ELI8;K7EIZ0;K7ELB2;K7EJV6;G3V500;G3V3N9;F8W717;O00423;O00423-3	O95834;K7EIK7;O95834-2;O95834-3;C9JRL6	Echinoderm microtubule-associated protein-like 2	EML2	31.0527	31.0544	30.9967	31.3499	30.9672	31.2959	31.1719	31.1004	31.0402	31.0358	31.2121	31.0785	31.4536	31.1937	31.1485	31.2414	31.0377	31.3249	31.3449	31.2937	31.2903		0	16068	46063000000	347	0.803623
O95861-4;O95861;O95861-2;A6NF51;F8W1J0;F8VZG4;F8VVW8	O95861-4;O95861;O95861-2;A6NF51	3(2),5-bisphosphate nucleotidase 1	BPNT1	27.046	27.1149	25.4007	26.7455	25.2373	26.1696	26.3821	26.5676	25.2201	26.3473	25.9534	26.292	26.1343	27.1991	26.54	26.7778	26.7349	27.0821	26.9607	26.272	26.7479		0	31943	1792300000	28	0.261584
O95865;Q5SSV3;Q5SRR8;H0Y7N1;O94760-2;O94760	O95865;Q5SSV3;Q5SRR8;H0Y7N1	N(G),N(G)-dimethylarginine dimethylaminohydrolase 2	DDAH2	29.2876	29.3588	29.3083	29.9103	29.3615	29.7811	29.7525	29.4769	29.3845	29.7545	29.8105	29.4015	29.5664	29.5908	29.52	29.7659	29.713	29.5788	29.5573	29.6467	29.6895		0	84008	15246000000	119	0.829319
O95866-2;O95866-7;O95866-4	O95866-2;O95866-7;O95866-4	Protein G6b	G6B	28.6092	28.4494	28.5277	28.3016	28.2866	28.0265	28.1362	28.5032	29.169	28.6072	28.7886	29.3682	28.321	28.0316	28.4601	28.5412	29.157	27.955	28.1497	27.8757	27.8943		0	1289	9870500000	134	1.01328
O95870;O95870-2;F2Z3H2;F2Z3G6	O95870;O95870-2	Abhydrolase domain-containing protein 16A	ABHD16A	30.9913	29.682	30.4045	30.5531	29.2616	27.5124	30.4609	31.0861	31.7146	31.4378	31.2102	31.6034	30.6203	30.4963	30.7347	30.4699	31.5497	30.5192	30.2841	30.7247	30.2525		0	15492	35386000000	294	1.43462
O95881;V9GY50;V9GYV4	O95881	Thioredoxin domain-containing protein 12	TXNDC12	27.7351	27.9196	27.7025	28.4876	27.718	27.7938	27.8714	27.6811	27.7647	27.7843	28.0992	28.2199	27.9282	27.9872	27.7395	28.1372	27.9747	28.305	27.8292	28.0654	28.1706		0	9198	5068000000	55	0.446057
O96000;H3BPJ9;O96000-2;H3BV16	O96000;H3BPJ9;O96000-2;H3BV16	NADH dehydrogenase [ubiquinone] 1 beta subcomplex subunit 10	NDUFB10	27.1034	26.2992	27.4399	27.2412	26.411	25.2917	26.6636	26.5409	26.3086	26.4338	26.8415	27.3176	26.7696	26.8727	27.5208	27.8406	27.2779	26.373	27.3152	26.5736	26.6403		0	6551	2315800000	38	0.229023
O96013;O96013-2;O96013-3;O96013-4;M0R3G6;M0R2X4;M0R0L9	O96013;O96013-2;O96013-3;O96013-4;M0R3G6;M0R2X4;M0R0L9	Serine/threonine-protein kinase PAK 4	PAK4;NRBP2	25.1968	24.5456	24.6388	24.6819	24.4948	24.6338	24.5363	25.0005	24.7194	25.2999	24.6521	24.6599	24.8273	24.9147	25.591	24.8132	24.906	23.7225	24.9045	24.9035	25.4487		0	49552	555830000	18	0.388076
O96019-2;O96019;H7C5S0;C9JQT2	O96019-2;O96019;H7C5S0	Actin-like protein 6A	ACTL6A	26.1047	26.0339	24.1515	26.4149	24.1433	25.3313	25.092	25.9081	25.2902	25.9316	26.0232	25.9589	25.9832	26.1624	26.2627	26.0229	25.8475	26.0867	23.4984	26.1651	25.7664		0	15106	1057900000	25	0.172594
P00338;P00338-3;P00338-4;P00338-5;P00338-2;F5GXY2;F5GYU2;F5GXH2;F5H5J4;F5H6W8;F5GZQ4;F5H8H6;F5GXC7;F5GWW2;F5GXU1;F5H5G7;F5H155;A0A087WUM2;G3XAP5;F5H245;Q6ZMR3;P07864	P00338;P00338-3;P00338-4;P00338-5;P00338-2;F5GXY2	L-lactate dehydrogenase A chain	LDHA	34.8432	34.885	34.7708	34.7642	34.828	34.7445	34.8516	34.8121	34.6938	34.9305	34.555	34.5827	34.719	34.7779	34.7606	34.5813	34.6754	34.8412	34.8112	35.0098	34.9068		0	32331	562640000000	885	0.583475
P00352;Q5SYQ7;Q5SYQ9;Q5SYQ8;F8VP50;P05091	P00352	Retinal dehydrogenase 1	ALDH1A1	26.1698	26.5912	26.6621	26.6369	26.4069	25.9961	25.973	26.3528	26.4126	25.9988	26.5382	26.3209	25.8843	26.3766	26.4835	26.8948	25.8109	26.2066	24.7754	26.6299	26.7223		0	13037	1590600000	39	0.0104721
P00367;P00367-3;P00367-2;P49448	P00367;P00367-3;P00367-2;P49448	Glutamate dehydrogenase 1, mitochondrial;Glutamate dehydrogenase 2, mitochondrial	GLUD1;GLUD2	30.3464	30.2967	30.5145	30.3598	30.4904	30.4211	30.6312	30.9802	31.0223	30.7226	30.9472	31.169	30.3865	30.552	31.0035	31.0128	30.729	30.2517	30.4929	30.7789	30.5281		0	20686	32403000000	326	1.06984
P00387-2;P00387;P00387-3;B1AHF3	P00387-2;P00387;P00387-3;B1AHF3	NADH-cytochrome b5 reductase 3;NADH-cytochrome b5 reductase 3 membrane-bound form;NADH-cytochrome b5 reductase 3 soluble form	CYB5R3	32.25	31.0263	31.4001	31.8637	30.5749	31.2733	31.6433	32.3846	32.4952	32.5776	32.7702	32.8295	32.0034	31.7027	31.7969	32.0986	32.8423	31.9002	31.4961	32.0612	31.4986		0	32154	86121000000	399	1.6926
P00390-2;P00390;P00390-3;P00390-4;P00390-5;H0YC68;E5RI06	P00390-2;P00390;P00390-3;P00390-4;P00390-5	Glutathione reductase, mitochondrial	GSR	28.0926	28.7019	28.5707	28.625	28.2591	29.1162	28.4662	28.5232	28.1946	28.2341	28.8168	28.8809	29.2692	29.1732	28.907	30.1588	29.2396	29.921	29.9246	28.4129	29.1771		0	35507	9790300000	119	1.80743
P00403	P00403	Cytochrome c oxidase subunit 2	MT-CO2	28.7879	26.64	28.0409	28.6527	26.1532	24.7871	27.9164	29.1435	30.4327	29.3732	29.8432	30.4441	27.9476	27.6993	29.2068	29.4576	29.7771	27.4592	27.7071	28.3035	27.5918		0	7181	10097000000	70	1.22761
P00441;H7BYH4	P00441;H7BYH4	Superoxide dismutase [Cu-Zn]	SOD1	32.5452	33.1009	32.948	32.505	33.2454	32.6832	33.0491	33.2223	32.7347	32.5317	33.1986	32.8855	33.3119	33.05	33.1348	33.3695	32.8253	33.3456	33.4853	33.406	33.3256		0	32331	168160000000	359	0.81302
P00450;E9PFZ2;H7C5R1;D6RE86;H7C5N5;CON__ENSEMBL:ENSBTAP00000031900	P00450;E9PFZ2;H7C5R1	Ceruloplasmin	CP	27.6425	27.3325	27.1252	27.9057	27.2046	27.3425	27.3723	27.0806	27.0066	27.2123	26.7777	26.8813	27.0191	27.3215	26.8156	26.3262	26.691	27.3466	27.6769	28.4815	27.3966		0	33662	3038800000	82	1.31694
P00488;Q9NQP5;A6PVK5;H0Y796;H0Y4W5	P00488	Coagulation factor XIII A chain	F13A1	36.5861	36.6338	36.564	36.5718	36.6799	36.7591	36.6472	36.6585	36.5513	36.6566	36.6788	36.5091	36.7783	36.6784	36.5951	36.8388	36.5978	36.843	36.7568	36.8224	36.8089		0	32331	2157400000000	3141	1.07678
P00491;G3V5M2;G3V2H3;G3V393	P00491;G3V5M2	Purine nucleoside phosphorylase	PNP	33.4322	33.5726	33.4705	33.5361	33.5388	33.0172	33.414	33.4297	33.2552	32.9246	33.2906	33.2171	33.5596	33.495	33.4365	33.9208	33.1786	32.9225	33.7773	33.5958	33.7133		0	32331	219060000000	594	0.576379
P00492	P00492	Hypoxanthine-guanine phosphoribosyltransferase	HPRT1	30.8055	30.9856	31.043	30.8086	31.1602	30.8473	31.0133	30.8053	30.9101	30.9837	30.9111	31.0198	30.9239	31.0618	31.2075	30.848	31.0476	31.3184	31.2488	30.9914	31.2694		0	21133	41079000000	242	0.398122
P00505;P00505-2	P00505;P00505-2	Aspartate aminotransferase, mitochondrial	GOT2	29.86	29.6645	29.9864	29.8321	29.6142	29.7086	29.5114	29.711	29.7175	29.5112	29.6759	30.2526	30.1271	29.3906	30.5412	30.6481	29.3879	29.691	29.6567	30.25	29.5933		0	10113	18236000000	203	0.0281957
P00558;P00558-2;P07205	P00558;P00558-2	Phosphoglycerate kinase 1	PGK1	35.2726	35.2793	35.21	35.091	35.1682	35.3557	35.3152	35.1306	34.9098	35.2645	35.0988	35.0914	35.152	35.2164	35.2144	35.1773	35.1602	35.2248	35.2665	35.3708	35.2976		0	32331	748110000000	1128	0.401874
Q5T9B7;P00568;H0Y4J6;H0YID2	Q5T9B7;P00568;H0Y4J6	Adenylate kinase isoenzyme 1	AK1	31.6255	31.7831	31.5748	31.3175	31.6318	31.6394	31.9947	31.8315	31.6715	31.6944	31.6878	31.4843	31.7759	31.6133	31.6672	31.7133	31.7242	31.7237	31.6136	31.5924	31.7235		0	32331	64512000000	265	0.800323
P00734;E9PIT3;C9JV37;CON__P00735	P00734;E9PIT3	Prothrombin;Activation peptide fragment 1;Activation peptide fragment 2;Thrombin light chain;Thrombin heavy chain	F2	30.4227	30.3206	30.3954	30.6871	30.5666	29.8092	30.3153	30.1727	30.0707	29.9482	30.1128	29.9654	30.1892	30.0392	29.8596	30.0846	29.9593	29.933	29.8379	30.2219	29.6049		0	75837	22925000000	194	0.864684
P00738;J3QLC9;J3QR68;H0Y300;P00738-2;A0A087WU08;H3BS21;J3KRH2;J3KTC3;J3KSV1;J3QQI8;H3BMJ7	P00738;J3QLC9;J3QR68;H0Y300;P00738-2;A0A087WU08;H3BS21	Haptoglobin;Haptoglobin alpha chain;Haptoglobin beta chain	HP	27.7636	27.9279	27.796	27.8112	27.8241	29.1856	28.0479	28.6857	27.9589	28.0073	28.0857	28.5602	27.996	27.9021	27.9726	28.4363	27.8563	27.4782	30.2121	30.1764	28.0582		0	13929	7498800000	80	1.13346
P00747;Q5TEH5;A6PVI2;CON__P06868;Q02325	P00747	Plasminogen;Plasmin heavy chain A;Activation peptide;Angiostatin;Plasmin heavy chain A, short form;Plasmin light chain B	PLG	31.4285	31.4599	31.249	31.0712	31.3393	31.0854	31.1254	30.908	30.8418	30.8014	30.9002	30.7144	30.7904	30.8474	30.6476	30.7409	30.7359	30.9165	30.8187	31.1499	30.8408		0	2489	40712000000	535	3.37492
P00748	P00748	Coagulation factor XII;Coagulation factor XIIa heavy chain;Beta-factor XIIa part 1;Beta-factor XIIa part 2;Coagulation factor XIIa light chain	F12	24.1473	25.7197	24.3347	25.5843	24.5957	25.6582	25.7323	25.8942	25.287	25.5493	25.7836	25.4964	25.2721	24.7571	25.4318	25.0435	25.3376	25.6365	24.7765	25.5281	25.0365		0	10622	776410000	31	0.493127
P00915;E5RIF9;E5RG43;E5RH81;E5RHP7;E5RII2;E5RGU8;E5RFL2;E5RG81;E5RFE7;E5RHS7;E5RJF6;E5RJI8;H0YBE2	P00915;E5RIF9;E5RG43;E5RH81;E5RHP7;E5RII2;E5RGU8;E5RFL2;E5RG81;E5RFE7	Carbonic anhydrase 1	CA1	25.8726	26.134	24.147	26.835	24.7858	24.9631	26.2798	25.958	25.7362	26.0757	25.947	25.0649	26.0283	26.6148	25.9558	26.354	26.358	26.2518	26.7367	26.3484	25.8978		0	15863	1251400000	29	0.336452
P00918;E5RID5;E5RK37	P00918	Carbonic anhydrase 2	CA2	32.7192	32.935	33.272	32.8611	33.1656	33.1819	32.8833	33.0722	33.3488	32.9577	32.8283	33.3864	32.6763	32.9492	33.1382	33.0211	32.7818	33.0233	33.487	32.8491	33.0731		0	32331	169040000000	462	0.0429849
P01008;Q8TCE1;CON__P41361	P01008;Q8TCE1	Antithrombin-III	SERPINC1	26.2264	26.1608	26.4194	26.9453	26.4259	27.1215	26.296	26.7461	26.9319	26.4587	27.0381	26.5926	26.5404	26.808	26.6709	26.726	26.0458	26.3414	26.9527	27.6806	26.7572		0	12828	2109600000	71	1.06897
P01009;P01009-2;P01009-3;G3V2B9;G3V5R8;G3V387;G3V544	P01009;P01009-2;P01009-3	Alpha-1-antitrypsin;Short peptide from AAT	SERPINA1	28.1892	28.5634	28.7788	28.1569	27.9893	28.9832	28	28.7701	29.1663	28.5286	28.801	28.9786	28.4969	28.2989	27.8849	28.2791	27.9541	29.5709	28.9358	29.7206	28.132		0	31399	8131700000	96	0.106714
P01011;G3V3A0;G3V595;P01011-2	P01011;G3V3A0	Alpha-1-antichymotrypsin;Alpha-1-antichymotrypsin His-Pro-less	SERPINA3	26.085	26.6432	26.5649	26.1435	26.6706	27.2355	26.3513	25.9334	26.3504	25.9955	26.1304	26.3194	25.3447	26.2053	25.9143	25.3214	25.9183	26.0856	26.3787	26.7749	25.8158		0	65519	1545200000	30	0.91408
P01019	P01019	Angiotensinogen;Angiotensin-1;Angiotensin-2;Angiotensin-3;Angiotensin-4;Angiotensin 1-9;Angiotensin 1-7;Angiotensin 1-5;Angiotensin 1-4	AGT	27.2438	26.8505	26.7867	27.2564	26.8234	26.7502	26.8415	26.2426	26.2939	26.8314	26.5146	26.1926	26.6792	25.909	26.5552	26.2783	26.2344	26.7851	26.515	27.0943	26.8764		0	40854	2012500000	53	0.845969
P01023;P20742-2;P20742;H0YFH1;CON__ENSEMBL:ENSBTAP00000024146	P01023	Alpha-2-macroglobulin	A2M	23.303	24.0905	24.9553	23.6994	24.5751	23.9228	23.9082	23.9867	22.5782	24.3389	21.8906	24.0846	24.5426	25.2609	25.3286	24.2893	24.3809	25.0232	29.0582	30.6141	27.1063	+	0	59442	2188900000	58	3.93605
P01024;M0QYC8;M0QXZ3;M0R0Q9	P01024	Complement C3;Complement C3 beta chain;C3-beta-c;Complement C3 alpha chain;C3a anaphylatoxin;Acylation stimulating protein;Complement C3b alpha chain;Complement C3c alpha chain fragment 1;Complement C3dg fragment;Complement C3g fragment;Complement C3d fragment;Complement C3f fragment;Complement C3c alpha chain fragment 2	C3	31.7406	31.8171	31.698	31.8095	31.8789	31.5381	31.4971	31.5078	31.4489	31.2947	31.4838	31.1337	31.3814	31.5034	31.3599	30.8449	31.2118	31.2696	31.6221	32.0399	31.2648		0	32331	59415000000	737	1.9395
P01031	P01031	Complement C5;Complement C5 beta chain;Complement C5 alpha chain;C5a anaphylatoxin;Complement C5 alpha chain	C5	25.1812	25.339	25.3156	26.064	25.2739	25.411	25.2042	25.2735	25.0841	25.5439	25.2924	25.4267	25.3037	25.3696	25.558	25.7471	25.2739	25.318	25.5338	25.8648	25.5777		0	84578	837360000	15	0.705364
Q5H9A7;P01033;H0Y789;Q5H9B5;Q5H9B4	Q5H9A7;P01033;H0Y789	Metalloproteinase inhibitor 1	TIMP1	32.2798	32.5239	32.1529	32.3211	32.2989	32.2346	31.7372	32.06	32.1446	31.6047	32.0106	31.7831	31.9448	31.9669	31.611	31.6325	31.4956	31.6792	31.26	31.1361	31.3894		0	20929	77310000000	211	4.70515
P01042-2;P01042-3;P01042	P01042-2;P01042-3;P01042	Kininogen-1;Kininogen-1 heavy chain;T-kinin;Bradykinin;Lysyl-bradykinin;Kininogen-1 light chain;Low molecular weight growth-promoting factor	KNG1	29.1285	29.0406	29.1453	29.2339	29.0724	29.3303	28.6398	29.0582	28.6947	28.8076	28.782	28.7818	28.9193	28.9551	28.7647	28.3245	28.7976	28.8928	29.1393	29.3776	28.7867		0	61698	9855800000	151	1.49476
P01127-2;P01127;A9UJN9;A9UJP0	P01127-2;P01127	Platelet-derived growth factor subunit B	PDGFB	28.4605	28.2163	27.7243	28.4217	28.1428	28.0598	27.3655	28.351	26.545	26.907	28.1612	27.7934	28.3046	27.697	27.2751	28.3671	27.5416	27.5676	27.7752	27.7659	27.9857		0	4076	4684900000	70	0.245562
P01133-3;P01133;P01133-2	P01133-3;P01133;P01133-2	Pro-epidermal growth factor;Epidermal growth factor	EGF	29.2765	28.6421	28.9885	29.3067	28.6214	27.9464	28.7506	28.95	29.1576	28.6719	29.0626	29.247	28.7467	28.5194	28.5496	28.6366	28.9123	28.9718	28.3217	28.3314	28.3653		0	66525	8855900000	135	0.718669
P01137;M0R2S0;P61812;P61812-2	P01137	Transforming growth factor beta-1;Latency-associated peptide	TGFB1	32.9927	32.9428	32.8576	32.789	32.8015	32.4872	32.6253	32.7567	32.4109	32.6125	32.5872	32.6687	32.4709	32.3779	32.6505	32.2128	32.387	32.6432	32.2514	32.2388	32.1806		0	24237	123700000000	466	3.06652
P01876;P01877;A0A075B6N7	P01876;P01877;A0A075B6N7	Ig alpha-1 chain C region;Ig alpha-2 chain C region	IGHA1;IGHA2	29.3351	29.5675	29.2252	29.1874	29.7079	29.1274	29.483	29.3756	29.5699	29.3832	29.4579	29.2604	29.351	29.6102	29.3169	29.8298	29.7683	29.8327	30.5465	31.1972	30.2428		0	11975	16420000000	156	4.01173
P01891	P01891	HLA class I histocompatibility antigen, A-68 alpha chain	HLA-A	25.3968	25.7837	26.4167	25.4532	24.7099	25.7011	25.0167	23.0899	26.4669	24.6409	25.1384	23.1189	24.9175	24.7478	26.5383	25.8975	23.8286	24.2929	24.6089	24.9942	24.8862		0	60885	832290000	15	0.258781
P02042;E9PFT6;E9PEW8;C9JRG0	P02042;E9PFT6;E9PEW8	Hemoglobin subunit delta	HBD	28.9127	29.0384	28.8766	30.1337	29.2278	26.5735	28.6723	28.8592	28.751	29.0869	29.144	28.9506	29.0927	29.1863	28.9555	28.7045	28.9864	29.0114	29.2753	29.4355	29.4578		0	44972	10312000000	100	0.0467751
P02545-3;P02545;P02545-6;Q3BDU5;P02545-2;P02545-5;P02545-4;Q5TCI8;H0YAB0	P02545-3;P02545;P02545-6;Q3BDU5;P02545-2;P02545-5;P02545-4;Q5TCI8	Prelamin-A/C;Lamin-A/C	LMNA	28.0248	28.2242	28.3722	28.3536	28.1269	28.2231	28.0743	28.1229	28.1059	27.8165	28.0088	28.1046	28.3362	28.2822	28.2386	28.0192	27.9594	28.0364	27.8075	28.1043	28.2966		0	26268	5580100000	114	1.01611
P02647	P02647	Apolipoprotein A-I;Proapolipoprotein A-I;Truncated apolipoprotein A-I	APOA1	28.8232	28.8583	28.8627	28.5958	28.9372	28.5687	28.5874	28.5382	28.6118	28.2634	28.5295	28.6186	28.5819	28.5294	28.7543	28.9049	28.6048	29.0702	30.1843	30.8512	29.3503		0	1394	10196000000	68	3.5219
P02649;H0Y7L5;E9PEV4;E7ERP7;CON__Q03247	P02649;H0Y7L5;E9PEV4;E7ERP7	Apolipoprotein E	APOE	28.8584	28.9369	28.8056	28.3278	28.4989	29.0204	28.6581	28.1121	27.7464	28.3212	27.4104	27.7917	28.429	28.1604	28.647	27.8771	28.1639	28.4621	28.5318	28.4337	28.1145		0	48096	6774700000	113	1.42921
V9GYG9;V9GYM3;P02652;V9GYE3;V9GYC1;V9GYS1	V9GYG9;V9GYM3;P02652;V9GYE3;V9GYC1;V9GYS1	Apolipoprotein A-II;Proapolipoprotein A-II;Truncated apolipoprotein A-II	APOA2	25.6769	25.131	25.7038	25.0063	25.8859	26.5889	26.7229	26.4542	25.7759	25.389	25.4923	26.1766	25.6044	26.4522	25.88	25.8869	27.3308	27.0203	29.3374	29.7706	27.6057		0	60474	2714300000	40	3.39438
P02671;P02671-2;A0A087WUA0;CON__P02672	P02671;P02671-2	Fibrinogen alpha chain;Fibrinopeptide A;Fibrinogen alpha chain	FGA	36.3663	36.333	36.4008	36.2001	36.4862	36.8742	36.0968	36.1993	36.4245	36.056	35.963	35.9644	35.9105	35.9915	36.1016	35.8483	35.8243	35.8324	35.6806	35.6289	35.8113		0	32331	1499600000000	2270	3.86362
P02675;D6REL8	P02675;D6REL8	Fibrinogen beta chain;Fibrinopeptide B;Fibrinogen beta chain	FGB	36.3994	36.4952	36.3271	36.2739	36.4895	36.5968	36.1273	36.3651	36.1992	35.9775	36.3061	36.159	36.3026	36.2212	36.0868	36.0185	35.9648	36.0251	35.8729	36.0158	36.0411		0	32331	1549900000000	2135	2.92492
P02679-2;P02679;C9JEU5;C9JC84	P02679-2;P02679;C9JEU5;C9JC84	Fibrinogen gamma chain	FGG	36.5654	36.749	36.6258	36.6193	36.8361	36.508	36.486	36.4422	36.6088	36.3639	36.4304	36.308	36.1387	36.3609	36.1488	36.2271	36.2511	36.1542	36.1198	36.1987	36.0684		0	32331	1736900000000	775	4.47589
P02748;CON__Q3MHN2	P02748	Complement component C9;Complement component C9a;Complement component C9b	C9	23.0836	26.9064	26.5428	26.9871	26.2753	27.0713	26.3891	26.7056	26.6953	26.191	26.0274	26.341	26.4995	26.4851	26.5079	26.827	26.386	26.6253	26.2138	26.6954	25.6987		0	77315	1775000000	25	0.213201
P02749;J3QRN2;J3KS17;J3QLI0;CON__P17690	P02749;J3QRN2	Beta-2-glycoprotein 1	APOH	25.7379	25.9407	25.7802	26.245	24.4549	25.0657	25.5704	26.2866	26.3529	26.225	26.2135	24.3473	26.4885	25.4931	26.4813	27.0955	26.1642	26.0505	27.4984	26.9803	26.2492		0	17359	1478700000	27	0.83584
P02751-17;P02751-3;P02751-11;P02751;P02751-7;P02751-15;P02751-12;P02751-10;P02751-6;P02751-5;P02751-9;P02751-14;P02751-13;P02751-8;P02751-4;P02751-16;P02751-2;H0Y7Z1;H0Y4K8	P02751-17;P02751-3;P02751-11;P02751;P02751-7;P02751-15;P02751-12;P02751-10;P02751-6;P02751-5;P02751-9;P02751-14;P02751-13;P02751-8;P02751-4	Fibronectin;Anastellin;Ugl-Y1;Ugl-Y2;Ugl-Y3	FN1	31.231	31.6098	31.7352	31.3863	31.5158	31.7857	30.9601	31.4731	31.4216	30.9175	31.4034	31.2706	31.067	31.1495	31.2505	31.3746	31.0022	30.9101	30.9171	30.6122	31.0348		0	24083	50219000000	462	1.58437
P02760;S4R3Y4;S4R471;CON__P00978	P02760	Protein AMBP;Alpha-1-microglobulin;Inter-alpha-trypsin inhibitor light chain;Trypstatin	AMBP	25.6249	26.201	24.7669	25.4499	26.4005	25.0846	25.4681	25.825	24.1106	25.3097	25.2093	25.8361	25.1855	25.2475	25.6149	25.3572	25.5791	25.6178	25.7443	26.7286	23.481		0	64646	969680000	12	0.00384607
P02766;A0A087WT59;A0A087WV45	P02766;A0A087WT59;A0A087WV45	Transthyretin	TTR	29.911	30.1076	30.3606	28.6786	30.2954	29.7042	29.659	29.5278	29.4405	29.4675	28.9306	29.9425	29.9341	29.6953	29.2545	30.121	29.7476	29.7588	30.018	30.1291	29.793		0	11397	17514000000	182	0.425848
P02775	P02775	Platelet basic protein;Connective tissue-activating peptide III;TC-2;Connective tissue-activating peptide III(1-81);Beta-thromboglobulin;Neutrophil-activating peptide 2(74);Neutrophil-activating peptide 2(73);Neutrophil-activating peptide 2;TC-1;Neutrophil-activating peptide 2(1-66);Neutrophil-activating peptide 2(1-63)	PPBP	36.6682	36.7442	36.4768	36.4867	36.7503	36.8965	36.4186	36.4512	36.0525	36.1539	36.2964	36.0634	36.6854	36.5695	36.3855	36.1405	36.1786	36.1865	36.3162	36.4042	36.3811		0	32331	1952100000000	1852	2.76062
P02776	P02776	Platelet factor 4;Platelet factor 4, short form	PF4	35.7587	35.5035	35.6151	35.9179	35.8756	36.185	35.5849	35.6405	35.795	35.6122	35.7019	35.6511	35.5965	35.2909	35.4165	35.2626	34.8564	34.9404	34.6367	34.7367	34.5704	+	0	12909	938920000000	155	6.69511
P02787;H7C5E8;C9JVG0;F8WEK9;F8WCI6;C9JB55;F8WC57;CON__Q2HJF0;CON__Q29443;CON__Q0IIK2	P02787	Serotransferrin	TF	32.3208	32.4466	32.3497	32.1789	32.3084	32.4666	31.955	32.4479	32.0321	31.9374	32.1647	32.1175	32.0956	32.4101	32.1048	32.2069	32.0799	32.2172	32.9722	33.5272	32.4783		0	32331	104530000000	828	2.14216
P02790;Q9BS19	P02790	Hemopexin	HPX	29.8363	30.016	29.3551	29.9544	29.6094	29.3876	29.0433	29.9595	29.295	29.074	29.9025	29.718	29.5808	29.8809	29.4012	29.7407	29.5608	29.8367	30.5383	31.2621	30.1675		0	86703	18569000000	144	1.57321
P04004;CON__Q3ZBS7;F5GX75;H0YJW9	P04004	Vitronectin;Vitronectin V65 subunit;Vitronectin V10 subunit;Somatomedin-B	VTN	30.1522	30.0652	30.0364	30.4952	29.995	30.333	29.8158	30.0682	29.8709	30.0976	29.8422	29.7799	29.9633	29.9151	29.824	29.7482	29.7509	29.9811	29.6832	30.2483	29.8361		0	44348	20480000000	151	0.974537
P04040	P04040	Catalase	CAT	32.5712	33.0578	32.7759	32.3406	32.9838	32.825	32.5995	32.751	32.9271	31.9657	32.823	32.9971	32.3344	32.8588	32.5838	32.971	32.7663	32.2026	32.8278	32.7272	32.9445		0	32331	135000000000	826	0.0256429
P04075;J3KPS3;P04075-2;H3BQN4;H3BPS8;H3BUH7;H3BR04;H3BMQ8;H3BU78;H3BR68;Q5T7D5;A0A087WXX2;P05062	P04075;J3KPS3;P04075-2;H3BQN4;H3BPS8;H3BUH7	Fructose-bisphosphate aldolase A	ALDOA	35.7599	35.7547	35.8223	35.6994	35.8819	35.9535	35.83	35.7199	35.5636	35.4733	35.6874	35.4717	35.8013	35.849	35.709	35.7668	35.6217	35.5652	35.9527	35.9001	35.9209		0	32331	1107800000000	1090	2.16908
P04083;Q5T3N1;Q5T3N0	P04083;Q5T3N1	Annexin A1;Annexin	ANXA1	28.2811	28.3389	28.5056	28.4359	28.5237	28.5487	28.2181	28.1909	28.3132	28.3141	28.401	28.2798	28.234	28.6872	28.4585	28.0793	28.3398	28.3223	28.4618	28.3106	28.5742		0	81588	6534600000	134	0.863764
P04114;A0A087WTM7;A8MUN2	P04114;A0A087WTM7	Apolipoprotein B-100;Apolipoprotein B-48	APOB	27.767	28.0367	28.0563	27.9265	27.8322	28.1824	27.1848	27.2049	27.6943	27.2796	27.6183	27.6527	27.1253	27.5197	27.0602	26.8453	27.1108	27.0292	27.239	27.9213	26.9745		0	43816	3737000000	99	2.39501
P04179;P04179-4;P04179-2;F5H4R2;F5GYZ5;F5H3C5;G8JLJ2;P04179-3;G5E9P6;F5GXZ9	P04179;P04179-4;P04179-2;F5H4R2;F5GYZ5;F5H3C5;G8JLJ2;P04179-3	Superoxide dismutase [Mn], mitochondrial	SOD2	29.751	29.8157	30.8672	29.3582	30.1116	30.4088	30.1213	29.4856	29.6853	29.8898	29.6219	29.9669	29.8948	29.9675	30.2134	32.0085	29.9807	29.7969	30.3917	30.4898	30.1403		0	14942	22801000000	167	0.21198
P04196	P04196	Histidine-rich glycoprotein	HRG	27.6017	28.2563	28.0511	27.7655	28.0524	27.3825	27.5908	27.8698	27.2289	27.4509	27.7746	27.6906	27.6598	27.6959	27.5645	27.6484	27.6649	27.6205	28.3006	29.1807	28.3442		0	3102	4614600000	96	2.08819
P04217;M0R009;P04217-2	P04217;M0R009;P04217-2	Alpha-1B-glycoprotein	A1BG	29.1149	29.2382	28.9217	29.0842	28.983	29.0414	28.5829	28.8637	28.5743	28.3206	28.6833	28.2546	28.5744	28.9116	28.4313	28.653	28.4656	28.2115	28.8316	29.1828	28.5117		0	56137	8693400000	134	2.02284
P04275;P04275-2	P04275	von Willebrand factor;von Willebrand antigen 2	VWF	35.482	35.3988	35.3519	35.3605	35.2805	35.2722	35.0526	35.198	35.0946	34.9755	35.0954	34.9528	34.9283	35.0195	35.0014	34.8541	34.8347	34.8722	34.6271	34.6897	34.7236	+	0	32331	690600000000	3114	8.32574
P04406;E7EUT5;O14556	P04406;E7EUT5	Glyceraldehyde-3-phosphate dehydrogenase	GAPDH	33.0207	32.639	32.1463	33.1875	32.3619	32.9146	32.8471	32.5509	33.0848	33.2532	31.9539	31.0533	32.8661	32.9089	33.4189	33.4941	31.3462	33.41	32.5632	33.3174	32.8869		0	32331	153960000000	105	0.146918
P04424;P04424-2;P04424-3;F8W943;H7C0S8	P04424;P04424-2;P04424-3;F8W943	Argininosuccinate lyase	ASL	29.6669	29.6964	29.4983	29.6944	29.4917	29.5991	29.5505	29.2557	29.4959	29.4306	29.2433	29.2351	29.837	29.7392	29.4835	29.4856	29.7444	29.6599	29.9999	29.527	29.8695		0	21288	15100000000	153	1.53368
P04632;K7ELJ7;A0A075B7C0;K7EKD8;U3KQE2;K7EIV0;K7EM73;U3KPR7;K7EMQ1;K7ES78;Q96L46	P04632;K7ELJ7;A0A075B7C0;K7EKD8;U3KQE2;K7EIV0;K7EM73	Calpain small subunit 1	CAPNS1	32.7792	32.8755	32.5986	32.5657	32.7493	33.1553	32.84	32.8529	32.4814	32.9716	33.069	32.6154	33.0376	33.019	32.5654	32.6712	32.7285	32.8046	32.6082	32.8807	32.8221		0	32331	146400000000	504	0.0325876
P04792;F8WE04;C9J3N8	P04792;F8WE04	Heat shock protein beta-1	HSPB1	34.6392	34.3687	34.1305	34.6307	34.5895	34.676	34.9186	34.0595	34.4738	34.8255	34.4244	34.077	34.5653	34.7667	34.4866	34.3491	34.6516	34.8062	34.3951	34.6987	34.6743		0	32331	481700000000	709	0.0638611
P04843;B7Z4L4;F8WF32	P04843;B7Z4L4	Dolichyl-diphosphooligosaccharide--protein glycosyltransferase subunit 1	RPN1	31.6512	30.2	30.9771	31.2549	30.1536	29.9815	31.1977	31.9353	32.4211	32.3244	32.0636	32.284	31.5591	31.3243	31.5731	31.6603	32.3273	31.4827	30.9168	31.5266	31.0765		0	25889	62290000000	450	2.00911
P04844-2;P04844;Q5JYR7;Q5JYR4;F2Z3K5;Q5JYR3;H0Y5M1	P04844-2;P04844	Dolichyl-diphosphooligosaccharide--protein glycosyltransferase subunit 2	RPN2	30.6608	29.2909	29.9832	30.0606	28.9177	29.2163	30.1507	31.1038	31.3818	31.193	31.322	31.5273	30.6875	30.4931	30.3454	30.3959	31.3063	30.8241	30.2832	31.0864	30.3242		0	32331	32441000000	293	2.22992
P04899;P04899-4;P04899-6;P04899-3;P04899-5;P04899-2;P09471-2;P19087;F8WE78;P09471;A8MTJ3;A0A087WTB6;A2A2R6;Q5JWD1;H0Y7E8;H3BTM2;A0A087WZE5	P04899;P04899-4;P04899-6;P04899-3;P04899-5;P04899-2	Guanine nucleotide-binding protein G(i) subunit alpha-2	GNAI2	31.573	30.6553	31.0066	31.1342	30.3435	30.2275	30.6441	31.5968	31.9877	31.505	31.7388	31.7964	31.5506	30.9541	31.7073	31.3983	31.9504	31.3496	31.3182	31.3718	30.9633		0	29727	51908000000	403	1.00858
P05023-3;P05023-4;P05023;P05023-2;M0R116;A0A0A0MT26;P13637;P13637-2;P13637-3;B1AKY9;P50993;H0Y7C1;Q13733;P20648;P54707;P54707-2;M0QXF2;Q5TC01;Q5TC05;E9PRA5	P05023-3;P05023-4;P05023;P05023-2;M0R116;A0A0A0MT26;P13637;P13637-2;P13637-3;B1AKY9;P50993	Sodium/potassium-transporting ATPase subunit alpha-1;Sodium/potassium-transporting ATPase subunit alpha-3;Sodium/potassium-transporting ATPase subunit alpha-2	ATP1A1;ATP1A3;ATP1A2	27.549	26.1242	26.9682	26.829	25.4982	26.0623	26.3912	27.4529	28.3155	27.1526	27.8726	28.5112	27.5749	27.257	27.611	27.4927	27.8653	27.0927	27.006	27.2289	26.9208		0	24596	3332000000	73	1.16227
P05067-11;P05067-8;P05067;P05067-7;P05067-9;A0A0A0MRG2;P05067-4;P05067-6;E9PG40;P05067-3;P05067-5;P05067-10;H7C0V9;P05067-2;H7C2L2	P05067-11;P05067-8;P05067;P05067-7;P05067-9;A0A0A0MRG2;P05067-4;P05067-6;E9PG40;P05067-3;P05067-5;P05067-10;H7C0V9	Amyloid beta A4 protein;N-APP;Soluble APP-alpha;Soluble APP-beta;C99;Beta-amyloid protein 42;Beta-amyloid protein 40;C83;P3(42);P3(40);C80;Gamma-secretase C-terminal fragment 59;Gamma-secretase C-terminal fragment 57;Gamma-secretase C-terminal fragment 50;C31	APP	32.4705	32.2514	32.3161	32.084	32.2184	32.2704	32.0675	32.0349	31.8546	31.8214	31.7313	31.8609	31.4545	31.8149	31.8511	31.4874	31.4868	31.5414	31.1284	31.2441	31.2033	+	0	15808	78609000000	459	7.00709
P05106;H3BM21;P05106-2;P05106-3;I3L4X8	P05106;H3BM21;P05106-2;P05106-3	Integrin beta-3;Integrin beta	ITGB3	36.0855	35.2974	35.6773	35.7662	35.193	35.0887	35.5249	35.9915	36.3532	35.998	36.1247	36.3819	36.1216	35.5312	35.9824	35.6874	36.3007	35.7211	35.4456	35.546	35.3376		0	32331	1179500000000	1613	1.12203
P05109	P05109	Protein S100-A8;Protein S100-A8, N-terminally processed	S100A8	27.8159	27.6556	27.954	27.8116	26.9976	28.3359	26.5968	26.6713	26.3332	24.8303	26.4171	25.7275	26.5083	24.9013	25.8314	26.747	26.2944	26.7856	24.9971	26.3737	25.7067		0	15605	2317300000	44	3.06189
P05121;P05121-2	P05121;P05121-2	Plasminogen activator inhibitor 1	SERPINE1	29.7418	29.8341	29.7076	29.7619	29.7941	28.9561	29.1171	29.6983	29.8536	29.3022	29.4309	30.0351	28.3177	29.0768	28.8873	28.7266	28.7507	29.1163	28.2425	28.2459	28.6131		0	58043	12727000000	92	3.02855
P05141	P05141	ADP/ATP translocase 2;ADP/ATP translocase 2, N-terminally processed	SLC25A5	28.0916	24.9059	26.9676	28.234	24.6328	25.5152	26.806	28.3689	29.6316	28.1554	29.4348	29.91	27.6507	27.0117	28.4239	30.3708	28.8586	26.4307	24.0458	27.555	26.4586		0	52525	6339700000	37	0.851319
P05165-2;P05165;P05165-3;H0Y5U0;Q5JTW6;Q5JVH2	P05165-2;P05165;P05165-3	Propionyl-CoA carboxylase alpha chain, mitochondrial	PCCA	28.1998	27.8409	27.6839	28.3705	27.4805	27.1219	27.6003	28.3882	28.8419	28.054	28.72	28.4532	27.9595	27.9183	27.6946	28.5009	28.5304	27.8016	28.06	28.3953	28.0367		0	1752	5436000000	48	0.491046
P05198;H0YJS4;G3V4T5	P05198;H0YJS4;G3V4T5	Eukaryotic translation initiation factor 2 subunit 1	EIF2S1	29.6969	29.9334	29.8312	29.8254	30.0377	30.4064	29.975	29.8358	29.6153	29.5679	29.8461	29.672	29.9792	29.9268	29.8932	30.001	30.0355	30.1552	30.2646	29.8758	30.0404		0	12347	19400000000	211	1.1254
P05386	P05386	60S acidic ribosomal protein P1	RPLP1	27.3211	27.444	25.1485	27.1738	24.3557	24.1379	27.2103	27.2358	25.6727	27.2009	27.2297	26.9094	27.2217	27.3254	27.208	24.9295	24.1918	27.0146	27.113	24.0431	27.0646		0	15274	2715300000	33	0.487843
P05387;H0YDD8	P05387;H0YDD8	60S acidic ribosomal protein P2	RPLP2	28.2992	28.3604	28.1519	28.0938	28.2744	28.1413	28.413	28.3939	28.3781	28.4047	28.4994	28.8544	28.5703	28.4445	28.3922	29.0473	28.3125	28.3367	28.496	28.5174	28.5901		0	82771	6850800000	108	0.87262
P05556;P05556-2;P05556-5;P05556-4;P05556-3;E7EQW5;C9JPK5;Q5T3E6;E9PLR6;E7EUI6;E7ERX5;C9JJP8;Q5T3E5;E9PQJ2;H7C4N8;C9JNE0	P05556;P05556-2;P05556-5;P05556-4;P05556-3	Integrin beta-1	ITGB1	32.9095	32.1361	32.6	32.9556	32.1809	32.1054	32.5377	32.8895	33.3469	33.3721	33.16	33.3312	32.7172	32.4901	32.937	32.6208	33.3174	32.6246	32.2686	32.3896	32.2553		0	32331	144300000000	555	1.41815
P05771	P05771	Protein kinase C beta type	PRKCB	25.3407	25.0062	25.0739	24.2078	25.4383	25.3074	25.3765	25.4762	25.5141	25.673	25.2094	24.608	23.8205	25.4351	25.8533	24.6944	25.3945	25.4414	24.904	24.9011	24.7585		69069	2003	734900000	14	0.0478663
P05771-2;I3L148;I3L1Z0;H3BV73	P05771-2	Protein kinase C beta type	PRKCB	27.7789	27.7799	25.4304	27.611	27.6811	28.3632	27.8904	28.1871	27.8117	24.8212	28.0708	24.5633	27.5477	27.6712	24.4097	27.9977	27.659	28.0499	28.034	28.1456	27.7905		0	26082	4146100000	35	0.699386
P06132;H0Y5R6;Q5T446	P06132;H0Y5R6	Uroporphyrinogen decarboxylase	UROD	30.93	30.969	31.0369	31.5184	31.0009	31.2613	31.1492	31.1821	30.7966	31.3851	31.1111	31.0973	31.1245	31.1114	31.149	31.0578	30.882	31.4852	31.0134	31.3388	31.2902		0	28943	44581000000	331	0.21541
P06241-2;P06241-3;P06241;E5RFS5;E5RH71;E5RIX5;E5RGM6;E5RI25;E5RFM0;E5RGT0;E5RFM4;E5RHF7;E5RJX7;E5RHX7;E5RFM6;E5RK23	P06241-2;P06241-3;P06241	Tyrosine-protein kinase Fyn	FYN	30.0479	29.4326	30.0605	30.0251	29.6431	30.2943	30.0006	30.0068	30.2769	29.9474	30.2464	30.0765	30.1404	29.7537	29.7988	29.8356	30.1158	30.1477	29.1543	29.5964	29.3572		0	16944	19877000000	151	1.5143
P06280;V9GYN5	P06280	Alpha-galactosidase A	GLA	27.1166	24.7159	26.8866	26.8041	26.8499	25.9248	26.6281	26.9855	26.6226	27.1776	26.6842	26.8275	26.707	26.6353	26.9358	26.9751	26.7899	27.0703	27.0077	27.2415	26.7661		0	81343	2173100000	39	0.173574
P06576;H0YH81;F8W079;F8W0P7;H0YI37	P06576;H0YH81;F8W079	ATP synthase subunit beta, mitochondrial;ATP synthase subunit beta	ATP5B	33.7505	33.6849	33.9028	33.7251	33.6178	33.4125	33.8074	34.3265	34.4028	33.813	34.3993	34.5233	33.7673	33.9732	34.138	34.3149	34.1185	33.6058	34.0303	34.11	33.8799		0	32331	332290000000	811	1.02545
P06702	P06702	Protein S100-A9	S100A9	27.8306	28.4026	28.431	28.3855	28.4768	27.9738	26.4312	25.3594	26.4663	26.5807	25.6798	25.8895	26.4392	26.0621	26.6595	26.2502	25.8799	26.8961	25.8552	23.8999	24.5919	+	0	73323	2779700000	43	4.71497
P06703;R4GN98	P06703;R4GN98	Protein S100-A6;Protein S100	S100A6	31.3225	31.3474	31.1305	30.8377	31.6238	31.591	30.9686	31.3913	31.5026	31.181	31.243	31.2454	31.2101	31.5532	31.2996	31.6489	31.505	31.1448	31.5681	30.7975	31.1997		0	11795	50111000000	89	0.0276511
P06727;CON__Q32PJ2	P06727	Apolipoprotein A-IV	APOA4	27.9374	27.8057	28.0989	28.0335	28.0518	28.3375	27.6851	28.1458	27.851	27.9864	27.895	28.0565	28.0151	28.1293	28.0829	28.1207	28.0534	27.8583	29.0235	28.989	28.346		0	39257	5592800000	124	2.87387
P06733;P06733-2;K7EM90;E5RI09;E5RG95;K7EPM1;K7EKN2;E5RGZ4	P06733;P06733-2	Alpha-enolase	ENO1	35.7616	35.766	35.6236	35.5753	35.6472	35.9104	35.8845	35.7637	35.699	35.7236	35.6608	35.6221	35.73	35.7513	35.8038	35.8084	35.6497	35.779	35.7718	35.7203	35.6602		0	32331	1118500000000	1215	0.0918042
P06737-2;P06737;E9PK47	P06737-2;P06737;E9PK47	Glycogen phosphorylase, liver form;Phosphorylase	PYGL	32.9818	32.9242	32.8493	32.7615	32.8227	33.1451	32.8933	32.798	32.7419	32.9237	32.7416	32.8333	32.841	32.8959	32.9546	32.8264	32.8442	32.9369	32.8761	32.9097	32.9326		0	32331	151950000000	987	0.109863
P06744;A0A0A0MTS2;P06744-2;K7EQ48;K7EPY4;K7EP41;K7ENA0;K7ELR7;K7ERC6;CON__Q3ZBD7;K7ERK8;K7EIL4;K7ESF4;Q8N196	P06744;A0A0A0MTS2;P06744-2;K7EQ48	Glucose-6-phosphate isomerase	GPI	33.5237	33.7123	33.5754	33.4317	33.5694	33.6747	33.4622	33.4606	33.2997	33.3336	33.3099	33.3286	33.277	33.374	33.5192	33.4327	33.4888	33.7541	33.6708	33.648	33.6592		0	32331	239080000000	866	1.92261
P06756-3;P06756-2;P06756;H7BZG1	P06756-3;P06756-2;P06756	Integrin alpha-V;Integrin alpha-V heavy chain;Integrin alpha-V light chain	ITGAV	28.3894	27.7554	27.8278	28.1873	27.3377	26.6095	27.5036	28.0698	28.3926	28.4454	28.1964	28.7202	27.8967	28.159	28.1077	27.2474	28.4679	27.8233	27.3997	27.0127	26.9963		0	3756	4953500000	93	1.28827
P07093-2;P07093-3;C9JN98	P07093-2;P07093-3	Glia-derived nexin	SERPINE2	25.2977	25.8346	25.7433	25.7552	26.0168	25.8487	25.2273	24.8731	25.709	24.9731	25.4674	25.161	25.5185	24.4806	24.3946	24.8262	24.9228	24.4259	23.9025	25.2687	24.9803		0	5331	618740000	9	1.52674
P07195;A8MW50;C9J7H8;F5H793	P07195;A8MW50	L-lactate dehydrogenase B chain;L-lactate dehydrogenase	LDHB	34.837	35.0314	34.8141	34.9478	34.9099	35.1319	34.9972	34.9619	34.8201	34.8558	35.0306	34.796	34.8709	34.9378	35.0107	35.1835	34.9213	34.9936	35.0348	35.1147	35.1645		0	32331	664150000000	847	0.676833
P07225;G5E9F8;H7BXT0;CON__P07224;C9K0R0	P07225;G5E9F8	Vitamin K-dependent protein S	PROS1	32.2215	32.4674	32.2055	32.1693	32.2929	32.7366	31.7376	32.1083	31.855	31.4415	31.9462	31.564	31.7954	31.9229	31.6059	31.669	31.4111	31.3709	31.2441	31.3916	31.2898		0	32331	76406000000	479	4.19614
P07237;H7BZ94;F5H8J2;H0Y3Z3;I3L398;I3L312;I3L4M2;I3L0S0;I3NI03;I3L3U6;I3L3P5;I3L514;I3L1Y5	P07237;H7BZ94;F5H8J2;H0Y3Z3	Protein disulfide-isomerase	P4HB	33.8203	33.8424	34.0251	33.6392	33.9674	34.0344	33.8819	33.9219	33.8457	33.8314	33.633	33.7249	34.0659	34.2062	34.0107	34.0223	33.921	34.3702	34.431	34.1572	34.0917		0	32331	322670000000	1008	1.70549
P07332-4;P07332;E7ENM8;P07332-2;P07332-3;E9PIJ7;E9PGC7;E7EMJ7;H0YNN8;C9J3W6;H0YNT6	P07332-4;P07332;E7ENM8;P07332-2;P07332-3;E9PIJ7	Tyrosine-protein kinase Fes/Fps;Tyrosine-protein kinase	FES	27.1596	27.1917	27.1521	27.0877	27.6384	26.0917	27.415	27.1541	27.0761	27.291	27.446	27.4495	26.6358	27.2551	27.1423	26.963	26.9549	27.2887	27.04	26.9749	27.1473		0	48108	2824500000	68	0.139565
P07339;F8WD96;C9JH19;H7C1V0;H7C469;F8W787	P07339;F8WD96;C9JH19	Cathepsin D;Cathepsin D light chain;Cathepsin D heavy chain	CTSD	30.4375	30.4974	30.3232	30.6593	30.032	30.8813	30.188	30.4857	30.4319	30.4964	30.4708	30.437	30.2481	30.3651	30.3402	30.2705	30.4586	30.5392	30.0725	30.1756	30.3288		0	35207	26845000000	222	0.296118
P07359	P07359	Platelet glycoprotein Ib alpha chain;Glycocalicin	GP1BA	34.8183	33.4364	34.1039	34.6437	33.3131	34.0269	33.797	34.5381	34.9339	34.5759	34.5046	34.7733	34.0813	33.9163	34.3302	33.5951	34.6661	34.1522	33.1991	33.3424	32.9355		0	32331	382750000000	531	1.2278
P07384;E9PRM1;E9PJJ3;E9PLC9;E9PMC6;E9PJA6;E9PSA6;E9PQB3;E9PLX0;E9PL37;E9PIA9	P07384	Calpain-1 catalytic subunit	CAPN1	34.0852	34.2637	34.1016	34.309	34.1428	34.2329	33.9885	34.2235	34.1226	34.1012	34.2178	34.1163	34.2522	34.199	34.0879	34.0853	34.1705	34.2951	34.0875	34.3896	34.269		0	32331	376220000000	1252	0.155627
Q5JP53;P07437;Q5ST81	Q5JP53;P07437;Q5ST81	Tubulin beta chain	TUBB	32.9658	32.9078	32.8442	33.2124	33.2707	33.6333	32.9308	33.2282	32.979	33.0394	33.2785	32.6594	33.3556	33.2679	32.8117	33.1105	32.8569	32.5291	32.8597	32.9135	32.877		0	21112	175730000000	306	0.915807
P07686;Q5URX0;H0YA83;H0Y9B6	P07686;Q5URX0;H0YA83;H0Y9B6	Beta-hexosaminidase subunit beta;Beta-hexosaminidase subunit beta chain B;Beta-hexosaminidase subunit beta chain A	HEXB	27.1155	27.0387	27.0758	26.3031	27.1677	27.0376	27.5529	26.6583	26.7877	26.7401	26.7199	27.0961	26.9872	26.9048	26.9532	24.6637	26.6972	27.0391	27.1045	27.0605	27.0283		0	3992	2435100000	39	0.359345
P07737;K7EJ44;I3L3D5	P07737;K7EJ44	Profilin-1	PFN1	35.8333	35.676	35.6414	35.9738	35.9853	36.7306	36.0089	36.073	35.9226	35.8348	36.3033	35.9006	36.0189	35.9457	35.7392	36.2025	35.8089	35.9567	35.9311	35.9915	36.0998		0	32331	1340400000000	1393	0.582369
P07738;C9JH23	P07738;C9JH23	Bisphosphoglycerate mutase;Phosphoglycerate mutase	BPGM	24.7209	24.2439	24.4631	24.1616	24.6668	23.6964	25.0036	24.6097	24.4764	24.3537	24.0155	24.7781	24.6118	26.0878	25.0549	25.3935	24.6094	24.8146	24.8637	24.7792	24.7635		0	61026	456710000	24	0.985093
P07741;P07741-2;H3BQB1;H3BQZ9;H3BQF1;H3BSW3	P07741;P07741-2;H3BQB1;H3BQZ9;H3BQF1	Adenine phosphoribosyltransferase	APRT	31.7621	31.8014	31.8286	31.7957	31.8477	31.908	31.9084	31.7589	31.5517	31.7815	31.5676	31.7185	31.6098	31.9221	31.8141	31.7015	31.6624	31.7981	31.7133	31.6905	31.8143		0	28193	69238000000	296	0.202108
P07814;V9GYZ6;V9GZ76	P07814	Bifunctional glutamate/proline--tRNA ligase;Glutamate--tRNA ligase;Proline--tRNA ligase	EPRS	29.1385	29.1881	29.2191	29.4928	28.9197	29.2666	29.324	29.0085	29.0322	29.0613	29.1772	29.0405	29.328	29.1061	29.06	29.2755	29.1075	29.2196	29.1192	28.9759	28.9953		0	10415	11272000000	191	0.152216
P07858;R4GMQ5;E9PR54;E9PJ67;E9PCB3;E9PKQ7;E9PNL5;E9PHZ5;E9PLY3;E9PSG5;E9PQM1	P07858	Cathepsin B;Cathepsin B light chain;Cathepsin B heavy chain	CTSB	26.0583	26.1086	25.9457	24.3904	25.562	25.5937	23.4953	25.7468	26.134	26.1474	25.5964	26.3607	24.8143	26.4753	25.8958	25.0951	25.5965	26.1784	24.8265	24.8608	24.0286		37372	23306	917270000	11	0.640253
P07900;P07900-2;G3V2J8;Q58FG0;Q14568	P07900;P07900-2	Heat shock protein HSP 90-alpha	HSP90AA1	33.1447	33.1298	33.0642	33.141	33.2529	33.4764	33.2858	33.1809	33.3221	33.3877	33.123	33.2664	33.2943	33.3758	33.3299	33.0331	33.1325	33.4192	33.4593	33.3548	33.3721		0	32331	205170000000	922	0.757469
P07902;G3V4G9;P07902-2;G3V3U5;G3V223;F2Z2X9;H0YJL3	P07902;G3V4G9;P07902-2	Galactose-1-phosphate uridylyltransferase	GALT	27.2537	27.2672	26.5365	27.6276	27.3594	26.8512	26.9528	26.9535	26.8218	26.7966	26.9624	26.0742	26.993	27.2327	26.8776	27.3974	27.121	26.9	26.7604	27.4473	27.4001		0	25269	2635600000	48	0.487556
P07919;A0A096LP55	P07919	Cytochrome b-c1 complex subunit 6, mitochondrial	UQCRH	28.4828	28.9458	29.0441	28.5066	28.9447	28.9184	28.7001	28.4279	28.4753	28.5912	28.8294	28.5802	29.3124	28.5714	29.3638	29.4209	28.4312	28.34	28.8937	28.7968	29.0183		0	13719	8909500000	88	0.255011
P07954-2;P07954	P07954-2;P07954	Fumarate hydratase, mitochondrial	FH	29.4602	29.3611	29.4178	29.269	29.4597	30.1017	29.6206	29.8621	29.8228	29.4825	29.9912	29.7028	29.4163	29.7089	29.8357	29.7117	29.906	29.3918	29.8721	29.8186	29.6668		0	12184	16271000000	167	0.25027
P07996;P07996-2;A8MZG1;P35442;Q2HIZ1;F5H4Z8;P49746-2;P49746	P07996;P07996-2	Thrombospondin-1	THBS1	36.3716	36.3576	36.3806	36.0313	36.5349	36.2174	36.151	36.1409	36.1888	35.7555	36.1691	36.2363	35.7968	35.8694	36.0063	35.8072	35.7293	35.6542	35.5399	35.4444	35.6428		0	32331	1391700000000	870	3.9959
P08107;P08107-2;V9GZ37	P08107;P08107-2;V9GZ37	Heat shock 70 kDa protein 1A/1B	HSPA1A	32.7454	32.6396	32.5034	32.3884	32.7777	32.8204	32.7496	32.4823	32.5645	32.715	32.5523	32.4112	32.7903	32.7824	32.762	32.6467	32.6392	32.864	32.8978	32.9214	32.8264		0	32331	132630000000	595	0.867051
P08133-2;P08133;E5RK69;E7EMC6;E5RFF0;H0YC77;E5RIU8;E5RJR0;E5RJF5;E5RI05;E5RK63	P08133-2;P08133;E5RK69;E7EMC6	Annexin A6;Annexin	ANXA6	26.5703	25.1009	25.616	24.2033	24.9774	25.8741	26.3526	24.9327	25.6441	25.9757	25.7367	25.694	24.652	23.3908	26.225	25.932	25.9627	26.2509	26.5255	24.8236	24.8871		0	99545	960530000	24	0.301717
Q5JR08;P08134;E9PQH6;Q5JR07;Q5JR05;U3KQA9;U3KQV3;Q5JR06;E9PN11;E9PLA2;P62745	Q5JR08;P08134;E9PQH6;Q5JR07;Q5JR05;U3KQA9;U3KQV3	Rho-related GTP-binding protein RhoC	RHOC	29.5923	28.666	29.1274	28.9297	28.1924	29.3395	28.7845	28.9144	29.3371	29.4666	28.2987	29.6412	29.1097	28.454	29.0106	28.7709	29.5698	29.0143	29.3118	28.9694	28.6659		0	96832	10809000000	48	0.01713
P08237;P08237-3;P08237-2;F8VX13;F8VNX2;F8VZQ1;F8VSL1;F8W1J8;F8VSF7;F8VW30;F8VUB8;F8VYK8;F8VTQ3;F8VZI0;F8VP00;F8VVE3	P08237;P08237-3;P08237-2	ATP-dependent 6-phosphofructokinase, muscle type	PFKM	28.5338	28.4119	28.4748	28.3276	28.2386	28.6044	28.3781	28.5657	28.4883	28.3716	28.3614	28.3408	28.1185	28.6013	28.4425	28.3322	28.2771	28.4181	28.1932	28.0036	28.3967		0	67753	6703400000	106	0.449701
P08238;Q5T9W8	P08238	Heat shock protein HSP 90-beta	HSP90AB1	31.899	31.8334	31.8978	31.7731	32.0757	32.1521	31.9286	31.8088	31.8582	31.9537	31.6882	31.8443	31.7756	31.8166	32.0494	32.1696	31.8829	32.0494	32.0317	32.2125	31.9005		0	32331	88433000000	459	0.51125
P08240;P08240-2	P08240;P08240-2	Signal recognition particle receptor subunit alpha	SRPR	27.6832	27.3272	27.696	26.7479	26.8847	25.3318	27.4668	27.6402	28.2134	27.78	27.2426	28.2163	26.9676	27.1007	27.4715	27.0017	28.0408	27.0618	27.0659	26.6928	26.5004		0	28125	3398700000	46	1.67959
P08514;P08514-2;P08514-3;K7EP83;K7EKA6	P08514;P08514-2;P08514-3	Integrin alpha-IIb;Integrin alpha-IIb heavy chain;Integrin alpha-IIb light chain, form 1;Integrin alpha-IIb light chain, form 2	ITGA2B	37.402	36.8984	37.0805	37.3313	36.9209	36.6496	36.9314	37.1511	37.2046	37.1451	37.2303	37.2095	37.313	36.9807	37.0849	37.0362	37.1876	37.0346	36.8348	36.8143	36.639		0	32331	2940400000000	4263	0.729328
P08559;P08559-4;P08559-3;P08559-2;Q5JPU0;Q5JPT9;Q5JPU1;Q5JPU3;P29803;Q5JPU2	P08559;P08559-4;P08559-3;P08559-2	Pyruvate dehydrogenase E1 component subunit alpha, somatic form, mitochondrial	PDHA1	29.0124	28.8952	28.8195	29.0518	29.0279	29.2192	28.9739	29.1764	29.4238	28.938	29.1772	29.49	28.4266	28.706	29.1163	29.2094	28.993	28.8102	28.7179	28.6291	28.5852		0	8224	10300000000	126	1.4323
P08567	P08567	Pleckstrin	PLEK	35.8076	35.8144	35.7707	35.489	36.019	36.3128	35.7991	35.9331	35.7558	35.6692	36.0451	35.7444	36.0411	36.0295	35.7748	35.9165	35.7338	35.9383	35.9274	35.9106	36.0063		0	32331	1243600000000	1691	0.0471826
P08574	P08574	Cytochrome c1, heme protein, mitochondrial	CYC1	28.1946	26.8448	28.0913	28.4017	25.2086	25.6845	27.399	27.7178	29.5661	28.8484	29.1122	29.6887	27.8796	27.2388	28.6578	29.1268	29.1194	27.1527	27.5201	27.8504	27.4132		0	26638	6400300000	71	0.997947
P08603;P08603-2;Q5TFM2	P08603	Complement factor H	CFH	28.3846	28.7796	28.627	28.9268	28.603	28.2975	28.2257	28.6132	28.3727	27.9402	28.3046	28.314	28.1117	28.2748	28.1546	28.0789	28.0764	27.9673	28.2208	28.3963	28.0983		0	25207	6503700000	92	1.7964
P08648	P08648	Integrin alpha-5;Integrin alpha-5 heavy chain;Integrin alpha-5 light chain	ITGA5	29.1728	28.3765	28.8849	29.3131	28.8	28.2402	28.4686	29.0117	28.9792	29.2297	29.2307	29.1565	28.7402	28.5572	29.1687	28.5246	29.248	29.3466	28.5173	28.76	28.4196		0	13351	9289800000	98	0.332879
P08670;B0YJC4;B0YJC5;Q5JVS8;P17661;H7C5W5;A0A087WYG8;E7EMV2;E7ESP9;P14136-3;P14136;P14136-2;P41219;P41219-2;Q16352;P07197-2;P07197;K7EKH6;F8W835;P07196;P12036-2;P12036	P08670;B0YJC4;B0YJC5	Vimentin	VIM	30.3147	30.4077	30.173	30.4989	30.5468	30.2603	30.5037	30.4437	30.5074	30.7227	30.69	30.3637	30.6905	30.6352	30.3081	30.4034	30.5157	30.5539	30.5745	30.5623	30.5228		0	13844	28416000000	312	0.637796
P0CW22;P08708;H0YN73;H0YN88;A0A075B716;H3BNC9	P0CW22;P08708;H0YN73;H0YN88;A0A075B716;H3BNC9	40S ribosomal protein S17-like;40S ribosomal protein S17	RPS17L;RPS17	26.0733	25.546	25.5528	25.933	25.3998	25.9429	25.4081	25.1175	25.2859	25.2617	25.1425	25.1295	25.1939	26.0933	24.964	25.0584	25.2026	24.3465	25.2676	25.0016	25.1184		0	71445	841950000	18	1.24989
P08754	P08754	Guanine nucleotide-binding protein G(k) subunit alpha	GNAI3	26.8637	26.0126	23.5667	26.1514	24.7147	24.9641	25.0662	26.7584	26.7108	26.3595	26.6595	27.3019	25.3809	25.8025	26.5458	26.2614	27.1893	26.9926	25.8502	26.5222	23.8853		0	65208	1445300000	21	0.435959
P08758;D6RBE9;D6RBL5;E9PHT9;D6RCN3	P08758;D6RBE9;D6RBL5	Annexin A5;Annexin	ANXA5	31.3382	31.5011	31.1239	31.4204	31.2036	31.09	31.3519	31.2193	31.6617	31.819	31.6042	31.4762	31.3665	31.4591	31.2914	31.2401	31.5594	31.5921	31.1526	31.5703	31.6641		0	32331	54460000000	443	0.466575
P09104;P09104-2;F5H0C8;P13929-3;P13929-2;P13929;U3KQP4;F5H1C3;U3KQQ1	P09104;P09104-2;F5H0C8	Gamma-enolase;Enolase	ENO2	31.582	31.8677	31.769	31.7673	31.9674	32.0167	31.8503	31.7461	31.6226	31.9225	31.8121	31.7873	31.9619	31.9423	31.8488	32.0297	31.733	31.9019	31.7009	31.7223	31.8508		0	32331	73077000000	397	0.650316
P09110;C9JDE9;H7C131;P09110-2;H0Y4D4;B4DVF4;F2Z2Q6;F2Z3P7	P09110;C9JDE9;H7C131;P09110-2	3-ketoacyl-CoA thiolase, peroxisomal	ACAA1	28.8555	29.3	29.1451	28.9959	29.1321	29.5156	29.08	29.0858	29.0751	29.2329	28.999	29.1173	28.8424	29.0527	29.2351	29.183	29.1153	29.0139	28.9718	28.9396	28.8276		0	93518	11266000000	175	0.292783
P09211;A8MX94;A0A087X2E9;A0A087X243	P09211;A8MX94	Glutathione S-transferase P	GSTP1	34.1365	34.2497	33.9633	34.2886	34.1833	34.4584	34.0633	34.266	33.9344	34.1116	34.2797	33.9393	34.3752	34.3155	33.9407	34.4887	34.0075	34.4659	34.3276	34.4363	34.2764		0	32331	379430000000	434	0.397881
P09327;B4DV78;P09327-2;H7C0B6;C9J2B5	P09327;B4DV78	Villin-1	VIL1	28.9764	28.8948	28.8506	29.307	28.9483	28.9786	28.9404	28.8692	29.021	28.948	28.7654	28.8064	29.0617	29.0386	28.8763	29.0766	29.013	29.2325	28.8244	29.1951	29.0847		0	78472	10036000000	194	0.676452
P09382;F8WEI7	P09382	Galectin-1	LGALS1	29.8124	30.1464	30.4168	30.4793	30.3924	30.6357	30.6894	30.7183	30.3491	30.5967	30.5592	30.3844	30.6033	30.2778	30.5632	30.7936	30.3082	30.2739	30.4621	30.4777	30.423		0	20495	27145000000	145	0.688023
P09417;P09417-2;B7Z415;D6RGG7;H0Y8F7;D6RHJ7	P09417;P09417-2;B7Z415;D6RGG7	Dihydropteridine reductase	QDPR	29.2318	29.3334	29.0083	29.238	29.289	29.4382	29.4947	28.7709	28.9075	29.4944	29.1939	29.1468	29.2283	28.9579	29.0171	29.0707	28.8748	29.2962	29.2317	29.1195	29.2584		0	46943	11522000000	105	0.235981
P09488;P09488-2;E7EWW9;B9ZVX7;H3BRM6;H3BQT3	P09488;P09488-2;E7EWW9;B9ZVX7	Glutathione S-transferase Mu 1	GSTM1	25.8844	26.1569	26.5004	26.4395	24.2218	23.7554	24.1766	26.4668	24.0785	26.4664	23.983	26.0744	25.0829	24.5952	25.8852	26.4637	24.503	24.9522	26.6425	25.847	24.8468		0	23783	1214600000	18	0.145073
P09496-2;P09496-4;P09496-3;P09496;F8WF69;P09496-5;C9J8P9	P09496-2;P09496-4;P09496-3;P09496;F8WF69;P09496-5;C9J8P9	Clathrin light chain A	CLTA	30.781	30.9158	31.0015	30.5254	30.9568	31.0453	30.8086	30.8177	30.7892	30.2923	30.8019	30.7779	31.1274	30.7806	30.8418	31.0875	30.9098	31.1409	31.4482	31.0476	31.1129		0	69413	38829000000	125	1.1981
P09497-2;P09497;D6RJD1;H0Y9Q6	P09497-2;P09497	Clathrin light chain B	CLTB	29.354	29.4604	29.4146	29.0818	29.333	29.3775	29.5336	29.1505	28.8707	29.1908	29.1684	29.1881	29.5134	29.4619	29.2752	29.3465	29.4818	29.6897	29.8483	29.6075	29.5576		0	47765	13273000000	143	1.48389
P09525;Q6P452;P09525-2	P09525;Q6P452;P09525-2	Annexin A4;Annexin	ANXA4	29.8358	29.8522	29.8498	30.0032	29.9673	29.6016	29.8022	29.9931	29.8023	30.0419	29.9231	29.8071	29.8778	30.063	29.982	30.0548	29.87	29.7765	30.058	30.0513	30.1953		0	119	19194000000	240	0.623296
P09543-2;P09543;K7ERC4;C9K0L8;K7ERZ0;K7EN66	P09543-2;P09543	2,3-cyclic-nucleotide 3-phosphodiesterase	CNP	29.2606	28.8716	28.9454	29.1136	28.8774	29.3905	28.9258	29.1783	29.4072	29.2881	29.2794	28.9144	29.2732	28.9842	29.2043	29.1059	29.1627	28.9066	28.8669	29.0789	28.8777		0	725	11156000000	174	0.12969
P09622;E9PEX6;P09622-3;P09622-2;F8WDM5;F2Z2E3	P09622;E9PEX6;P09622-3;P09622-2	Dihydrolipoyl dehydrogenase, mitochondrial	DLD	29.8854	29.864	30.008	29.953	29.7221	30.1783	30.0246	30.1028	30.3282	30.0081	30.0473	30.3989	29.6138	29.7582	30.1589	30.4737	30.3003	29.6626	29.9682	30.2333	29.804		0	15021	21068000000	294	0.218494
P09669	P09669	Cytochrome c oxidase subunit 6C	COX6C	28.4344	25.0256	27.4179	27.8421	24.5904	25.5332	27.0782	27.0241	29.8831	28.0809	28.6613	30.1252	27.2361	26.6934	28.2797	28.5566	28.7006	26.7843	26.4238	27.0737	26.2728		0	60132	5683900000	34	0.770061
P09960;P09960-4;P09960-2;P09960-3;B4DEH5	P09960;P09960-4;P09960-2;P09960-3	Leukotriene A-4 hydrolase	LTA4H	29.9309	30.3663	30.1794	30.0805	30.135	30.4124	30.0723	30.182	29.9675	30.2308	30.1307	29.8906	30.2497	30.3081	30.1348	30.0691	30.0335	30.3051	30.2215	30.3314	30.3222		0	18058	22728000000	363	0.261582
P09972;A8MVZ9;J3KSV6;J3QKP5;C9J8F3;K7EKH5;J3QKK1	P09972;A8MVZ9	Fructose-bisphosphate aldolase C	ALDOC	27.8451	28.174	28.3608	27.9691	28.395	28.3915	28.216	28.2422	28.124	28.0349	27.8182	27.9577	28.5582	28.3977	28.1341	27.9308	27.7557	28.4108	28.3129	28.2295	28.2654		0	87902	6448200000	98	0.593176
P0C7P3-2;P0C7P3	P0C7P3-2;P0C7P3	Schlafen family member 14	SLFN14	30.0757	30.4267	30.3054	30.5551	30.4011	30.4977	30.2099	30.2163	30.4242	30.389	30.2375	30.2497	30.442	30.3991	30.4692	30.1194	30.3495	30.4546	30.4792	30.5453	30.61		0	15871	26301000000	273	1.27542
P0DMN0;P0DMM9;A0A0A6YYL2;P0DMM9-3;P0DMM9-2;H3BPL6;H3BNY7;H3BRT0	P0DMN0;P0DMM9;A0A0A6YYL2;P0DMM9-3	Sulfotransferase 1A4;Sulfotransferase 1A3	SULT1A4;SULT1A3	30.8703	31.1867	30.8379	30.9734	31.4386	31.0853	31.0141	30.7995	31.4282	31.0043	31.0424	30.9477	30.9289	31.0781	31.2508	30.8698	30.976	31.0396	30.8661	30.7088	31.1826		0	26484	41530000000	199	0.119135
P10124	P10124	Serglycin	SRGN	31.3862	31.6271	31.5233	31.361	31.473	31.8754	31.317	30.9982	31.2226	31.3036	31.0737	30.8817	30.8096	30.8169	31.0482	30.4138	30.4898	30.4736	29.8246	30.2418	30.2449	+	0	1177	43506000000	153	6.04091
P10155-3;P10155-5;P10155-4;P10155;P10155-2;H0Y9N5	P10155-3;P10155-5;P10155-4;P10155;P10155-2	60 kDa SS-A/Ro ribonucleoprotein	TROVE2	27.0024	27.1184	27.2504	27.0748	27.4995	26.4379	26.4067	26.5509	26.7595	26.6338	26.0585	26.2807	25.9188	26.4051	26.2704	25.9313	26.0136	26.1636	26.4406	26.3841	25.9765		0	13504	1885400000	26	2.72666
P10301;P62070;P62070-4;E9PQK5;E9PQC5;E9PK85;P62070-3	P10301	Ras-related protein R-Ras	RRAS	28.5385	27.507	28.0529	27.8352	27.582	27.3803	28.1035	28.482	29.0702	28.6882	28.7828	28.6908	28.5923	28.1612	28.4087	27.9136	28.6333	28.2641	28.1956	28.293	27.9901		0	19504	6267500000	72	1.70597
Q96II5;P10398;P10398-2	Q96II5;P10398	Serine/threonine-protein kinase A-Raf	ARAF	26.1757	26.309	26.4827	26.8169	26.0584	27.0166	26.1503	26.3778	26.359	26.2873	26.2734	26.2722	26.2908	26.3335	26.003	26.6585	25.9987	25.701	26.1296	26.2204	26.482		0	13264	1613200000	25	0.273736
P10599;P10599-2	P10599;P10599-2	Thioredoxin	TXN	32.7391	32.7854	32.6869	32.7348	32.7218	32.9967	32.6867	32.781	32.889	32.6968	32.4939	32.255	32.6086	32.45	32.5963	32.3291	32.5654	32.6974	32.6688	32.7306	32.5784		0	78556	133070000000	216	1.26631
P10606	P10606	Cytochrome c oxidase subunit 5B, mitochondrial	COX5B	29.0873	28.6615	29.258	28.7995	28.6673	28.2077	29.1414	28.7968	29.1457	29.1141	28.6174	29.7541	27.6643	29.1106	29.6565	29.4995	29.5889	28.979	29.5152	28.8318	28.7402		0	11902	10943000000	60	0.187995
X6R5C5;X6R8A1;P10619-2;P10619;Q5JZH0;U3KQF1;U3KQ41;U3KQU6	X6R5C5;X6R8A1;P10619-2;P10619	Carboxypeptidase;Lysosomal protective protein;Lysosomal protective protein 32 kDa chain;Lysosomal protective protein 20 kDa chain	CTSA	31.541	31.3712	31.3988	31.3553	31.6655	31.5817	31.5363	31.391	31.3544	31.2423	31.1488	31.4697	31.56	31.2964	31.3954	31.4683	31.1272	31.2139	31.2774	31.2917	31.1999		0	32331	53169000000	283	0.824908
P10644;P10644-2;K7EPB2;K7EM13;K7EIE5;K7EID3;K7EJ40;K7EK41;K7EMU2;K7EMZ6;K7EQK3;X6RAV4;K7EPR5;K7EKR1	P10644;P10644-2;K7EPB2	cAMP-dependent protein kinase type I-alpha regulatory subunit;cAMP-dependent protein kinase type I-alpha regulatory subunit, N-terminally processed	PRKAR1A	32.3984	32.1773	32.3655	32.6131	32.1655	32.4428	32.2742	32.4952	32.5913	32.3814	32.6357	32.5074	32.5816	32.4988	32.2993	32.0967	32.5148	32.6788	32.1915	32.5295	32.2462		0	16119	109680000000	375	0.0737649
P10646;C9JBB3;P10646-2;C9JT76;C9JQ14;C9JKV3	P10646;C9JBB3;P10646-2	Tissue factor pathway inhibitor	TFPI	27.2792	27.8318	27.8026	27.7665	27.7319	27.5016	26.6788	26.9408	27.1795	26.7225	26.8237	26.84	26.9237	26.9124	26.6472	26.3533	27.0915	26.5397	25.9066	25.8528	26.3209	+	0	4038	2669000000	41	4.85547
P10720	P10720	Platelet factor 4 variant;Platelet factor 4 variant(4-74);Platelet factor 4 variant(5-74);Platelet factor 4 variant(6-74)	PF4V1	31.1044	31.1171	30.6539	31.2034	31.1216	31.325	30.4472	30.7911	30.575	30.5338	30.7423	30.2209	30.5212	30.8131	30.088	30.2767	30.1064	30.0024	29.4657	29.5475	29.6828	+	0	2844	39195000000	180	5.08766
P10768;X6RA14;H7BZT7;U3KQT1	P10768;X6RA14;H7BZT7	S-formylglutathione hydrolase	ESD	31.5821	31.5807	31.2388	31.5663	31.4276	31.5458	31.1851	31.3966	31.1046	31.2268	31.333	31.2349	31.452	31.4852	31.1667	31.4858	31.4424	31.3949	31.6378	31.6586	31.6379		0	24028	54603000000	390	1.90623
P10809;E7ESH4;E7EXB4;P10809-2;C9JL25;C9JL19;C9JCQ4;C9J0S9	P10809	60 kDa heat shock protein, mitochondrial	HSPD1	32.3455	32.099	32.2619	32.1387	32.2575	32.3339	32.2798	32.5438	32.9624	32.3957	32.8515	33.0306	32.3717	32.4988	32.564	32.8466	32.6313	32.1076	32.3584	32.6902	32.2444		0	32331	115050000000	697	0.663311
P10909-4;P10909;P10909-5;P10909-2;H0YC35;H0YLK8;P10909-3;E7ERK6;E7ETB4;H0YAS8;E5RG36;E5RGB0;E5RH61;E5RJZ5	P10909-4;P10909;P10909-5;P10909-2;H0YC35;H0YLK8;P10909-3	Clusterin;Clusterin beta chain;Clusterin alpha chain;Clusterin	CLU	33.2312	33.2487	33.068	32.7989	33.2784	33.3731	32.9122	32.9982	33.2105	32.8461	33.0614	33.0772	32.8766	33.0631	32.8051	32.7579	32.8762	32.8194	32.956	33.064	32.8363		0	29441	166630000000	588	0.847259
P11021	P11021	78 kDa glucose-regulated protein	HSPA5	34.9712	35.0531	35.038	34.7724	35.0697	35.2494	35.107	35.1806	34.9903	35.009	34.9073	35.0234	35.1501	35.0642	35.1937	35.0722	35.0494	35.3713	35.4877	35.3257	35.1971		0	32331	716230000000	1399	1.03645
P11047;R4GNC7	P11047	Laminin subunit gamma-1	LAMC1	27.8016	27.2317	28.1627	27.579	27.7382	27.7994	27.6982	27.6718	27.3341	27.2841	26.7671	27.1111	27.054	27.3896	27.4913	27.3609	27.2637	27.3742	26.8642	26.7839	27.1274		0	6764	3445100000	105	2.10981
P11117;E9PP23;E9PHY0;E9PQY3;G5EA28;E9PKW9;E9PQW9;B7Z6U3;P11117-2;B7Z7D2	P11117;E9PP23;E9PHY0;E9PQY3;G5EA28;E9PKW9;E9PQW9;B7Z6U3;P11117-2	Lysosomal acid phosphatase	ACP2	26.4984	26.754	26.2187	26.9944	24.4361	24.436	26.4108	26.6381	26.3892	25.9301	27.0216	26.5535	27.1479	26.4847	26.3492	27.3552	26.6098	27.1445	25.3093	26.5325	26.7189		0	76304	1748800000	29	0.756345
P11142;E9PKE3;E9PNE6;P11142-2;A8K7Q2;E9PN89;E9PLF4;E9PQQ4;E9PQK7;E9PK54;E9PS65;E9PPY6;E9PN25;E9PM13;E9PI65	P11142;E9PKE3;E9PNE6;P11142-2;A8K7Q2;E9PN89	Heat shock cognate 71 kDa protein	HSPA8	34.6807	34.7488	34.6383	34.55	34.8029	34.777	34.7159	34.775	34.7452	34.7708	34.5447	34.5725	34.7541	34.8358	34.8693	34.9228	34.6505	34.7755	34.9625	34.8683	34.853		0	32331	562260000000	972	1.15329
P11169;Q8TDB8-4;Q8TDB8-2;Q8TDB8;Q8TDB8-5;Q8TDB8-3;F5GYR5	P11169;Q8TDB8-4;Q8TDB8-2;Q8TDB8;Q8TDB8-5	Solute carrier family 2, facilitated glucose transporter member 3;Solute carrier family 2, facilitated glucose transporter member 14	SLC2A3;SLC2A14	31.7708	31.5316	31.8321	31.3777	30.4838	30.4568	31.1666	32.136	32.7112	32.1528	32.4588	32.8863	31.9339	31.5199	31.7998	31.931	32.3079	31.3892	31.7523	31.2978	31.3153		0	16165	74437000000	145	1.93687
P11171-2;P11171;Q4VB86;P11171-4;P11171-3;P11171-5;P11171-6;P11171-7;Q4VXN1;Q4VXN0;Q9H4G0-4;Q9H4G0-3;Q9H4G0-2;Q9H4G0;J3KT37	P11171-2;P11171;Q4VB86;P11171-4;P11171-3;P11171-5;P11171-6;P11171-7	Protein 4.1	EPB41	29.4682	29.5615	29.6509	29.1313	29.6535	29.4412	29.3173	28.7614	28.9752	29.4908	28.9759	29.2254	29.1226	29.2166	29.5289	29.2997	29.1309	29.3297	29.0694	28.938	29.2055		0	59889	13001000000	81	1.10869
P11172;P11172-3;P11172-2;E9PFD2;P11172-4;F2Z3P2;F2Z303;F8WDG4	P11172;P11172-3;P11172-2;E9PFD2	Uridine 5-monophosphate synthase;Orotate phosphoribosyltransferase;Orotidine 5-phosphate decarboxylase	UMPS	28.3019	28.4886	28.6201	28.7323	28.3695	28.7671	28.6625	28.6121	28.5299	28.7354	28.5553	28.6462	28.7161	28.3654	28.6163	28.7046	28.5035	28.5646	28.3789	28.4465	28.4838		0	53981	7536700000	105	0.326342
P11177-2;P11177;P11177-3;C9J634;F8WF02	P11177-2;P11177;P11177-3;C9J634;F8WF02	Pyruvate dehydrogenase E1 component subunit beta, mitochondrial	PDHB	28.8882	28.7843	29.322	28.9988	28.7717	29.1045	28.8208	29.2299	29.504	29.2151	29.3246	29.3689	28.974	29.121	29.3257	29.152	29.2725	28.9377	29.171	29.0595	28.9802		0	5925	11408000000	96	0.299189
P11182;Q5VVL7	P11182;Q5VVL7	Lipoamide acyltransferase component of branched-chain alpha-keto acid dehydrogenase complex, mitochondrial	DBT	30.2224	30.193	30.3617	30.3476	29.8017	30.5264	30.0645	30.3175	30.7164	30.2689	30.3327	30.4261	30.1225	30.2718	30.5403	30.6383	30.3912	30.3102	30.3284	30.2447	30.1128		0	29242	26948000000	55	0.0593487
P11216;H0Y4Z6	P11216	Glycogen phosphorylase, brain form	PYGB	33.5011	33.5083	33.4348	33.7673	33.5001	33.6244	33.5428	33.6559	33.4971	33.5309	33.6003	33.5043	33.7917	33.5906	33.6159	33.7507	33.5631	33.7276	33.6361	33.882	33.717		0	32331	246890000000	1334	1.16991
P11233;H7C3P7;C9JPE8	P11233;H7C3P7	Ras-related protein Ral-A	RALA	27.6661	26.6034	27.3616	27.4849	26.7619	27.2267	27.2868	27.4686	27.6165	27.7961	28.145	27.7728	27.4849	27.4019	27.8553	27.4319	27.7933	27.4281	27.2166	27.0447	26.9566		0	71955	3544900000	36	1.31376
P11234;P11234-3;P11234-2;C9J6B1;C9JQB3;F8WEQ6;C9JYR1	P11234;P11234-3;P11234-2;C9J6B1;C9JQB3	Ras-related protein Ral-B	RALB	29.7771	28.9333	29.1178	28.1602	29.3266	28.8505	29.5397	29.3486	29.8202	29.666	29.4244	29.468	29.5058	29.1154	29.6521	29.8537	30.116	29.5234	29.3428	29.4034	29.1706		0	85066	14060000000	129	1.28498
P11274-2;P11274;H0Y554;A9UF01;I3L1U8;I3L2P5	P11274-2;P11274;H0Y554	Breakpoint cluster region protein	BCR	26.4057	26.0117	26.2586	26.4109	26.2223	26.5717	26.1933	26.0991	26.5769	26.5525	26.1822	26.0823	26.1283	26.3446	26.4163	26.4848	26.0103	25.8327	26.1163	26.2507	26.2282		0	11353	1530700000	33	0.10567
P11277-2;P11277;P11277-3;H0YJE6	P11277-2;P11277;P11277-3	Spectrin beta chain, erythrocytic	SPTB	32.5436	32.6039	32.5436	32.4104	32.5092	32.4675	32.1594	32.2077	32.3261	32.1842	32.3862	32.298	32.2922	32.2946	32.28	32.0544	32.1996	32.1535	31.9713	31.9709	32.1369		0	32331	100140000000	1140	5.33417
P11279;P11279-2	P11279;P11279-2	Lysosome-associated membrane glycoprotein 1	LAMP1	28.8941	28.715	29.0504	28.8411	28.4732	28.339	28.722	29.1607	29.5736	29.2661	29.3285	29.8232	29.1636	28.8653	29.0598	29.2321	29.4669	28.8836	28.5764	28.9545	28.64		0	82168	10912000000	87	1.76305
Q5T4U5;P11310;P11310-2;B7Z9I1;E9PJM9;E9PRX4;H0YDT5;E9PQA8;E9PIX8;E9PLN7	Q5T4U5;P11310;P11310-2;B7Z9I1	Medium-chain specific acyl-CoA dehydrogenase, mitochondrial	ACADM	29.8324	29.7522	29.9386	29.6307	29.6673	29.7615	29.4955	29.8363	30.273	29.6934	30.1904	30.3394	29.6564	29.907	30.0873	30.1126	30.0279	29.5382	29.5847	29.7648	29.947		0	13861	18633000000	213	0.16973
P11413;P11413-2;P11413-3;E9PD92	P11413;P11413-2;P11413-3;E9PD92	Glucose-6-phosphate 1-dehydrogenase	G6PD	32.091	32.1223	31.9856	32.3212	31.942	32.2264	32.1882	32.2799	32.1191	32.0729	32.1665	32.0861	32.136	31.9312	32.1968	32.3482	31.8586	32.0018	32.2493	32.402	32.2335		0	31531	91791000000	331	0.340286
P11441;Q5HY81;F8WB70	P11441;Q5HY81	Ubiquitin-like protein 4A	UBL4A	27.8356	27.6932	27.8368	27.7961	28.0195	28.3197	27.7887	27.8305	27.5219	27.7244	27.9202	27.6402	27.8516	28.1927	27.8844	28.1869	27.9365	27.97	27.8987	27.8638	28.308		0	15593	4990400000	61	0.784579
P11532-4;P11532;A0A087WV90;E9PDN5;A0A087WTU7;A0A075B6G3;P11532-3;P11532-2;E7EQR9;F5GZY3;E7EQS5;F8VX32;E7ESB2;H0Y304;P11532-10;P11532-9;P11532-8;P11532-7;P11532-5;P11532-6	P11532-4;P11532;A0A087WV90;E9PDN5;A0A087WTU7;A0A075B6G3;P11532-3;P11532-2;E7EQR9;F5GZY3;E7EQS5;F8VX32;E7ESB2;H0Y304;P11532-10;P11532-9;P11532-8;P11532-7;P11532-5;P11532-6	Dystrophin	DMD	29.8499	28.7839	29.6992	25.0091	24.9304	27.3901	30.4673	28.2455	25.3008	23.478	25.22	25.2313	25.2299	28.9915	24.7005	25.2422	25.0229	29.3139	24.8812	28.7402	24.8096		15873	25606	8448800000	16	0.854469
P11586;F5H2F4;V9GYY3	P11586;F5H2F4	C-1-tetrahydrofolate synthase, cytoplasmic;Methylenetetrahydrofolate dehydrogenase;Methenyltetrahydrofolate cyclohydrolase;Formyltetrahydrofolate synthetase;C-1-tetrahydrofolate synthase, cytoplasmic, N-terminally processed	MTHFD1	31.1922	31.3238	31.2965	31.4542	31.3542	31.6883	31.2412	31.1363	31.3278	31.3733	31.2016	31.1856	31.1663	31.363	31.2488	31.263	31.3218	31.4231	31.2483	31.0216	31.3659		0	19717	50085000000	477	0.864509
P11766;H0YAG8;D6RFE4;D6RAY0;D6R9G2	P11766	Alcohol dehydrogenase class-3	ADH5	31.6714	31.9125	31.6069	31.974	31.749	31.7786	31.8731	31.6546	31.8032	31.8555	31.6244	31.5857	31.7287	31.7513	31.9161	31.8123	31.5991	31.7518	31.8351	31.8576	31.8338		0	32331	69391000000	329	0.206202
P11908;P11908-2;H7C540;D3YTJ7;A6NMS2	P11908;P11908-2;H7C540	Ribose-phosphate pyrophosphokinase 2	PRPS2	24.9163	27.7515	27.3095	27.1097	27.4878	27.2475	27.4214	27.0005	27.2871	27.039	26.8945	27.0202	27.219	26.8517	26.9823	27.1443	27.4325	27.3406	27.601	27.4528	27.068		0	189	2933000000	29	0.106454
P11940-2;P11940;A0A087WTT1;E7EQV3;E7ERJ7;H0YAR2;Q9H361;H0YBN4;E5RGH3;E5RJB9;E5RH24;H0YAP2;H0YB86;H0YEQ8;B1ANR1;Q4VXU2;E5RHG7;H0YEU6;Q4VXU2-2;E5RGC4;E5RFD8;H0YAS7;H0YAS6;H0YB75;E5RJM8;H0YC10;H0YER0;H0Y6X6;Q5JQF8;P0CB38	P11940-2;P11940;A0A087WTT1;E7EQV3;E7ERJ7;H0YAR2	Polyadenylate-binding protein 1	PABPC1	30.182	30.1189	30.4081	30.7128	30.2348	30.7617	30.394	30.4112	30.1753	30.3402	30.4595	30.2763	30.5786	30.3295	30.3107	30.5725	30.0611	30.5568	30.0594	30.1924	30.3365		0	13205	26235000000	195	0.452375
P12074;H0YIV9	P12074;H0YIV9	Cytochrome c oxidase subunit 6A1, mitochondrial	COX6A1	29.5695	27.939	29.6575	29.1055	29.1607	26.4426	29.6364	28.5281	29.4881	29.4634	29.5755	28.9618	30.0677	28.6036	29.8832	28.201	28.9571	28.9154	29.7129	29.6742	27.5392		0	53354	12341000000	30	0.15126
P12081-4;P12081;P12081-3;P12081-2;B4DDD8;B4E1C5;B3KWE1;E7ETE2;P49590-2;P49590;D6RF05;B4DQ67;D6RJE6	P12081-4;P12081;P12081-3;P12081-2;B4DDD8;B4E1C5;B3KWE1;E7ETE2	Histidine--tRNA ligase, cytoplasmic	HARS	30.1901	30.305	30.3135	30.3881	30.2989	30.4975	30.1366	30.3261	30.2497	30.3856	30.2544	30.2412	30.1796	30.2249	30.341	30.5187	30.1361	30.3464	30.2763	30.4832	30.539		0	23322	25204000000	269	0.476306
P12236;I7HJJ0;Q9H0C2	P12236;I7HJJ0	ADP/ATP translocase 3;ADP/ATP translocase 3, N-terminally processed	SLC25A6	27.49	25.3852	26.022	26.5452	24.9471	24.2401	24.4328	27.5959	28.0854	26.9529	27.4956	28.3427	25.922	25.8317	27.0639	28.0698	27.4167	25.4673	26.2542	26.2283	25.6692		0	86845	2377500000	22	0.464247
V9GY83;P12318-2;P12318;F5GXY9;F5GX41;A0A087WXE5;H0YGT0;P31995-4;P31995-3;P31995-2;P31994-2;P31994-3;P31994;P31995	V9GY83;P12318-2;P12318;F5GXY9;F5GX41;A0A087WXE5;H0YGT0;P31995-4;P31995-3;P31995-2;P31994-2;P31994-3;P31994;P31995	Low affinity immunoglobulin gamma Fc region receptor II-a;Low affinity immunoglobulin gamma Fc region receptor II-c;Low affinity immunoglobulin gamma Fc region receptor II-b	FCGR2A;FCGR2C;FCGR2B	28.0131	23.5052	25.123	24.8213	25.1286	24.9181	24.6359	27.518	28.0981	27.8775	27.5791	28.1789	27.6653	23.9697	27.8576	27.0912	27.926	27.1818	24.7777	25.3063	26.5092		0	25516	3335700000	31	0.687453
P12429;D6RA82;D6RFG5;D6RCA8;D6RAZ8;D6RFJ9	P12429;D6RA82	Annexin A3;Annexin	ANXA3	29.3517	29.8698	29.6166	29.216	29.6497	29.6228	29.3494	29.282	29.811	29.9015	29.8757	29.4908	29.6738	29.699	29.4131	29.6558	29.4339	29.43	29.9818	29.5064	29.647		0	12491	15704000000	160	0.174315
P12814-3;P12814-2;P12814;P12814-4;H9KV75;G3V2N5;G3V2W4;H7C5W8;Q08043;H0YJ11;G3V5M4;A0A087WSZ2;G3V2X9;G3V2E8;G3V380	P12814-3;P12814-2;P12814;P12814-4;H9KV75	Alpha-actinin-1	ACTN1	33.6383	34.0475	33.5786	33.353	33.7663	33.3816	33.6008	34.5907	35.224	34.1049	35.0153	35.1965	34.226	33.8546	33.7439	34.1086	34.2455	33.9376	34.4624	34.2022	34.1753		0	32331	388550000000	856	1.45124
P12931;P12931-2;H2E272;H7C3Z8;H7C074;Q573B4;P42685-2;Q9H3Y6;P42685;P06239;P06239-3;P08581;P08581-2	P12931;P12931-2	Proto-oncogene tyrosine-protein kinase Src	SRC	32.7953	32.5652	32.5803	32.576	32.2976	32.6391	32.5845	32.8416	32.7207	32.5415	32.8835	32.8407	32.889	32.7986	32.5679	32.6373	32.9049	32.8869	32.4678	32.9055	32.7		0	32331	133180000000	431	0.356965
P12955;P12955-2;P12955-3;V9GYL0;K7ES25;V9GYE4;V9GY89	P12955;P12955-2;P12955-3	Xaa-Pro dipeptidase	PEPD	28.0248	28.2081	28.016	28.2198	28.3317	28.4101	28.2696	27.9066	28.4334	28.3756	28.0126	28.2965	28.3543	28.6432	28.4299	28.458	28.2273	28.5107	28.7549	28.5614	28.703		0	22302	6420900000	80	1.95979
P13073;H3BN72;H3BNV9;Q86WV2;H3BPG0;H3BNI5	P13073;H3BN72;H3BNV9;Q86WV2	Cytochrome c oxidase subunit 4 isoform 1, mitochondrial	COX4I1	26.1326	26.5987	26.0813	26.2233	26.0603	26.5083	25.8638	27.6931	28.1342	25.865	27.2127	28.9003	26.1874	26.4136	27.3275	27.8796	28.034	26.6518	25.8885	26.3461	25.8337		0	94238	2709500000	24	0.627593
P13224;P13224-2	P13224;P13224-2	Platelet glycoprotein Ib beta chain	GP1BB	33.5226	32.1254	32.5832	33.1795	32.3965	32.8538	32.9243	33.3637	34.0473	34.0461	33.7184	33.4369	33.1626	33.1965	33.1281	33.1753	33.888	33.075	33.0137	32.9462	32.4665		0	51979	191890000000	150	1.00654
P13489;H0YCR7;E9PIM9;E9PMJ3;E9PLZ3;E9PIK5;E9PMN0;E9PMA9;E9PR82;E9PMI1	P13489	Ribonuclease inhibitor	RNH1	32.6617	32.7621	32.7347	32.8521	32.969	32.965	32.6129	32.6322	32.6786	32.5175	32.8024	32.7231	32.8116	32.9132	32.7769	32.5103	32.604	32.3935	32.8998	32.659	32.7978		0	32331	134920000000	589	2.77013
P13501;A0A075B7C5	P13501	C-C motif chemokine 5;RANTES(3-68);RANTES(4-68)	CCL5	31.7275	31.3882	31.7218	31.5803	31.7245	31.5036	31.9443	30.5494	30.9049	30.6037	30.679	30.5331	31.4106	30.4336	31.0522	30.5364	30.3902	30.3594	29.6582	30.0335	29.9682		0	12306	42911000000	108	3.56479
P13639	P13639	Elongation factor 2	EEF2	29.8981	29.8733	29.8519	30.0884	29.6861	29.7193	30.0156	29.768	29.3768	29.8353	29.6716	29.5097	29.8457	29.569	29.7734	29.6753	29.3955	29.8683	29.6023	29.9863	29.4558		0	13206	16955000000	310	0.0823245
P13667;C9JMN9	P13667	Protein disulfide-isomerase A4	PDIA4	32.2525	32.2878	32.3601	32.1544	32.3561	32.6338	32.4346	32.2541	32.3001	32.4054	32.2018	32.2593	32.3579	32.4278	32.4646	32.3799	32.5124	32.6068	32.4143	32.4363	32.5044		0	32331	106350000000	766	0.520929
Q5W0H4;P13693;J3KPG2;P13693-2;E9PJF7;H0YCX0;Q56UQ5;Q9HAU6	Q5W0H4;P13693;J3KPG2;P13693-2;E9PJF7	Translationally-controlled tumor protein	TPT1	30.6412	30.832	30.7054	30.6709	31.1112	31.3329	31.0164	31.1158	30.9492	30.7832	30.8917	30.3249	31.2076	31.6081	30.9902	31.036	31.0206	31.4276	31.5108	31.1865	31.3081		0	72338	41931000000	151	1.5739
P13716;P13716-2	P13716;P13716-2	Delta-aminolevulinic acid dehydratase	ALAD	31.8154	31.9454	31.8304	31.7465	31.911	31.6889	32.2095	31.9426	31.7723	31.9251	31.9855	31.8789	31.714	31.9982	31.8295	32.0523	31.9794	31.9899	32.033	31.8786	32.1525		0	26551	76532000000	386	0.622566
Q6DU44;Q2L6I5;P13747;Q31611	Q6DU44;Q2L6I5;P13747	HLA class I histocompatibility antigen, alpha chain E	HLA-E	28.8238	27.5967	27.6606	27.8671	27.2444	27.3376	28.047	27.9636	28.9873	28.8416	28.5324	28.9455	28.2524	28.1195	28.0147	28.0435	29.0589	28.6792	27.815	28.1469	28.1769		0	67501	6355400000	125	1.34663
P13796;Q5TBN3;P13796-2;Q5TBN5	P13796;Q5TBN3	Plastin-2	LCP1	26.9732	26.8087	26.6671	26.3107	26.929	26.6455	26.4531	26.8655	26.4166	26.4172	26.531	26.514	26.8012	26.5081	26.3675	26.5444	26.4682	26.6663	26.5006	26.4599	26.6944		0	51841	1901100000	54	0.279527
P13797;A0A0A0MSQ0;P13797-2;F8W8D8;P13797-3;U3KQI3;H7C4N2;F2Z2Z9	P13797;A0A0A0MSQ0;P13797-2;F8W8D8;P13797-3	Plastin-3	PLS3	29.331	29.4577	29.5024	29.3937	29.4607	29.6159	29.3171	29.5572	29.5457	29.6047	29.6783	29.4438	29.7868	29.695	29.6154	29.6167	29.4707	29.5077	29.7905	29.6073	29.4752		0	1387	14637000000	219	0.873158
P13804;H0YLU7;P13804-2;H0YL12;H0YNX6;H0YKF0;H0YK49;H0YL83;H0YM12;J3KN60	P13804;H0YLU7;P13804-2;H0YL12;H0YNX6;H0YKF0;H0YK49	Electron transfer flavoprotein subunit alpha, mitochondrial	ETFA	30.4245	30.2852	30.3589	30.6577	29.8303	30.4846	30.4354	30.458	30.7284	30.5931	30.5917	30.5173	30.377	30.5994	30.6726	30.6528	30.3419	30.2772	30.3357	30.4102	30.1932		0	17555	27482000000	241	0.270917
P13807-2;P13807;M0QYU1;P54840	P13807-2;P13807	Glycogen [starch] synthase, muscle	GYS1	29.1102	29.6169	29.2763	29.6503	29.224	29.918	29.3422	29.5041	29.2867	29.4503	29.5958	29.0902	29.6623	29.563	29.4135	29.6727	29.4857	29.728	29.5978	29.5873	29.5571		0	87394	14220000000	143	0.365695
P13861-2;P13861;H7C330;H7C1L0;H7C4A9;C9J830	P13861-2;P13861	cAMP-dependent protein kinase type II-alpha regulatory subunit	PRKAR2A	28.4458	28.7452	28.551	28.4342	28.5495	28.6061	28.6002	28.3347	28.6416	28.5824	28.2253	28.617	28.4729	28.4043	28.6496	28.6408	28.45	28.642	28.521	28.4514	28.557		0	72948	7376700000	134	0.0166853
P14209-3;P14209;A0A096LP69;A8MQT7;H7C2F2;P14209-2	P14209-3;P14209;A0A096LP69;A8MQT7;H7C2F2;P14209-2	CD99 antigen	CD99	27.0027	26.8006	26.8527	26.5789	26.5871	27.0562	27.0456	26.8796	26.738	26.8622	27.3364	27.4931	26.7219	26.6171	27.1035	26.9546	27.0455	26.7091	26.4664	25.9682	25.9645		0	69826	2311500000	73	2.49756
P14317;E7EVW7;P14317-2	P14317;E7EVW7	Hematopoietic lineage cell-specific protein	HCLS1	29.8917	29.8752	30.1284	30.1215	29.8909	30.1045	30.297	29.7199	29.7045	29.8418	29.8543	29.8554	30.0159	29.8931	29.6619	29.9293	29.7362	30.003	29.7536	29.6754	30.0696		0	82975	19159000000	240	0.0828601
P14324-2;P14324;A0A087WVN4;A0A087X090;A0A087X1D8;A0A087WTP2	P14324-2;P14324;A0A087WVN4;A0A087X090	Farnesyl pyrophosphate synthase	FDPS	30.9268	31.0202	31.1084	30.9071	31.1166	31.1201	31.059	30.9819	31.1095	30.9998	31.0612	31.1352	31.1623	31.138	31.0906	31.215	31.1575	31.3454	31.2695	31.0637	31.0036		0	97313	43610000000	195	0.812283
P14543;P14543-2	P14543;P14543-2	Nidogen-1	NID1	32.7712	32.6363	32.8388	32.8205	32.6932	32.7759	32.2714	32.3838	32.5111	31.9648	32.3495	32.1851	32.1191	32.2657	32.0911	31.8978	31.977	31.9776	31.772	31.588	31.8454	+	0	32331	101940000000	627	6.76589
P14550;Q5T621;V9GYG2;V9GYP9	P14550;Q5T621	Alcohol dehydrogenase [NADP(+)]	AKR1A1	29.96	29.9604	29.8508	29.8676	30.1902	30.2204	29.816	29.6873	29.6745	29.9408	29.5503	29.6618	29.6615	29.7745	29.9239	29.9401	29.8528	30.1267	29.6785	29.9751	29.872		0	16314	20314000000	191	1.23254
P14618;P14618-3;B4DNK4;H3BQ34;H3BUW1;H3BTJ2;H3BT25;H3BU13;H3BN34;H3BQZ3;P30613-2	P14618;P14618-3;B4DNK4;H3BQ34	Pyruvate kinase PKM;Pyruvate kinase	PKM	32.3324	32.5757	32.0143	32.1179	32.3187	31.8907	32.0413	32.5269	32.048	32.1393	32.3404	32.1104	32.6878	32.6274	32.3156	32.3865	32.2479	32.5069	32.4849	32.9018	32.8053		0	32331	116100000000	513	1.4286
P14625;Q96GW1;H0YIV0;Q58FF3;F8W026;F8VPC7	P14625	Endoplasmin	HSP90B1	34.7764	34.7448	34.7343	34.6413	34.8216	34.8481	34.7645	34.751	34.6225	34.8018	34.7199	34.6618	34.9372	34.7893	34.7835	35.0024	34.72	35.0635	34.8685	34.9444	34.8701		0	32331	567590000000	1360	0.990485
P14649;F8W1I5	P14649;F8W1I5	Myosin light chain 6B	MYL6B	25.4406	26.1802	25.9566	26.1125	25.969	26.345	25.6189	24.0557	26.3139	26.4101	24.4209	24.0469	25.3438	26.1239	26.2294	26.0616	26.2411	26.7816	26.4842	26.0803	26.7989		0	74536	1351900000	31	0.71997
P14735;P14735-2;Q5T5N3	P14735	Insulin-degrading enzyme	IDE	27.1559	27.3819	27.9436	27.7063	27.5864	26.5533	27.1509	26.973	27.4731	27.578	26.9732	27.1523	26.6483	27.1351	27.6119	26.8099	26.9618	27.3454	26.9275	27.3412	27.3202		0	10446	3067900000	36	0.0577225
P14770	P14770	Platelet glycoprotein IX	GP9	33.1978	32.1079	32.8627	33.016	32.4197	32.3719	32.8963	33.3534	34.0734	33.8076	33.3744	33.8173	33.2643	32.8506	33.5552	32.8402	33.8044	32.9629	32.7144	32.6554	32.3284		0	45849	189560000000	236	1.38853
P14854;K7EQD3	P14854	Cytochrome c oxidase subunit 6B1	COX6B1	30.7422	30.5265	30.4818	31.1195	30.7867	30.9795	30.8334	30.3476	30.5408	30.7985	30.815	30.6881	30.7446	30.6172	30.7667	30.7644	30.7287	30.9032	30.9835	31.1297	30.9933		0	10383	35165000000	160	2.14841
P14868;P14868-2;C9J7S3;C9JLC1;H7BZ35;H7C278;C9JQM9	P14868;P14868-2	Aspartate--tRNA ligase, cytoplasmic	DARS	31.7151	31.7178	31.6346	31.6013	31.7673	31.5681	31.5587	31.6372	31.3897	31.619	31.6365	31.6869	31.7842	31.6517	31.6209	31.8705	31.5084	31.5728	31.8526	31.5957	31.6067		0	17627	64748000000	454	0.174242
P14927;B7Z2R2;P14927-2;E5RHG9	P14927;B7Z2R2;P14927-2	Cytochrome b-c1 complex subunit 7	UQCRB	27.0967	27.1612	25.2341	26.6928	26.4867	27.5752	26.9421	26.6804	24.5112	26.7008	24.4058	26.6637	26.4508	27.1788	27.1182	26.8466	23.0742	24.9074	26.6562	27.8761	26.6596		0	168	1978800000	15	0.493451
P15121;E9PCX2;E9PEF9;C9JRZ8-2;C9JRZ8	P15121;E9PCX2	Aldose reductase	AKR1B1	29.8978	30.1499	30.0305	29.4193	30.1509	30.2186	30.2764	30.0977	30.0326	30.0642	29.9627	29.7349	30.4085	30.4567	30.3877	29.956	30.1258	30.4346	30.8494	30.6018	30.4387		0	57995	23163000000	248	1.83014
P15153;B1AH77;B1AH80;B1AH78	P15153;B1AH77;B1AH80;B1AH78	Ras-related C3 botulinum toxin substrate 2	RAC2	31.3232	30.4192	31.0805	31.6897	30.9035	30.824	31.4204	31.2408	32.2042	32.1125	31.5446	31.9554	31.3602	31.1192	31.5314	31.2643	31.6592	30.9535	30.7128	30.9057	30.8203		0	60965	53240000000	139	1.35175
P15170-2;P15170-3;P15170;H3BR35;Q8IYD1;H3BSV8;H3BMT9	P15170-2;P15170-3;P15170;H3BR35	Eukaryotic peptide chain release factor GTP-binding subunit ERF3A	GSPT1	31.6409	31.7207	31.7795	31.7952	31.7539	31.7413	31.587	31.6017	31.2896	31.5557	31.5554	31.449	31.6185	31.5915	31.411	31.6943	31.5334	31.6025	31.5534	31.4406	31.656		0	15957	61788000000	429	1.43272
P15289-2;P15289	P15289-2;P15289	Arylsulfatase A;Arylsulfatase A component B;Arylsulfatase A component C	ARSA	24.044	25.0751	24.2417	25.2018	25.2161	25.247	24.9716	23.4405	24.9376	24.5959	24.7119	25.6154	24.9626	24.262	25.7468	24.8064	24.4718	25.1215	24.6151	24.8783	25.2926		0	56714	329110000	10	0.236568
P15531;P15531-2	P15531;P15531-2	Nucleoside diphosphate kinase A	NME1	27.4868	28.304	27.5619	27.8508	28.0066	27.3714	27.5531	28.2801	28.2999	27.9394	28.32	27.86	28.2356	28.2575	28.2247	28.1025	27.7914	28.3621	28.7142	28.4824	28.3712		0	29592	5305900000	37	0.989134
P15907;P15907-2;H7C472;C9JVK7;C9JH16	P15907	Beta-galactoside alpha-2,6-sialyltransferase 1	ST6GAL1	27.7804	27.9284	27.1292	27.7705	27.7284	27.0505	26.8773	27.4331	27.0558	26.5879	27.3408	26.9785	26.9458	27.4386	26.9122	26.5176	27.4188	26.9355	26.2453	26.3084	26.8034		0	16001	2899700000	85	1.50829
P16083;Q5TD07;Q5TD05;A2A2U4	P16083;Q5TD07	Ribosyldihydronicotinamide dehydrogenase [quinone]	NQO2	28.7505	28.3743	28.199	28.2794	28.5184	27.9191	28.4422	27.9876	28.3552	28.4439	28.1483	27.7238	28.4708	28.0025	28.1849	28.1686	28.0986	28.3643	28.3838	28.4324	28.1523		0	27103	6036800000	83	0.0977501
Q5R349;P16109;Q5R345;Q5R341;Q5R342;F6VVT6	Q5R349;P16109;Q5R345;Q5R341;Q5R342;F6VVT6	P-selectin	SELP	32.4442	32.5163	32.5791	32.3944	32.1824	32.385	32.2504	32.26	32.5593	32.4319	32.5049	32.6738	32.5448	32.2521	32.5021	32.7206	32.552	32.4488	32.1799	32.2369	32.164		0	32331	112560000000	500	1.61365
P16152;E9PQ63;A8MTM1;P16152-2	P16152	Carbonyl reductase [NADPH] 1	CBR1	30.8095	30.9531	30.8385	30.7291	30.9942	30.9168	31.0048	30.8591	30.9268	31.1195	30.8865	30.9589	30.739	30.6848	30.8811	30.7532	30.7334	30.9543	30.689	30.6423	30.8178		0	2827	37200000000	213	1.06995
P16157-10;P16157-8;P16157-5;P16157-16;P16157-3;P16157;P16157-12;P16157-14;P16157-11;P16157-9;P16157-6;P16157-7;P16157-4;P16157-13;P16157-15;P16157-21;P16157-2;H0YBS0;A0A087X0B4	P16157-10;P16157-8;P16157-5;P16157-16;P16157-3;P16157;P16157-12;P16157-14;P16157-11;P16157-9;P16157-6;P16157-7;P16157-4;P16157-13;P16157-15;P16157-21;P16157-2	Ankyrin-1	ANK1	30.8392	30.836	30.8576	31.0933	30.8132	31.3063	30.9482	30.8006	30.4922	30.827	30.6544	30.7404	30.8046	30.7591	30.9493	30.7774	30.6875	30.5516	30.8594	30.7525	30.6343		0	32331	35933000000	455	1.00112
P16219;E9PE82	P16219;E9PE82	Short-chain specific acyl-CoA dehydrogenase, mitochondrial	ACADS	26.538	26.5047	27.0685	25.1274	26.5489	27.1826	27.0384	26.8584	26.6539	26.5103	26.5861	26.9774	26.7991	26.687	26.7303	27.5362	26.4552	23.5085	26.6026	26.8008	26.907		0	15391	2147700000	28	0.0953636
P16278-3;P16278;E7EQ29;P16278-2;F8WF40;C9JF15;C9J539;C9JWX1;C9J4G9;Q6UWU2-2;Q6UWU2	P16278-3;P16278;E7EQ29;P16278-2	Beta-galactosidase	GLB1	29.2709	29.5605	29.6393	29.6361	29.6557	29.9496	29.4126	29.6662	29.5674	29.4503	29.7153	29.6572	29.8461	29.8591	29.5696	29.9271	29.6811	29.9731	29.6678	29.6668	29.5578		0	58612	16149000000	194	0.99853
P16298;P16298-4;P16298-3;Q5F2F8;P16298-2;Q5F2G0	P16298;P16298-4;P16298-3;Q5F2F8;P16298-2	Serine/threonine-protein phosphatase 2B catalytic subunit beta isoform;Serine/threonine-protein phosphatase	PPP3CB	27.1104	26.8958	27.204	26.3951	26.8332	27.3493	26.8265	27.2088	26.5422	26.772	26.548	26.652	27.5244	26.9211	26.9463	26.8278	24.3043	26.6885	27.0454	26.8377	27.2192		0	36526	2325300000	42	0.539882
P16455	P16455	Methylated-DNA--protein-cysteine methyltransferase	MGMT	27.6438	27.8202	27.6021	27.73	27.8994	28.6266	27.4562	27.3471	27.5293	27.676	27.6355	27.6854	27.5316	27.4712	27.5815	27.1502	27.7246	27.66	27.1777	26.8623	27.7905		0	20794	4427800000	80	1.06692
P16591-2;P16591;P16591-3	P16591-2;P16591;P16591-3	Tyrosine-protein kinase Fer	FER	25.2016	24.1861	24.955	25.1062	25.1635	25.4165	25.2348	25.4887	25.0702	25.4645	25.7587	24.8195	25.2309	25.3628	24.6126	25.6583	24.9718	25.3732	25.2652	25.0026	25.957		0	79249	693130000	30	0.277251
P16615;P16615-5;P16615-2;P16615-3;P16615-4;H7C5W9;J3QSY6;H3BVB2	P16615;P16615-5;P16615-2;P16615-3;P16615-4;H7C5W9	Sarcoplasmic/endoplasmic reticulum calcium ATPase 2	ATP2A2	31.2338	29.9333	30.6835	30.8796	29.5812	29.982	30.9561	31.9453	32.0278	31.9662	32.0213	32.13	31.2537	31.0269	31.2455	31.0409	32.0501	31.5328	30.6944	31.2311	30.6686		0	32331	51403000000	296	2.41656
P16885;A0A0A0MRF9;H3BQV5;H3BPZ3	P16885;A0A0A0MRF9	1-phosphatidylinositol 4,5-bisphosphate phosphodiesterase gamma-2	PLCG2	30.4885	30.5801	30.8045	30.5331	30.6676	30.7919	30.5282	30.5193	30.5421	30.5261	30.5887	30.3833	30.6183	30.4321	30.6023	30.5968	30.4858	30.679	30.6503	30.6844	30.5679		0	26232	30497000000	367	0.322178
P16930;P16930-2;H0YLC7;H3BNP8	P16930;P16930-2	Fumarylacetoacetase	FAH	30.7896	30.9381	30.8236	31.0635	31.0089	31.1578	30.9002	30.8922	30.9661	30.969	30.9825	30.8686	31.0206	31.1019	31.1731	31.0202	30.9789	31.0592	31.2211	31.1107	31.1818		0	17021	41057000000	359	3.5871
P16949;A2A2D0;P16949-2	P16949;A2A2D0;P16949-2	Stathmin	STMN1	26.4549	26.2034	26.6119	26.2841	26.6897	27.0139	26.8357	26.5934	26.804	26.4849	26.6648	26.7032	26.9162	26.5694	26.6971	26.3726	26.1955	26.4191	27.0272	26.361	26.3693		0	39941	1938600000	57	0.479509
P17050	P17050	Alpha-N-acetylgalactosaminidase	NAGA	26.4891	26.7985	26.8131	25.4828	26.5909	26.9058	26.7049	26.117	26.6792	26.6632	27.0161	26.7036	26.7866	26.6207	26.9548	27.3011	26.8021	27.0581	26.7411	26.8001	26.8391		0	17475	2188400000	43	0.541748
P17066;P48741	P17066	Heat shock 70 kDa protein 6	HSPA6	31.9159	31.4838	30.9701	31.2666	31.8691	31.1895	31.6832	32.0039	31.6811	31.6905	32.0421	32.2346	32.1481	31.8702	31.9105	31.2539	31.3966	31.7918	31.6031	31.747	31.5869		99404	31789	67034000000	49	0.907163
P17174;P17174-2	P17174;P17174-2	Aspartate aminotransferase, cytoplasmic	GOT1	29.4317	29.6218	29.7051	29.768	29.7782	29.4624	29.8623	29.4276	29.5868	29.5753	29.4653	29.6974	29.3201	29.5143	29.6232	29.472	29.2846	29.8137	29.6009	29.5338	29.5236		0	94729	15312000000	186	0.0547066
P17252;J3KRN5;J3KN97;M0R0I9	P17252;J3KRN5	Protein kinase C alpha type	PRKCA	30.7078	30.5783	30.577	30.3942	30.6128	30.8296	30.7114	30.6903	30.5086	30.604	30.8124	30.5882	30.5285	30.7521	30.6193	30.6624	30.5625	30.5204	30.6778	30.7862	30.624		0	11965	31909000000	310	0.0275266
P17301	P17301	Integrin alpha-2	ITGA2	29.1222	28.4921	28.4859	29.1355	28.3128	28.9777	28.8069	29.3383	29.6632	29.3041	29.5474	29.5417	28.8402	28.7296	29.0092	28.9302	29.489	28.7105	28.6151	28.7751	28.6937		0	30955	10537000000	105	1.16297
P17568	P17568	NADH dehydrogenase [ubiquinone] 1 beta subcomplex subunit 7	NDUFB7	25.8384	26.0908	25.8034	26.411	24.5176	24.6402	25.9641	26.2148	24.4963	26.4809	26.3283	26.6217	23.9544	26.0564	25.9929	26.7788	26.7343	26.6085	25.6966	26.2483	25.7282		0	51084	1314600000	30	0.811814
P17612;Q15136;K7ERP6;K7ENJ5;K7EMV1	P17612;Q15136;K7ERP6	cAMP-dependent protein kinase catalytic subunit alpha	PRKACA;KIN27	26.7829	26.9852	27.3031	27.3434	26.894	27.3482	27.0417	27.2131	27.5495	26.5708	27.4142	27.1355	26.8191	27.109	26.622	27.7225	26.8087	27.0645	27.3109	27.9643	27.2926		0	17892	3005300000	30	0.429354
P17655;P17655-2	P17655;P17655-2	Calpain-2 catalytic subunit	CAPN2	28.8136	28.9131	28.8018	28.7988	28.7983	28.9064	28.6873	28.6103	28.8204	29.0148	28.4229	28.5551	29.0185	28.8491	28.8938	28.8405	28.8303	28.9349	28.8902	29.1549	29.0684		0	85066	9032900000	208	1.03245
P17812;P17812-2	P17812;P17812-2	CTP synthase 1	CTPS1	30.0022	30.1645	29.9387	30.2351	30.1442	30.3824	30.1443	30.121	29.9173	29.9676	30.1606	29.9684	30.1428	30.3827	30.0322	29.9103	29.9932	29.9832	30.1938	30.0106	30.2121		0	11252	21936000000	239	0.930325
P17858;P17858-2;F8WEU2	P17858;P17858-2	ATP-dependent 6-phosphofructokinase, liver type	PFKL	31.678	31.843	31.7333	31.6893	31.6746	32.1198	31.9108	31.8065	31.6809	31.8021	31.6021	31.6984	31.7435	31.8874	31.8783	31.9062	31.9005	31.9613	31.9034	31.867	31.8406		0	31199	72766000000	433	0.392296
P17987;E7EQR6;E7ERF2;F5H282;F5GZ03;F5H136;F5GZI8;F5H676;F5H7Y1;F5GYL4;F5H726	P17987;E7EQR6;E7ERF2;F5H282	T-complex protein 1 subunit alpha	TCP1	32.4493	32.5121	32.5065	32.42	32.4517	32.6313	32.6938	32.2509	32.249	32.5156	32.3423	32.3806	32.2443	32.3564	32.5256	32.3446	32.4453	32.3191	32.505	32.4939	32.6239		0	2414	111580000000	569	0.247308
P18031;B4DSN5	P18031;B4DSN5	Tyrosine-protein phosphatase non-receptor type 1;Tyrosine-protein phosphatase non-receptor type	PTPN1	30.4478	30.6921	30.7106	30.3845	30.4668	30.2629	30.6243	30.515	30.3431	30.1502	30.5163	30.4895	30.6144	30.4762	30.4175	30.6207	30.4962	30.3159	30.5471	30.4425	30.4513		0	30848	28029000000	258	0.372333
P18054;K7ENN9	P18054	Arachidonate 12-lipoxygenase, 12S-type	ALOX12	33.7377	33.8876	33.9284	33.7441	33.7681	33.9947	33.7	33.8073	33.6101	33.6447	33.8606	33.722	33.942	33.7563	33.8485	34.106	33.7016	33.8626	33.911	33.8745	33.8893		0	32331	291240000000	1106	0.373067
P18084;V9GZ57;H7C5U2;V9GYZ1;H7C4W1;V9GYD8;H7C580	P18084;V9GZ57	Integrin beta-5;Integrin beta	ITGB5	29.0912	27.331	28.4766	28.9738	26.9281	27.9674	28.3631	29.4066	29.1829	29.163	29.2125	29.3788	28.8013	28.3728	29.0568	28.9399	29.6754	28.6324	28.7741	29.044	28.2995		0	82439	9219600000	124	0.663497
P18085;C9JPM4;C9JAK5;U3KQF2;F8WDB3;C9J6P1	P18085;C9JPM4;C9JAK5	ADP-ribosylation factor 4	ARF4	30.7167	30.5166	30.4134	30.4201	30.0758	29.7753	30.3397	30.6517	30.5792	30.6665	30.3966	30.6232	30.4752	30.2629	30.4005	30.2531	30.5189	30.442	30.245	30.3145	29.9344		0	17073	27999000000	150	1.38363
P18206-2;P18206;Q5JQ13;A0A096LPE1	P18206-2;P18206;Q5JQ13	Vinculin	VCL	36.6289	36.7913	36.7635	36.8179	36.7989	36.573	36.7832	36.8044	36.9365	36.8426	36.8825	36.8377	36.9897	36.9266	36.7709	36.9094	36.7615	36.8528	37.1637	37.0722	37.1643		0	32331	2405100000000	2263	2.90613
P18433-4;P18433-2;P18433-3;P18433;Q5JWG0;S4R2Y5;P23469-3;P23469-2;P23469	P18433-4;P18433-2;P18433-3;P18433	Receptor-type tyrosine-protein phosphatase alpha	PTPRA	27.5871	28.3755	27.6092	28.1093	27.9425	27.4765	27.6861	28.4109	28.2849	27.7282	28.3796	28.0338	27.8678	27.7926	27.5573	27.6738	27.5065	27.6964	27.8965	28.43	28.1637		0	22129	4809700000	74	0.488152
P18440;F5H5R8	P18440;F5H5R8	Arylamine N-acetyltransferase 1	NAT1	25.8108	26.398	26.2725	26.3378	26.4852	27.2424	26.4405	25.7909	26.7688	26.6971	26.1749	26.1147	26.5179	26.3078	26.4625	26.3984	25.9512	25.955	26.3532	26.1886	26.2426		0	71827	1661700000	41	0.346762
P18669;P15259;Q8N0Y7	P18669	Phosphoglycerate mutase 1	PGAM1	32.4594	32.6745	32.4451	32.2494	32.4498	32.2312	32.3951	32.3853	32.247	32.3575	32.1819	32.1892	32.5164	32.5321	32.5117	32.6061	32.492	32.7452	32.739	32.6705	32.7198		0	32331	115410000000	514	3.54238
P18859;P18859-2;A8MUH2	P18859;P18859-2;A8MUH2	ATP synthase-coupling factor 6, mitochondrial	ATP5J	29.4326	29.2873	29.3751	29.2253	29.4085	29.082	28.9344	29.4721	29.1469	28.5847	29.3216	29.3488	29.3778	29.3935	28.6731	29.6577	29.0736	28.6884	29.2695	29.6162	29.3687		0	13954	11689000000	116	0.074552
P19086	P19086	Guanine nucleotide-binding protein G(z) subunit alpha	GNAZ	30.4389	29.3504	30.0719	30.5893	29.1795	29.3943	29.6882	30.5394	30.9188	30.6316	30.8708	30.9889	30.5076	30.0385	30.588	30.2926	31.0438	30.2787	29.8751	30.0614	29.6944		0	88141	25767000000	269	0.907564
P19367;P19367-4;P19367-2;P19367-3;B1AR63;B1AR62;B1AR61;Q2TB90;E9PB90;P52789;P52790;Q2TB90-3;Q2TB90-2	P19367;P19367-4;P19367-2;P19367-3	Hexokinase-1	HK1	33.8355	33.8928	33.7414	33.9503	33.8366	34.0819	33.7627	33.808	33.8821	33.892	33.8916	33.7223	33.9569	33.9424	33.9704	33.8447	33.9119	34.1322	34.0563	34.0931	34.0984		0	32331	314250000000	1152	1.61448
P19474;P19474-2;H0YDP8	P19474;P19474-2	E3 ubiquitin-protein ligase TRIM21	TRIM21	28.6	28.5562	28.6421	28.4409	28.4051	28.8194	28.5207	28.6007	28.1745	28.5498	28.4476	28.399	28.8406	28.5781	28.6413	28.8257	28.4758	28.7398	28.8421	28.636	28.6481		0	23585	7557100000	95	0.57748
P19525-2;P19525;F8WBH4;C9JZT2	P19525-2;P19525	Interferon-induced, double-stranded RNA-activated protein kinase	EIF2AK2	26.2355	26.2883	26.1541	26.3929	25.7584	27.1878	26.1675	26.4251	25.8773	26.1011	26.0522	25.8778	26.0734	26.4039	25.7536	26.2415	26.0798	26.3494	26.3452	25.8914	26.1854		0	13347	1462900000	33	0.105716
P19623;K7EL89;K7EKM4;K7ESL0	P19623;K7EL89	Spermidine synthase	SRM	25.5923	24.4421	25.5978	25.2164	25.5335	23.5361	25.9591	24.9779	24.9327	24.8002	25.1558	24.0146	25.664	25.3765	25.561	25.5602	25.7396	25.5492	25.1505	25.9031	25.7339		0	80921	731420000	33	0.505173
P19634;B1ALD5;P19634-2	P19634	Sodium/hydrogen exchanger 1	SLC9A1	27.659	27.4658	27.5219	28.103	27.9112	25.3743	27.4178	27.7247	27.7155	27.7478	27.9119	27.8971	27.2226	27.7798	27.57	25.3563	27.722	27.6528	27.4703	27.3823	28.0504		0	65287	3938900000	79	0.0995845
P19652;P02763	P19652;P02763	Alpha-1-acid glycoprotein 2;Alpha-1-acid glycoprotein 1	ORM2;ORM1	26.251	26.4505	26.4538	26.1163	25.4324	27.0576	24.1435	25.0187	25.7927	24.6701	24.3399	25.2419	24.3681	24.3954	26.1231	24.9747	26.1481	25.71	26.2726	26.3443	26.4643		13123	30197	1059700000	14	1.66549
P19784;H3BSA1;H3BV19;H3BNI9	P19784;H3BSA1	Casein kinase II subunit alpha	CSNK2A2	29.0313	29.0943	29.1566	29.4018	29.1861	29.1332	29.2374	29.317	29.0911	29.306	29.1326	29.1746	29.1884	29.4722	29.1561	29.4214	29.2586	29.359	29.1599	29.2316	29.3306		0	51124	11903000000	114	0.528144
P19838;P19838-2;D6RH30;D6RC45;P19838-3;D6RF93	P19838;P19838-2;D6RH30	Nuclear factor NF-kappa-B p105 subunit;Nuclear factor NF-kappa-B p50 subunit	NFKB1	27.8513	28.1221	27.9612	28.0951	27.8193	28.7849	28.0238	28.4581	28.234	28.0675	28.5936	27.8156	28.7783	28.4563	28.0683	28.1073	28.2757	28.3243	28.7451	28.5892	28.696		0	38074	6233100000	111	0.693072
P19971;P19971-2;C9JGI3	P19971;P19971-2;C9JGI3	Thymidine phosphorylase	TYMP	32.8798	32.9646	32.8588	32.8181	32.8405	32.8934	32.7948	32.7886	32.7159	32.9362	32.5774	32.6966	32.7133	32.8889	32.8114	32.7868	32.7287	32.4986	32.8123	32.8907	33.0342		0	32331	141520000000	543	0.853712
P20042	P20042	Eukaryotic translation initiation factor 2 subunit 2	EIF2S2	29.0454	29.2555	29.0311	29.02	29.1376	28.293	29.178	29.1135	29.2069	29.3658	29.0661	29.3053	29.2334	29.2694	29.5189	28.7732	29.195	29.4645	28.95	29.09	29.0074		0	63048	11090000000	151	0.591875
P20073-2;P20073	P20073-2;P20073	Annexin A7	ANXA7	31.6326	31.6817	31.5983	31.533	31.5628	31.6889	31.617	31.6085	31.6769	31.6161	31.6639	31.67	31.7009	31.7984	31.4672	31.6808	31.5003	31.2998	31.6069	31.7591	31.6935		0	22861	62711000000	329	0.340107
P20338;A0A087WYT5	P20338	Ras-related protein Rab-4A	RAB4A	28.1488	27.5592	27.9422	28.0002	27.5908	24.8274	27.1884	28.368	28.7325	28.1255	28.1771	28.2089	27.9953	27.677	27.9847	27.9069	28.3264	28.0233	28.0519	28.4714	28.0594		0	26176	5022300000	51	0.491781
P20339-2;P20339	P20339-2;P20339	Ras-related protein Rab-5A	RAB5A	23.4322	25.6267	24.4955	26.4591	25.8788	25.7771	24.2563	24.9016	24.7987	26.8881	24.5762	27.0469	24.1341	26.142	26.1203	26.1085	26.7447	26.249	25.3457	24.7749	24.8643		0	5626	1159300000	19	1.09946
P20340-2;P20340;H7BYW1;H0YGL6;P20340-4;P20340-3;F5H3K7;F5GX61;C9JB90	P20340-2;P20340;H7BYW1;H0YGL6;P20340-4	Ras-related protein Rab-6A	RAB6A	28.435	27.5669	27.9504	28.162	27.3299	27.9458	27.8268	28.4745	28.3696	28.2545	28.9201	28.6979	28.7749	28.1179	28.2306	28.2705	28.1811	28.0018	27.6951	28.4706	28.0511		0	19902	6006400000	56	0.678888
P20618	P20618	Proteasome subunit beta type-1	PSMB1	30.3209	30.3704	30.3848	30.5322	30.3476	29.9208	30.259	30.0525	30.1225	30.1558	30.3318	30.2941	30.5405	30.1887	30.3963	30.3251	30.1272	30.4501	30.5626	30.5041	30.5234		0	19359	25103000000	227	0.710781
P20645;F5GX30;F5GXE0;H0YGE9;F5GXU0;F5H883;F5H4U1;H0YGT2;H0YF90	P20645;F5GX30	Cation-dependent mannose-6-phosphate receptor	M6PR	29.1613	28.6178	28.6665	28.374	27.9662	28.6974	28.9219	28.5513	29.1573	28.4295	28.6208	28.9999	28.6585	28.5906	28.8427	28.9714	29.2597	28.9485	28.4517	28.6983	28.7425		0	31701	8707500000	94	0.979369
P20674;H3BNX8;H3BRM5;H3BV69;H3BRI0	P20674;H3BNX8;H3BRM5;H3BV69	Cytochrome c oxidase subunit 5A, mitochondrial	COX5A	30.4019	29.5272	30.4533	30.2963	29.517	30.2291	29.6576	29.8719	30.5235	29.8092	30.4663	30.7793	30.0132	30.0137	30.7941	31.0214	30.5906	29.4648	29.8808	30.1016	29.9755		0	65318	24005000000	115	0.038505
P20810-9;P20810-5;P20810-10;P20810-7;P20810-6;E7ES10;E9PCH5;E7EVY3;B7Z574;P20810-4;P20810-8;P20810-2;P20810;E9PDE4;P20810-3;F8W7E0;H0Y9H6;H0Y7F0;E7EQ12;H0YA91;A0A0A0MR45;E7EQA0;H0YD33;H0Y944;E9PSG1;D6RAA8;D6RC54;D6RGF7;D6RBR1;E7EN75	P20810-9;P20810-5;P20810-10;P20810-7;P20810-6;E7ES10;E9PCH5;E7EVY3;B7Z574;P20810-4;P20810-8;P20810-2;P20810;E9PDE4;P20810-3;F8W7E0;H0Y9H6;H0Y7F0	Calpastatin	CAST	27.8605	27.6984	27.7302	27.6271	28.0444	28.0428	28.0506	27.8509	27.7668	27.9127	27.2839	27.7816	27.15	27.5494	27.5551	27.1897	27.5438	27.3377	27.7539	27.1867	27.6642		0	45205	4080100000	105	1.22264
P20962;F5H7R9;F5GXR3	P20962;F5H7R9;F5GXR3	Parathymosin	PTMS	25.5106	25.2421	25.3296	24.6547	25.6392	25.2154	25.3449	25.9517	26.0311	25.8072	25.4027	25.6463	25.7515	25.9864	25.2483	24.4679	24.8562	24.905	23.5869	24.6123	25.4584		0	76526	823320000	38	1.41273
P21266;A0A0A0MTN3	P21266;A0A0A0MTN3	Glutathione S-transferase Mu 3	GSTM3	30.0716	29.7201	29.8086	29.7881	29.8273	29.9736	29.7905	29.7944	29.3368	29.8483	29.5676	29.4891	29.9237	29.8257	29.345	29.5547	29.6763	30.2144	29.8331	30.1694	29.7758		0	12428	17444000000	172	0.19084
P21281;H0YC04;C9JL73;P15313;E5RGH6;H0YAT8;C9J5E3;C9JNS9;C9JZ02	P21281;H0YC04	V-type proton ATPase subunit B, brain isoform	ATP6V1B2	30.7978	30.7767	30.9337	30.8756	30.9734	30.9178	31.01	30.8223	31.0654	31.0556	30.8562	31.0571	30.9768	30.8318	30.9609	30.7631	30.863	30.7976	30.914	30.9096	30.8623		0	12013	38322000000	323	0.789272
P21283;E7EV59	P21283;E7EV59	V-type proton ATPase subunit C 1	ATP6V1C1	28.1035	27.868	28.1657	27.7936	28.381	28.2441	27.7608	27.4813	27.7595	27.8812	27.7579	28.1866	27.6548	27.876	28.1212	27.6257	27.87	27.8644	27.5186	27.3102	27.1882		0	11987	4699900000	52	2.22957
P21291;E9PS42;E9PND2;E9PP21	P21291;E9PS42;E9PND2;E9PP21	Cysteine and glycine-rich protein 1	CSRP1	33.1971	33.4442	33.5567	33.3378	33.769	33.4845	33.723	33.2689	33.2993	33.5244	33.6051	33.4911	33.6765	33.2898	33.5069	33.5391	33.2725	33.4566	33.4845	33.4963	33.4638		0	32331	225960000000	410	0.0341923
P21333-2;P21333;Q5HY54;F8WE98	P21333-2;P21333;Q5HY54	Filamin-A	FLNA	32.0854	32.1348	32.2615	32.1876	32.173	32.3644	32.5082	32.6566	33.0418	32.4794	32.8356	33.0445	32.4698	32.2405	32.4596	33.3547	32.5713	32.4346	32.3666	32.6122	32.4578		0	32331	121560000000	130	1.45489
P21399;Q5VZA6;F5H2R8;F5H143;F5H3Z7	P21399	Cytoplasmic aconitate hydratase	ACO1	31.1631	31.1812	31.1061	31.2554	31.2871	31.5659	31.1991	31.1323	31.1438	31.0338	31.0652	30.9513	31.055	31.2963	31.0982	31.0971	31.1467	31.2993	31.2828	31.2187	31.4105		0	24715	51687000000	391	1.74435
P21796;C9JI87	P21796;C9JI87	Voltage-dependent anion-selective channel protein 1	VDAC1	28.3269	26.6664	27.9559	28.4421	27.2715	28.3922	27.5983	29.5907	30.863	28.9057	30.4933	30.77	28.1117	27.8303	28.6062	28.1161	29.4382	27.847	27.6562	27.7962	27.5606		0	65501	12079000000	88	1.34248
P21912;A0A087WXX8;A0A087WWT1	P21912;A0A087WXX8;A0A087WWT1	Succinate dehydrogenase [ubiquinone] iron-sulfur subunit, mitochondrial	SDHB	28.9501	28.8183	29.3452	29.3011	28.8666	29.2963	29.065	29.1818	29.6395	28.9963	29.3798	29.5304	29.0505	29.12	29.2577	29.4342	29.1515	28.7441	28.9044	28.8101	28.6413		0	22622	12559000000	118	0.561333
P21964-2;P21964;E7EMS6;E7EUU8;H7BZ45;F8WBW9	P21964-2;P21964;E7EMS6;E7EUU8	Catechol O-methyltransferase	COMT	30.0145	28.8463	29.4512	29.515	28.892	28.6165	29.1403	30.122	30.1164	29.9043	29.9661	30.2028	29.7256	29.3052	29.6044	29.8881	30.1721	29.8864	29.3107	29.7091	29.2248		0	19678	16222000000	182	1.19141
P22059;H0YCV6;A0A0A0MSB4;Q6ZN50;Q969R2-6;Q969R2-3;Q969R2-2;Q969R2;H7C1R2;H7C368;H7C428;Q969R2-5;Q969R2-4	P22059	Oxysterol-binding protein 1	OSBP	29.3481	29.609	29.5485	29.3403	29.519	29.7295	29.3665	29.4823	29.1931	29.5421	29.5012	29.4315	29.5339	29.4605	29.5547	29.5175	29.4794	29.4068	29.4305	29.492	29.5064		0	1417	14369000000	184	0.270112
P22102;P22102-2;F8WD69;C9JBJ1;C9JTV6;C9JZG2;C9JKQ7;H7C366	P22102;P22102-2	Trifunctional purine biosynthetic protein adenosine-3;Phosphoribosylamine--glycine ligase;Phosphoribosylformylglycinamidine cyclo-ligase;Phosphoribosylglycinamide formyltransferase	GART	29.8178	29.735	29.7724	29.8884	29.7718	29.9471	29.6854	29.7514	29.6314	29.8356	29.8002	29.6067	29.7433	29.7165	29.897	29.734	29.458	29.5428	29.8684	29.7499	29.6732		0	14836	17142000000	299	1.15453
P22234;E9PBS1;P22234-2;D6RF62	P22234;E9PBS1;P22234-2;D6RF62	Multifunctional protein ADE2;Phosphoribosylaminoimidazole-succinocarboxamide synthase;Phosphoribosylaminoimidazole carboxylase	PAICS	31.6945	31.7502	31.5977	31.7806	31.7179	31.5913	31.5937	31.6735	31.5011	31.5756	31.5751	31.6491	31.7495	31.7706	31.6909	31.737	31.6265	31.9247	31.9075	31.7938	31.7611		0	32331	65787000000	466	1.23493
P22307-6;P22307-2;P22307-4;P22307-7;P22307-8;P22307;H0YF61;H0YD06;P22307-5	P22307-6;P22307-2;P22307-4;P22307-7;P22307-8;P22307;H0YF61	Non-specific lipid-transfer protein	SCP2	28.9933	28.9893	28.8476	29.1899	29.026	28.9236	28.8156	28.7565	28.531	28.8928	28.7656	28.9418	28.9254	28.8619	28.7734	28.5734	28.5492	28.1835	29.0179	28.7766	28.6955		0	6039	9123000000	110	2.52164
P22314-2;P22314;Q5JRR6;Q5JRR9;Q5JRS0;Q5JRS2;Q5JRS1;Q5JRS3	P22314-2;P22314	Ubiquitin-like modifier-activating enzyme 1	UBA1	33.1336	33.3084	33.2127	33.3134	33.2019	33.1675	33.0958	33.1785	33.0742	33.2243	33.2797	33.0306	33.2015	33.3865	33.1842	33.3954	33.1083	33.4119	33.2975	33.4359	33.4338		0	32331	192650000000	876	0.87081
Q32Q12;P22392-2;J3KPD9;P22392;E7ERL0;F6XY72;O60361;E5RHP0;C9K028	Q32Q12;P22392-2;J3KPD9;P22392;E7ERL0	Nucleoside diphosphate kinase;Nucleoside diphosphate kinase B	NME1-NME2;NME2;NME1	31.9065	31.9778	31.9455	31.689	31.9872	31.6723	32.015	31.7377	31.6896	31.6722	31.8629	31.7814	31.6589	31.904	31.9217	31.7264	31.7605	31.9854	31.954	32.0213	31.7571		0	15476	72472000000	264	0.160255
P22626-2;P22626;A0A087WUI2	P22626-2;P22626;A0A087WUI2	Heterogeneous nuclear ribonucleoproteins A2/B1	HNRNPA2B1	26.3401	26.2441	26.1968	25.8518	26.7903	27.0887	26.5631	26.1517	26.2231	26.166	26.3148	26.2791	26.5556	26.5029	26.0816	26.185	26.0353	26.1468	26.6374	25.6417	26.2313		0	11197	1678100000	49	0.13542
P22681;B5MC15;Q13191-3;Q13191-2;Q13191	P22681	E3 ubiquitin-protein ligase CBL	CBL	27.6223	28.0183	28.1635	27.6881	28.1075	27.9653	28.1774	27.8347	27.9008	28.2116	27.5455	28.1534	27.9187	28.3228	28.1898	28.0499	27.9752	28.2289	28.0794	27.6116	28.1283		0	29795	5170600000	76	0.0471294
P22694-2;A0A0A0MS54;P22694-4;P22694-3;P22694-5;P22694-7;P22694-6;P22694-9;A0A087WVC4;P22694-10;B1APF9;B1APG3;B1APG2;B1APF8;B1APG1;B1APG0;B1APF6;B1APF7	P22694-2;A0A0A0MS54;P22694-4;P22694-3;P22694-5;P22694-7;P22694-6;P22694-9;A0A087WVC4;P22694-10;B1APF9;B1APG3;B1APG2;B1APF8	cAMP-dependent protein kinase catalytic subunit beta	PRKACB	27.9233	27.9024	27.5555	27.7181	28.3251	28.3456	28.2409	27.318	27.9539	27.7045	27.4105	27.739	28.0312	27.8988	27.9499	28.02	27.7766	24.7802	27.6526	27.4297	27.6649		0	32331	4508600000	70	0.30873
P22695;H3BRG4;H3BSJ9;H3BP04;H3BUE4;H3BUI9;A0A087WVZ4	P22695;H3BRG4;H3BSJ9	Cytochrome b-c1 complex subunit 2, mitochondrial	UQCRC2	30.5128	30.0698	30.8005	30.5055	30.4366	31.2462	30.3012	30.6248	30.9378	30.3605	30.5259	31.0861	30.3664	30.182	31.0955	31.2465	30.4562	29.5618	30.4589	30.4885	30.3072		0	27484	31395000000	273	0.0137097
P23219-3;P23219-2;P23219;P23219-6;P23219-5;A0A087X296;P23219-4;X6RJD6;P35354	P23219-3;P23219-2;P23219;P23219-6;P23219-5;A0A087X296;P23219-4	Prostaglandin G/H synthase 1	PTGS1	33.0516	32.6279	32.872	32.811	32.3356	32.348	32.8888	33.3173	33.2041	33.1578	33.3948	33.3099	32.9907	33.0586	32.9186	33.1636	33.3551	32.8867	32.628	32.995	32.7791		0	32331	160130000000	573	2.32255
P23229-4;P23229-2;P23229-9;P23229-6;P23229-5;P23229-3;P23229;P23229-7;C9JXX7;H7BZ97	P23229-4;P23229-2;P23229-9;P23229-6;P23229-5;P23229-3;P23229;P23229-7	Integrin alpha-6;Integrin alpha-6 heavy chain;Integrin alpha-6 light chain;Processed integrin alpha-6	ITGA6	33.6193	33.146	33.5225	33.6383	33.2145	32.8788	33.2323	33.4659	33.5345	33.5383	33.2576	33.6155	33.4139	33.2222	33.4564	33.1035	33.4566	33.334	33.1497	32.9175	32.9768		0	32331	206680000000	955	0.620642
P23258;Q9NRH3;K7EIS0;K7EKE5	P23258;Q9NRH3;K7EIS0	Tubulin gamma-1 chain;Tubulin gamma-2 chain;Tubulin gamma chain	TUBG1;TUBG2	28.4463	28.5384	28.4567	28.5207	28.4171	28.998	28.6808	28.4251	28.3018	28.0244	28.706	28.3654	28.6525	28.4061	28.2671	28.6832	28.4463	28.3138	28.39	28.4964	28.5145		0	12946	6935200000	138	0.0784626
P23284	P23284	Peptidyl-prolyl cis-trans isomerase B	PPIB	32.5856	32.7023	32.7349	32.6988	32.5528	32.5904	32.7424	32.8935	33.0864	32.7534	33.0095	33.3517	32.6815	32.8273	32.6958	32.4089	32.8987	32.9917	32.7032	32.673	32.8167		0	16146	141260000000	383	0.781233
P23368;P23368-2;Q6TCH8;E9PMB9;Q16798-2;Q16798	P23368;P23368-2	NAD-dependent malic enzyme, mitochondrial	ME2	31.786	31.7784	31.9605	31.5723	31.669	32.267	31.8666	32.1265	32.3205	31.8763	32.3538	32.317	31.5997	31.7772	32.0942	32.1435	31.9734	31.6329	31.7033	31.9258	31.6537		0	32331	78016000000	539	0.461488
P23381;P23381-2;G3V3H8;G3V3Y5;G3V277;G3V423;G3V5U1;G3V456;H0YJP3;G3V3P2;G3V227;G3V2Y7;G3V3X0;G3V5W1;G3V3S7;G3V2F2;G3V3R3;G3V4S4;G3V313;G3V339;G3V2C0;G3V4C7;G3V4N8;G3V5H5;P78534;G3V4A3;G3V4Q0;G3V4N0	P23381;P23381-2	Tryptophan--tRNA ligase, cytoplasmic;T1-TrpRS;T2-TrpRS	WARS	30.5795	30.6204	30.6707	30.6474	30.6946	30.906	30.6425	30.5798	30.5345	30.3877	30.4685	30.5098	30.7809	30.8315	30.6264	30.6781	30.7215	30.8095	30.8274	30.8	30.8227		0	18771	32904000000	325	2.99927
P23526;P23526-2	P23526;P23526-2	Adenosylhomocysteinase	AHCY	29.9781	30.4232	29.7541	29.9952	29.7019	30.1043	29.8498	29.9096	29.9311	29.9717	29.8755	29.9076	29.8904	30.1833	29.9068	30.2999	29.9911	30.2193	30.1157	30.2614	30.1771		0	16736	20812000000	192	0.512998
P23528;E9PP50;G3V1A4;E9PK25;E9PS23;E9PLJ3	P23528;E9PP50;G3V1A4;E9PK25;E9PS23	Cofilin-1	CFL1	33.6131	33.6008	33.6856	33.4818	33.946	33.6615	34.108	33.8055	33.5138	33.4132	33.9254	33.5899	33.8417	33.8343	33.7103	34.1514	33.568	33.3283	34.109	34.147	34.1158		0	32331	338140000000	780	0.627922
P23610	P23610	Factor VIII intron 22 protein	F8A1	27.8985	27.652	27.6062	27.4435	27.3642	27.9042	27.0182	26.6546	27.2582	27.673	26.958	27.1237	27.3466	26.7388	27.4931	27.094	26.9952	27.1402	27.1448	26.837	27.4549		0	56506	3251900000	68	1.14802
P23743;G3V4E1;H0YJE7;H0YJH4;P23743-3;F8VNZ9;G3V327;C9JM35;F8W1M3;F8W1H7;P23743-2	P23743;G3V4E1	Diacylglycerol kinase alpha;Diacylglycerol kinase	DGKA	27.6432	27.8838	27.408	28.0021	27.9431	28.0256	28.0274	27.7617	27.559	27.7638	27.4431	27.8309	27.5795	27.6941	27.6606	27.8661	27.7983	27.7964	27.8859	27.5891	27.9518		0	17328	4366400000	60	0.671151
P23786	P23786	Carnitine O-palmitoyltransferase 2, mitochondrial	CPT2	27.8497	28.0144	28.0038	28.1725	28.1576	28.2227	28.1857	28.5495	29.0124	28.5517	28.7652	28.9149	28.393	28.3817	28.3509	28.5453	28.2218	27.9743	27.6959	28.1988	27.8151		0	41255	6379600000	115	2.37843
P23919;P23919-2;H7C312;H7BZ20;G5E9E9;H7C3A4	P23919;P23919-2;H7C312;H7BZ20	Thymidylate kinase	DTYMK	28.375	28.3882	28.4492	28.78	28.3923	28.7697	28.5111	28.4169	28.5102	28.5686	28.4534	28.4658	28.7895	28.7708	27.9557	28.7526	28.4145	28.6131	28.3473	28.2525	28.1319		0	1891	7070600000	94	0.395017
P24534;F2Z2G2;C9JZW3;F8WF65	P24534	Elongation factor 1-beta	EEF1B2	31.2966	31.181	31.1355	30.7354	31.2938	31.5294	31.4244	31.2835	31.0621	31.0433	31.1303	31.126	31.2536	31.0819	31.2881	31.4352	31.1064	31.1135	31.3017	31.1706	31.2338		0	27297	47297000000	221	0.0130694
P24539;Q5QNZ2	P24539;Q5QNZ2	ATP synthase F(0) complex subunit B1, mitochondrial	ATP5F1	26.9121	25.4606	26.7356	26.5833	25.3618	26.3539	27.0409	27.2399	28.873	27.9294	28.1541	29.1398	26.2713	25.9102	27.7343	27.8785	27.9313	25.242	26.7806	27.1308	26.1747		0	28882	3477200000	54	1.02428
Q53F23;P24557;P24557-3;A0A0A0MSK3;P24557-4;P24557-2;C9JS68;E7EP75;F8WD37;F8WC80	Q53F23;P24557;P24557-3;A0A0A0MSK3;P24557-4;P24557-2	Thromboxane-A synthase	hCG_14925;TBXAS1	32.8891	31.6189	32.2839	32.7004	31.2069	31.8394	32.3732	33.2767	33.4518	33.4324	33.4889	33.4965	32.7883	32.364	32.672	32.8329	33.5155	32.7167	32.1852	32.8623	32.3536		0	32331	144990000000	540	1.61787
P24666;P24666-3;G5E9R5;P24666-4;F2Z2Q9	P24666;P24666-3;G5E9R5;P24666-4;F2Z2Q9	Low molecular weight phosphotyrosine protein phosphatase	ACP1	28.3697	28.7131	28.6605	28.3513	28.673	28.969	28.8682	28.2518	28.6573	28.8979	28.2765	28.3975	28.1887	28.5274	28.5289	28.6337	28.2689	28.7256	28.5365	28.5855	28.4809		0	1076	7633700000	69	0.0286385
P24752;P24752-2;H0YEL7;E9PRQ6;E9PKF3	P24752	Acetyl-CoA acetyltransferase, mitochondrial	ACAT1	26.7934	26.8597	27.0657	27.146	25.9819	26.7075	26.8143	26.4628	27.1092	26.3274	26.9054	26.8185	26.0115	26.5456	26.9299	26.6132	26.8784	26.4873	26.4836	27.0974	26.5822		0	27004	2135400000	65	0.0586993
P24844;P24844-2	P24844;P24844-2	Myosin regulatory light polypeptide 9	MYL9	32.9947	32.7152	32.2837	31.7521	32.8807	33.1591	32.5528	32.8505	32.3583	32.3184	32.9866	33.2339	33.0592	32.9357	32.1874	33.0456	32.5834	32.5512	33.1262	32.9048	32.6315		0	12974	139880000000	229	0.0143315
P25098;E9PRV7	P25098;E9PRV7	Beta-adrenergic receptor kinase 1	ADRBK1	28.0372	28.0882	28.4403	28.5795	28.1256	28.4711	28.1572	28.1247	28.3392	28.2476	28.2119	28.2844	28.5419	28.3081	28.1716	28.1456	28.204	28.3264	28.3839	28.2012	28.1166		0	58441	6151600000	181	0.162486
P25325-2;P25325;B1AH49	P25325-2;P25325;B1AH49	3-mercaptopyruvate sulfurtransferase;Sulfurtransferase	MPST	30.8698	30.9989	30.9434	31.1712	31.0627	31.2465	31.1066	31.0501	30.8984	30.8048	31.1279	30.888	31.1491	31.2139	31.1417	30.991	30.902	30.9251	31.0309	31.1635	31.1608		0	11375	41356000000	243	1.75236
P25398	P25398	40S ribosomal protein S12	RPS12	29.2104	29.3199	29.0246	29.2484	29.2043	29.8478	28.9439	28.8922	29.4935	29.125	29.2283	28.5322	28.8189	29.0044	29.0165	28.7958	28.5501	27.9778	28.9214	29.1158	28.9912		0	10644	10623000000	123	1.46502
P25685-2;P25685;M0R080;M0QYT3;M0QXK0;M0R1D6;M0QZD0;M0R128;A0A0A6YYS1	P25685-2;P25685;M0R080	DnaJ homolog subfamily B member 1	DNAJB1	27.139	27.2831	27.0159	27.2781	27.3152	28.084	26.9533	27.2097	27.08	27.2556	27.3613	27.1935	27.3772	27.6116	27.094	27.1466	27.3184	27.2059	27.1712	27.2925	27.5329		0	15286	3199600000	71	0.577338
P25686;P25686-2;C9JRD2;C9JXB9;C9JX00;C9J1G2;E7ETU0	P25686;P25686-2;C9JRD2;C9JXB9	DnaJ homolog subfamily B member 2	DNAJB2	27.2902	27.3136	27.1148	27.8104	27.394	27.5322	27.0048	27.6018	27.3894	27.4433	27.5364	27.4305	27.9247	27.7338	27.0866	27.7166	27.4238	27.3525	27.2729	27.0039	27.4467		0	19548	3499700000	70	0.372619
P25705;P25705-2;P25705-3;K7EK77;K7ENJ4;K7ERX7;K7EJP1;K7EQH4;K7ESA0	P25705;P25705-2;P25705-3	ATP synthase subunit alpha, mitochondrial	ATP5A1	33.7295	33.5024	33.6314	33.4528	33.5206	33.7766	33.7633	34.0302	34.2273	33.7247	34.1102	34.3152	33.6138	33.6084	33.9436	34.23	33.7463	33.2605	33.5479	33.74	33.6121		0	32331	292560000000	778	0.656007
P25786;P25786-2;F5GX11;B4DEV8;F5H112	P25786;P25786-2;F5GX11;B4DEV8	Proteasome subunit alpha type-1;Proteasome subunit alpha type	PSMA1	30.6474	30.8379	30.7698	30.7804	30.8585	31.1276	31.0292	30.7275	30.8641	30.7303	30.6008	30.4938	31.0117	30.8309	30.8338	30.8753	30.5581	30.7569	31.0174	31.0919	30.9999		0	22657	36346000000	246	1.65343
P25787;C9JCK5;H3BT36;H7C402	P25787	Proteasome subunit alpha type-2	PSMA2	30.6183	30.6839	30.7822	30.7379	30.7334	30.7728	30.8186	30.8661	30.7104	30.6532	30.7028	30.444	30.9563	30.8941	30.7911	30.7551	30.653	30.9347	30.8511	30.8536	30.9626		0	24163	34148000000	259	1.5648
P25788-2;P25788;G3V4X5;H0YJ03;G3V3W4;G3V5N4	P25788-2;P25788;G3V4X5	Proteasome subunit alpha type-3	PSMA3	30.1221	30.1133	30.3246	30.0364	30.2233	29.9403	30.5374	30.0698	30.1764	30.002	29.9285	29.8451	30.5259	30.1769	30.3381	30.6773	29.919	30.1469	30.6212	30.5276	30.4954		0	20901	24016000000	181	1.32237
P25789;H0YN18;H0YMZ1;H0YL69;P25789-2;H0YMA1;H0YKT8;H0YMI6;H0YKS0;H0YLC2;H0YMV3;H0YLS6	P25789;H0YN18;H0YMZ1;H0YL69;P25789-2;H0YMA1;H0YKT8;H0YMI6	Proteasome subunit alpha type-4;Proteasome subunit alpha type;Proteasome subunit beta type	PSMA4	30.6013	30.7748	30.605	31.0777	30.6188	30.7505	30.9052	30.7091	30.9228	30.8071	30.8146	30.7431	31.1213	31.05	30.8786	30.9443	30.8315	30.9611	31.0023	31.1148	31.2532		0	10738	37120000000	245	1.89548
P25942;A0A087X1D0;H0YE23;P25942-2	P25942;A0A087X1D0;H0YE23;P25942-2	Tumor necrosis factor receptor superfamily member 5	CD40	25.6173	24.732	25.4335	25.6443	24.9881	25.2061	25.255	25.6323	25.704	26.1222	25.2519	24.4491	25.3397	24.3158	24.3288	23.9653	27.1833	25.3819	25.2087	24.8892	24.7608		0	54432	768840000	15	0.0937193
P26038;V9GZ54	P26038	Moesin	MSN	34.7045	34.6518	34.7482	34.6359	34.77	35.1016	34.8868	34.723	34.6176	34.7437	34.7152	34.6126	34.837	34.837	34.7072	34.7788	34.6834	34.6623	34.8822	34.7432	34.9358		0	32331	553630000000	1352	0.293464
P26196;Q8IV96	P26196	Probable ATP-dependent RNA helicase DDX6	DDX6	29.0747	29.2222	29.175	28.647	29.3581	28.8711	29.0478	28.9374	29.1217	29.1644	28.7376	29.0898	28.8761	29.2342	29.1581	28.5665	28.8622	29.0229	29.1999	28.8942	28.9241		0	10269	10297000000	148	0.212836
P26447	P26447	Protein S100-A4	S100A4	32.7998	32.539	32.7015	32.6768	32.6544	32.6317	32.9254	32.5163	32.498	32.5898	32.676	32.6108	32.7088	32.632	32.8022	32.9903	32.7649	32.9785	33.0611	32.7077	32.7655		0	10235	134740000000	143	0.786978
P26639;P26639-2;D6R9F8;D6RCA5;D6RDJ6;D6RBR8;D6RJ97;D6RHV7;D6RCS6	P26639;P26639-2	Threonine--tRNA ligase, cytoplasmic	TARS	31.115	31.2541	31.2189	31.3079	31.2442	31.4571	31.0919	31.0503	31.1434	31.2189	31.1767	31.0601	31.3028	31.2129	31.3189	31.2855	31.0589	31.2709	31.2754	31.1679	31.2522		0	25012	47107000000	507	1.23859
P26640;A2ABF4;P26640-2;H0Y426	P26640	Valine--tRNA ligase	VARS	29.4279	29.6211	29.2671	29.327	29.6683	29.5635	29.3886	29.1304	29.1333	29.2951	29.1066	29.6505	29.025	29.4853	29.3029	28.9001	29.5737	29.451	29.4346	29.3528	29.4851		0	8156	13316000000	137	0.171704
P26641;P26641-2	P26641;P26641-2	Elongation factor 1-gamma	EEF1G	32.303	32.2483	32.3839	32.3428	32.4868	32.1602	32.4554	32.4075	32.2278	31.9794	32.2274	32.2378	32.3151	32.3103	32.5405	32.2207	32.1747	32.1161	32.3195	32.1427	32.5424		0	21548	105330000000	564	0.588967
P26885;F5H0N4	P26885;F5H0N4	Peptidyl-prolyl cis-trans isomerase FKBP2;Peptidyl-prolyl cis-trans isomerase	FKBP2	30.3284	30.2125	29.7957	30.4439	30.1908	30.3478	30.0578	30.3968	29.909	29.9183	30.6044	30.1111	30.568	30.3725	29.906	30.6193	30.2571	30.3513	30.2718	30.3258	30.3573		0	837	24146000000	163	0.13681
P27105;P27105-2;F8VSL7	P27105	Erythrocyte band 7 integral membrane protein	STOM	33.132	31.7467	33.1277	32.313	30.9966	32.1012	31.9643	33.4431	33.7137	32.1191	33.0934	33.877	32.7747	31.8359	32.4403	33.018	32.5589	32.5201	30.5953	30.3147	31.1443		0	32331	128730000000	368	2.02196
P27338;P27338-2;P21397-2;P21397	P27338;P27338-2	Amine oxidase [flavin-containing] B	MAOB	31.5994	31.2443	31.3776	31.5359	31.1858	31.1582	31.1743	31.7114	31.8406	31.661	31.9712	32.1314	31.4272	31.2794	31.5002	31.6554	31.8586	31.3414	31.1193	31.3689	31.03		0	32331	59038000000	442	1.5741
P27348;E9PG15	P27348;E9PG15	14-3-3 protein theta	YWHAQ	32.1604	32.3128	32.1673	31.8531	32.2635	32.2581	32.3871	32.035	31.9222	32.0381	32.2341	31.852	32.5028	31.9669	32.2491	32.5085	32.1216	32.0157	32.3697	32.3334	32.2258		0	32331	91425000000	368	0.125598
P27361;P27361-2;E9PQW4;P27361-3;E9PBK7;E9PJF0;B3KR49;H0YEX6;E9PRH7;H0YDH9;K7ELV1;K7EN18;P31152;Q16659	P27361;P27361-2;E9PQW4;P27361-3;E9PBK7;E9PJF0;B3KR49	Mitogen-activated protein kinase 3;Mitogen-activated protein kinase	MAPK3	26.7127	26.7387	26.1753	26.8361	26.6915	26.8088	26.868	26.2815	26.4517	26.873	24.7675	26.9757	24.8692	26.084	26.5583	26.0023	24.5654	28.2722	26.5852	26.3677	27.0335		0	12614	2031100000	24	0.0478092
P27797;K7EJB9;K7EL50	P27797;K7EJB9	Calreticulin	CALR	34.0162	34.0701	33.935	33.7566	34.0686	34.1869	34.0383	34.0674	33.8657	33.8385	34.0521	34.0236	34.2321	34.1442	34.0338	34.2363	34.1469	34.3544	34.2396	34.1998	34.2096		0	32331	352060000000	692	1.27421
P27824;P27824-2;P27824-3;H0Y9Q7;D6RGY2;D6RDP7;D6RAU8;D6RB85;D6RFL1;H0Y9H1;D6RAQ8;D6RHJ3;D6RD16;O14967	P27824;P27824-2;P27824-3	Calnexin	CANX	32.7122	31.4377	32.0022	32.1917	31.0282	31.6118	32.237	32.9608	33.1849	33.2625	33.1762	33.2383	32.4962	32.2904	32.5081	32.6471	33.2566	32.6603	32.1742	32.6049	32.0216		0	26352	125310000000	571	2.24529
P27986;P27986-4;P27986-3;P27986-2;P27986-5;H0YBC2;E5RJY0;E5RGI8;F6TDL0;Q92569;E5RHI0;Q5T4P3;Q92569-3;Q92569-2	P27986;P27986-4;P27986-3;P27986-2;P27986-5	Phosphatidylinositol 3-kinase regulatory subunit alpha	PIK3R1	28.6892	28.6907	28.6804	28.6578	28.8179	28.8879	28.762	28.4342	28.6461	28.3458	28.4115	28.3573	28.4005	28.7331	28.768	28.3491	28.4757	29.0574	28.7809	28.7895	29.0527		0	56519	8173600000	123	0.92397
P27987;P27987-2;C9JC74;P23677	P27987;P27987-2	Inositol-trisphosphate 3-kinase B	ITPKB	28.4841	28.8397	28.5574	28.6512	28.3717	28.7067	28.5055	28.2096	28.4698	28.5537	28.2815	28.4661	28.217	28.3902	28.2813	28.4894	28.3964	28.2647	28.4276	28.2581	28.2168		0	28907	7005200000	117	1.06014
P28062-2;P28062;Q5JNW7	P28062-2;P28062;Q5JNW7	Proteasome subunit beta type-8	PSMB8	30.3062	30.497	30.341	30.274	30.5755	30.2876	30.6001	30.2452	30.3358	30.023	30.1199	30.4788	30.5033	30.2086	30.4052	30.5082	30.2682	30.6203	30.489	30.4488	30.2737		0	2735	26393000000	182	0.16575
P28066;P28066-2	P28066;P28066-2	Proteasome subunit alpha type-5	PSMA5	29.8792	30.1293	29.8286	29.78	29.9568	29.8527	29.9709	29.8051	29.8681	29.8659	29.7758	29.9279	30.1044	29.7378	29.8513	30.2982	29.9124	29.9503	29.8924	30.0372	30.0994		0	13136	19927000000	177	0.276866
P28070	P28070	Proteasome subunit beta type-4	PSMB4	29.6856	29.515	29.5739	29.4419	29.7091	29.7186	29.3891	29.4319	29.4375	29.4523	29.0217	29.2083	29.6659	29.6624	29.3598	29.7067	29.2564	29.5204	29.7088	29.7481	29.8045		0	83194	14710000000	118	1.64414
P28072;A0A087X2I4;I3L3X7	P28072;A0A087X2I4	Proteasome subunit beta type-6	PSMB6	28.8906	28.651	28.6261	27.9493	28.8485	28.6644	28.7358	28.2669	28.9098	29.0733	28.4213	28.4237	28.8219	28.6497	28.7627	28.9753	28.7036	28.9214	29.0039	28.6468	28.8298		0	34332	8487800000	85	0.147928
P28074;H0YJM8;P28074-3;P28074-2	P28074;H0YJM8;P28074-3;P28074-2	Proteasome subunit beta type-5	PSMB5	26.8955	26.8045	27.0785	26.7102	26.9929	26.7093	27.2276	26.009	26.24	26.4591	26.4528	25.9987	26.5746	26.3329	27.1979	26.8698	26.5566	27.1	26.7596	26.3345	26.9493		0	17183	2047100000	49	0.376431
P28161;E9PHN7;E9PHN6;F6XZQ7;P28161-2;E9PLF1;E9PGV1	P28161;E9PHN7;E9PHN6;F6XZQ7;P28161-2;E9PLF1	Glutathione S-transferase Mu 2	GSTM2	28.9608	28.694	28.9266	29.0387	28.6318	29.1699	28.626	29.0543	28.5855	28.9368	28.6752	28.8658	28.9988	28.5235	29.3542	28.6768	28.8005	29.3337	29.0766	28.9865	28.7294		0	51007	9424000000	96	0.0193518
P28288-2;P28288	P28288-2;P28288	ATP-binding cassette sub-family D member 3	ABCD3	25.9443	25.8129	25.7865	25.8383	25.6435	24.352	24.2914	25.9051	26.0567	25.9247	24.7583	26.1859	25.5755	25.3849	24.5649	24.3795	25.9921	24.6144	25.7046	25.3427	24.5982		0	459	903240000	24	0.0965966
P28331;P28331-2;P28331-4;P28331-5;B4DJ81;P28331-3;C9JPQ5;F8WDL5	P28331;P28331-2;P28331-4;P28331-5;B4DJ81;P28331-3	NADH-ubiquinone oxidoreductase 75 kDa subunit, mitochondrial	NDUFS1	28.6507	28.5093	29.0104	29.0255	28.3438	29.4589	28.6205	29.0689	29.7414	29.194	29.5619	29.6653	29.0406	28.7284	29.092	29.4989	29.0876	28.1898	28.629	29.236	28.9432		0	7903	10963000000	142	0.269592
P28482;P28482-2	P28482;P28482-2	Mitogen-activated protein kinase 1	MAPK1	30.4613	30.7466	30.5597	30.7073	30.7788	30.7442	30.7019	30.8179	30.3936	30.3864	30.9231	30.5945	31.2196	30.5552	30.5498	30.7183	30.4026	30.5112	30.7262	30.7564	30.7397		0	1701	32483000000	270	0.100279
P28799;K7EMR1;K7EKL3;P28799-2;K7EQI0;K7EPL0;K7EQ05;P28799-3	P28799;K7EMR1;K7EKL3;P28799-2	Granulins;Acrogranin;Paragranulin;Granulin-1;Granulin-2;Granulin-3;Granulin-4;Granulin-5;Granulin-6;Granulin-7	GRN	26.5454	26.1883	26.1039	26.1653	25.933	26.3901	25.9573	26.1069	26.0246	25.7755	26.3127	26.0561	25.941	26.2807	25.7702	26.2635	26.9577	26.5787	25.7425	26.3605	26.2949		0	12993	1531500000	40	0.808906
P28838-2;P28838;H0Y9Q1;H0Y983	P28838-2;P28838	Cytosol aminopeptidase	LAP3	31.0442	31.1136	30.9164	31.2009	31.0294	31.6324	31.2592	31.0734	31.1026	31.1197	31.1328	30.9055	31.106	31.1948	31.1839	30.8974	30.9014	30.7882	30.9106	30.8913	30.9847		0	24519	43819000000	372	1.43283
P29122-2;P29122;H0Y3Q0;A0A087WZR0;A0A087WY68;P29122-8;P29122-7;H7BXT3;P29122-5;P29122-4;P29122-6;P29122-3;H0YKZ4;H0YLC8;A0A087X025;H0YKK2;H0YMW5	P29122-2;P29122;H0Y3Q0;A0A087WZR0;A0A087WY68;P29122-8;P29122-7;H7BXT3;P29122-5;P29122-4;P29122-6	Proprotein convertase subtilisin/kexin type 6	PCSK6	30.3694	30.3543	30.0514	30.1084	30.2687	30.374	29.9425	30.084	29.9399	29.9154	29.9595	29.6781	29.7929	29.8497	29.645	29.7544	29.7255	29.7674	29.3457	29.3458	29.4741	+	0	2758	19405000000	320	5.44448
P29144	P29144	Tripeptidyl-peptidase 2	TPP2	27.0437	27.1696	27.0054	23.6248	27.189	26.8833	26.804	24.6084	26.9023	26.9596	24.9118	26.6697	25.2298	24.9229	26.577	24.1452	26.8962	27.2729	25.0469	25.044	25.329		0	32331	2051100000	24	0.188284
P29218;P29218-3;H0YBL1;E5RIP7;E5RG94;E5RHE9;E5RG13;E5RI82;P29218-2;E5RIF4;E5RGY4	P29218;P29218-3;H0YBL1;E5RIP7;E5RG94;E5RHE9;E5RG13;E5RI82;P29218-2	Inositol monophosphatase 1	IMPA1	30.4519	30.6507	30.5265	30.5437	30.7771	30.6902	30.6629	30.5179	30.4192	30.5885	30.4263	30.3012	30.6182	30.3342	30.6376	30.7681	30.4945	30.649	30.7716	30.751	30.9359		0	11954	30727000000	241	1.26131
P29279;P29279-2	P29279;P29279-2	Connective tissue growth factor	CTGF	29.5299	29.6693	29.5179	29.6066	29.5833	29.862	29.1714	29.3483	29.2248	29.3058	28.9018	29.0554	28.6799	28.7951	29.123	28.7534	28.8244	28.9478	28.3338	28.481	28.4166	+	0	10397	11409000000	139	6.28488
P29350;P29350-3;P29350-4;F5H0N8;F5H5H9;F5H1Z8;F5GY79;F5H1V7;F5H4Z1;F5GXD4;U3KQS1	P29350;P29350-3;P29350-4	Tyrosine-protein phosphatase non-receptor type 6	PTPN6	30.1466	30.2486	29.7803	30.5027	29.7732	30.5166	30.0372	30.3302	29.5114	29.8168	29.9089	29.2863	29.9822	30.1323	29.6935	30.4097	30.1195	29.7018	30.4681	30.1661	30.169		0	32331	21418000000	77	0.4567
P29353-2;P29353-7;P29353;P29353-6;P29353-3;X6R6D0;P29353-5;Q5T182;Q5T181;H0Y539;Q5T188;Q5T187	P29353-2;P29353-7;P29353;P29353-6;P29353-3;X6R6D0;P29353-5;Q5T182	SHC-transforming protein 1	SHC1	25.4693	26.2335	26.1942	26.3515	25.4911	26.8379	26.1696	26.1124	26.0414	26.2962	26.6822	26.0039	26.4864	26.1367	26.5127	26.3429	26.1076	26.5699	26.3371	26.6835	26.3455		0	38208	1521800000	32	0.171085
P29401;P29401-2;E9PFF2;F8W888;F8WAX4	P29401;P29401-2;E9PFF2	Transketolase	TKT	32.563	32.7165	32.5855	32.818	32.5381	32.937	32.5547	32.6016	32.4708	32.558	32.711	32.4193	32.8179	32.6893	32.5145	32.6513	32.5699	32.7343	32.8312	32.7694	32.9269		0	32331	130340000000	729	0.967887
P29965;Q3L8U2	P29965;Q3L8U2	CD40 ligand;CD40 ligand, membrane form;CD40 ligand, soluble form	CD40LG;TNFSF5	27.4095	27.5749	27.24	27.2242	26.5393	25.5777	26.3867	26.7972	26.9717	26.8866	28.2976	27.6495	27.2511	25.4392	25.2402	26.0642	26.9875	26.574	25.8848	26.2101	25.0301		0	87851	2315600000	28	1.49008
P30038;P30038-2;P30038-3;Q5TF55	P30038;P30038-2;P30038-3	Delta-1-pyrroline-5-carboxylate dehydrogenase, mitochondrial	ALDH4A1	27.4346	27.5001	27.8115	27.6984	27.8507	27.657	27.9583	27.4133	28.6026	27.5198	28.142	27.9716	27.8835	27.7351	27.956	27.9453	27.76	27.5226	27.7441	27.7497	27.785		0	28598	4623900000	105	0.152851
P30040;F8VY02;F8W1G0;P30040-2	P30040;F8VY02	Endoplasmic reticulum resident protein 29	ERP29	30.7089	30.9193	30.901	30.8628	30.8164	31.3627	30.929	30.783	31.1438	31.1205	30.902	30.7846	30.7895	30.8681	30.98	31.0025	30.9331	31.1727	30.8446	31.0941	31.0256		0	88883	40470000000	245	0.0968709
P30041	P30041	Peroxiredoxin-6	PRDX6	34.655	34.7272	34.7698	34.4712	34.7708	34.5492	34.6593	34.7419	34.4684	34.7324	34.6855	34.5651	34.913	34.7898	34.7974	34.7417	34.6585	34.904	34.9134	34.9988	34.9203		0	32331	546950000000	878	1.88205
P30043;M0R192;M0QZL1	P30043;M0R192	Flavin reductase (NADPH)	BLVRB	27.1929	27.3689	27.2333	27.0505	27.1635	27.6376	27.0341	26.9843	26.8695	27.1014	26.8059	26.7235	26.9366	27.1902	26.8553	26.9838	27.3535	27.4011	27.2488	27.102	27.0422		0	20791	2818200000	70	1.03634
P30044-2;P30044;P30044-3;P30044-4	P30044-2;P30044;P30044-3;P30044-4	Peroxiredoxin-5, mitochondrial	PRDX5	32.4547	32.536	32.5889	32.8809	32.5989	32.782	32.4742	32.6011	32.4076	32.4832	32.9193	32.4885	32.7342	32.7184	32.3579	32.7676	32.4622	32.7657	32.5723	32.556	32.6697		0	2539	124180000000	434	0.273503
P30046;J3KQ18;B5MC82;P30046-2;A6NHG4;H7C342	P30046;J3KQ18;B5MC82;P30046-2;A6NHG4	D-dopachrome decarboxylase;D-dopachrome decarboxylase-like protein	DDT;DDTL	29.6307	29.7841	29.4024	30.0193	30.154	29.4724	29.6795	29.76	29.676	29.6378	29.7626	29.838	30.0243	29.9755	29.7344	29.6459	29.6568	30.019	29.7991	29.8931	29.986		0	59546	17486000000	136	0.359432
P30048-2;P30048	P30048-2;P30048	Thioredoxin-dependent peroxide reductase, mitochondrial	PRDX3	31.6796	31.7415	31.8552	31.535	32.0732	31.7577	32.0288	31.9125	32.0543	31.733	32.105	32.0917	32.0078	31.66	32.0793	32.3681	31.752	31.6285	31.888	31.8796	31.6157		0	32331	75431000000	305	0.115232
P30049	P30049	ATP synthase subunit delta, mitochondrial	ATP5D	28.9533	28.968	29.1724	28.5964	28.7611	28.8903	28.7427	28.5723	28.6582	28.8793	28.5553	29.3425	28.9539	28.9845	29.04	28.9799	29.5862	28.7379	28.8592	28.5277	28.5198		0	17877	9667600000	42	0.726267
P30084	P30084	Enoyl-CoA hydratase, mitochondrial	ECHS1	30.3622	30.2755	30.2877	30.4441	30.2024	30.3121	30.1576	30.5381	30.4976	30.4451	30.4377	30.6218	30.1962	30.2907	30.5159	30.3416	30.3167	30.3073	30.4773	30.577	30.3348		0	29348	27016000000	222	0.396426
P30085;Q5T0D2;P30085-2	P30085;Q5T0D2;P30085-2	UMP-CMP kinase	CMPK1	31.5149	31.5774	31.4504	31.6563	31.5132	31.805	31.7856	31.5545	31.2925	31.3272	31.449	31.3163	31.6086	31.5791	31.5432	31.7231	31.4275	31.5136	31.634	31.4807	31.4955		0	13001	58861000000	316	0.51646
P30086	P30086	Phosphatidylethanolamine-binding protein 1;Hippocampal cholinergic neurostimulating peptide	PEBP1	30.8329	31.0839	31.1216	30.897	31.1448	31.1311	31.377	30.875	30.8605	31.2798	30.8473	30.6473	31.409	31.1277	31.1127	31.3463	30.91	31.2696	31.4866	31.2178	31.3192		0	23635	44076000000	223	0.47387
P30101	P30101	Protein disulfide-isomerase A3	PDIA3	34.4576	34.5328	34.5621	34.7902	34.8247	35.0938	34.8587	34.7367	34.6743	34.812	34.6439	34.4556	34.8909	34.744	34.7065	34.8743	34.6859	34.8803	34.9691	35.1071	34.9519		0	32331	559930000000	1126	2.40122
P30153;B3KQV6;C9J9C1;E9PH38;E9PPI5;E9PNM7;E9PHZ6;M0QXG4;M0R0K6	P30153;B3KQV6;C9J9C1	Serine/threonine-protein phosphatase 2A 65 kDa regulatory subunit A alpha isoform	PPP2R1A	32.0665	32.2304	32.1287	32.1596	32.2483	32.3734	32.1412	32.0483	32.0393	32.081	32.1451	32.0068	32.1601	32.148	31.9906	32.0584	32.0205	31.7695	32.0896	32.1717	32.0957		0	32331	90555000000	562	1.32801
P30273;A6NCQ8	P30273	High affinity immunoglobulin epsilon receptor subunit gamma	FCER1G	28.7562	28.8794	28.2144	28.5133	27.8143	25.0406	28.4861	28.7991	29.3802	28.8127	29.313	29.538	29.0159	28.4411	28.5479	28.3748	29.7793	28.5584	28.9573	28.6354	28.2176		0	79846	8633400000	55	0.906624
P30281-3;P30281;Q5T8J1;P30281-4;P30281-2	P30281-3;P30281;Q5T8J1;P30281-4;P30281-2	G1/S-specific cyclin-D3	CCND3	25.0018	25.1181	25.3364	25.1659	25.1514	25.2783	25.1043	24.7488	24.9552	24.051	24.9771	25.1072	25.0721	25.1681	24.7562	25.3522	24.5206	25.001	25.1943	25.2169	25.2064		99437	31842	522220000	15	0.375189
P30405;R4GN99;H0Y548;P30405-2	P30405	Peptidyl-prolyl cis-trans isomerase F, mitochondrial	PPIF	31.1527	31.2557	31.3656	31.1954	31.7175	31.2011	31.7567	31.5052	31.7176	31.4046	31.4979	31.7584	31.4718	31.6	31.7679	31.5857	31.6604	31.4061	31.7407	31.5191	31.4455		0	31826	58512000000	191	0.868837
P30419;P30419-2;B7Z8J4;K7EN42;K7EN82;Q5VUC6;Q5VUC7;O60551	P30419;P30419-2	Glycylpeptide N-tetradecanoyltransferase 1	NMT1	27.0014	27.1872	26.887	27.3259	27.94	27.4439	27.1521	26.7615	27.3077	27.1108	27.2566	26.7997	27.0689	26.7352	26.6431	26.5786	26.4483	26.07	26.3866	25.9926	26.5491		0	30887	2503000000	99	3.35264
P30520	P30520	Adenylosuccinate synthetase isozyme 2	ADSS	27.4218	27.0785	27.4111	26.9044	27.4669	27.829	26.9249	26.9827	27.501	27.5165	26.8336	26.9351	26.934	27.4911	27.4791	27.0843	26.8601	27.2396	27.4149	27.1838	27.1586		0	25304	3009900000	44	0.102446
P30566;A0A0A6YY92;P30566-2;A0A096LNY6;A0A096LNY5;A0A096LPA2;A0A096LNY4;B4DEP1;A0A096LP72;A0A096LNT4;A0A096LP92;A0A096LP76;V9GY96;A0A096LNT0	P30566;A0A0A6YY92;P30566-2;A0A096LNY6	Adenylosuccinate lyase	ADSL	29.9754	29.9542	29.9993	29.875	30.1766	30.1689	29.9614	29.8605	30.0076	30.0814	30.0423	30.0865	29.9414	29.9474	30.1225	30.1066	29.6892	30.0057	29.9251	30.0992	30.0521		0	15792	20863000000	289	0.161478
P30622-2;P30622-1;P30622;J3KP58;F5H0N7;F5H6A0;F6VGP8;F5H1T5;F5H270;F5H367	P30622-2;P30622-1;P30622;J3KP58;F5H0N7	CAP-Gly domain-containing linker protein 1	CLIP1	29.9546	29.7105	30.0633	29.8823	29.7398	29.8678	29.8667	30.1613	29.836	29.6933	29.7548	29.8905	29.9813	29.8349	30.0955	30.0956	29.7821	30.0398	30.0697	29.8734	29.8366		0	19974	18821000000	365	0.241023
P30711;P30711-2	P30711	Glutathione S-transferase theta-1	GSTT1	25.8569	26.3027	25.9195	25.5694	25.8428	25.8539	25.8111	26.2711	25.9552	25.8377	26.0988	25.971	26.1751	25.9366	26.1827	25.6245	25.7531	24.0536	25.3857	25.6422	26.0419		0	42604	1138300000	43	0.846218
P30740;P30740-2;C9J7N5;O75830	P30740;P30740-2	Leukocyte elastase inhibitor	SERPINB1	33.5863	33.7091	33.4799	33.7226	33.6791	33.539	33.7703	33.6703	33.9993	33.9828	33.8976	33.7255	33.9466	33.7463	33.6505	32.9586	33.6106	33.7408	33.7454	33.5812	33.655		0	32331	266520000000	556	0.70696
P31040;P31040-2;D6RFM5;A0A087X1I3;P31040-3;H0Y8X1	P31040;P31040-2;D6RFM5;A0A087X1I3;P31040-3	Succinate dehydrogenase [ubiquinone] flavoprotein subunit, mitochondrial	SDHA	29.2662	28.7605	29.359	29.394	29.2959	29.5879	29.4716	29.7018	30.1891	29.73	30.103	30.2937	29.1447	29.3005	29.7733	30.1487	29.4625	29.1761	29.2953	29.3241	29.2335		0	1278	15715000000	210	1.32451
P31146;H3BRY3;H3BTU6;H3BRJ0;H3BU76;H3BSL1	P31146;H3BRY3	Coronin-1A;Coronin	CORO1A	33.7161	33.7447	33.8748	33.7678	34.068	33.8723	34.2978	34.0873	34.2139	34.3651	34.1476	34.1945	34.1349	33.8946	33.9236	33.9814	34.0715	33.9935	34.0132	33.9661	33.7889		0	32331	330470000000	433	2.67013
P31150;G5E9U5	P31150	Rab GDP dissociation inhibitor alpha	GDI1	32.5939	32.7352	32.6763	32.4214	32.4923	32.7541	32.6137	32.7066	32.5821	32.5389	32.76	32.6582	32.5887	32.5821	32.6922	32.643	32.6631	32.7104	32.5445	32.6505	32.7663		0	32331	128280000000	543	0.0911736
P31323	P31323	cAMP-dependent protein kinase type II-beta regulatory subunit	PRKAR2B	30.705	30.927	30.829	30.6342	30.8539	31.1867	30.6806	30.7311	30.7005	30.8062	30.8031	30.9748	30.5836	30.8246	30.7064	30.9964	30.7966	30.7525	30.7761	30.7215	30.6575		0	20485	38094000000	396	0.346806
P31689;P31689-2	P31689;P31689-2	DnaJ homolog subfamily A member 1	DNAJA1	28.1911	28.4176	28.2543	28.1829	28.5419	28.5777	28.3795	28.0904	28.0165	28.2154	27.9882	28.1788	27.9529	28.2532	28.1713	27.9163	28.1079	28.4547	28.061	28.445	28.1432		0	80195	6041600000	125	0.353859
P31749;P31749-2;A0A087WY56;G3V2I6;G3V3X1;G3V4I6;J3KTC6;G3V3K5	P31749;P31749-2	RAC-alpha serine/threonine-protein kinase	AKT1	27.045	26.9215	27.1137	27.0373	27.2169	26.5465	26.7737	26.9107	26.7375	26.6029	27.1214	27.1593	27.1956	26.9877	26.9522	27.1757	26.8986	26.9348	27.0592	26.7229	26.7966		0	55257	2427500000	53	0.111166
P31751;M0R0P9;P31751-2;J3QKW1;J3QLS6;C9JHS6;C9JIJ1;J3KRI8;A0A0A6YYS2;A8MX96;E7EVP8;M0QZK3;C9JC83;A0A0A0MRF1;M0QZW8;C9JIF6;C9J258;J3KSY8;J3QL45;M0R275;M0R283	P31751;M0R0P9;P31751-2;J3QKW1	RAC-beta serine/threonine-protein kinase	AKT2	28.5567	28.0485	28.2987	28.7825	28.5643	28.325	28.1593	28.4231	28.4368	28.4548	28.3179	28.0467	28.4056	28.5825	28.1553	28.2419	28.1249	28.0654	28.2474	28.1669	28.404		0	40863	6602000000	83	0.510562
P31930	P31930	Cytochrome b-c1 complex subunit 1, mitochondrial	UQCRC1	30.2521	29.8306	30.4846	29.9975	29.8662	30.4122	29.9392	30.3301	30.5183	29.9266	30.3995	30.9922	30.0426	29.7325	30.7417	31.1847	30.2925	29.4449	29.84	30.141	30.0535		0	17743	24639000000	256	0.0239583
P31937;H7BZL2	P31937;H7BZL2	3-hydroxyisobutyrate dehydrogenase, mitochondrial	HIBADH	27.4203	26.9532	27.0989	27.2739	27.252	27.0221	27.2882	27.7025	27.9274	27.171	28.1434	27.8089	27.2343	27.4754	27.2409	27.5167	27.4544	27.3572	27.0015	27.5578	27.0516		0	3871	3414100000	49	0.840734
P31942-2;P31942;P31942-3;P31942-4;P31942-6;P31942-5	P31942-2;P31942;P31942-3	Heterogeneous nuclear ribonucleoprotein H3	HNRNPH3	26.4243	26.6169	26.5563	26.8328	26.5932	26.737	26.286	26.4311	26.4416	26.6619	25.672	26.3144	25.8319	26.668	26.229	26.1852	26.302	26.714	26.44	26.4908	26.5207		0	11289	1761200000	43	0.431322
P31946-2	P31946-2	14-3-3 protein beta/alpha;14-3-3 protein beta/alpha, N-terminally processed	YWHAB	28.5337	28.3629	28.3852	25.1763	24.2695	25.3748	28.4481	28.656	25.8331	24.3404	28.3159	28.5383	24.1746	28.9541	28.1017	24.8812	28.7129	29.0647	29.228	28.999	29.109		0	32331	8418700000	25	0.757234
P31948;P31948-2;P31948-3;F5H783;F5GXD8;H0YGI8	P31948;P31948-2;P31948-3	Stress-induced-phosphoprotein 1	STIP1	32.8949	32.9183	32.9974	32.6394	33.0146	32.9777	32.9593	32.7825	32.7049	32.7953	32.581	32.7429	32.7726	32.8859	32.914	32.819	32.8787	32.8901	32.9761	32.8689	32.8752		0	32331	146990000000	857	0.53165
P32019-3;P32019-2;P32019;E7ESY0;P32019-4	P32019-3;P32019-2;P32019;E7ESY0;P32019-4	Type II inositol 1,4,5-trisphosphate 5-phosphatase	INPP5B	29.6409	29.8511	29.562	29.8408	29.7668	29.6658	29.4937	29.9943	29.646	29.5624	29.9414	29.6041	29.9113	29.9234	29.8778	29.8138	29.6745	29.5158	29.8951	29.8029	29.825		0	87921	17040000000	223	0.333089
P32119;A6NIW5;P32119-2	P32119;A6NIW5	Peroxiredoxin-2	PRDX2	29.2504	29.4021	29.6108	29.6483	29.588	29.6256	29.4783	29.2693	29.0793	29.2017	29.4091	29.4195	29.2893	29.4064	29.459	29.315	29.3364	29.4288	29.4553	29.4856	29.4993		0	22095	13694000000	100	1.18841
P32189-1;P32189-4;P32189-2;P32189;Q14409;A6NP46;F8WC39;F8WDA9;F8WBI8;H7C2A0;F8WF44;H7BYD2	P32189-1;P32189-4;P32189-2;P32189;Q14409	Glycerol kinase;Putative glycerol kinase 3	GK;GK3P	29.695	29.369	29.4327	29.7834	29.3958	29.677	29.696	30.0812	29.7856	29.3514	29.8443	29.8174	29.797	30.0009	29.812	29.2321	30.0255	29.6876	29.609	29.5804	29.6447		0	11129	17359000000	104	0.365183
P32321;P32321-2;D6RBJ9;D6R9S0;D6RBN2;D6RC36;D6RAR9;D6RAD7	P32321;P32321-2;D6RBJ9	Deoxycytidylate deaminase	DCTD	28.7364	28.8995	28.8336	28.865	28.8144	28.6073	29.071	28.6339	28.7824	29.0104	28.8762	28.9415	28.8834	28.8019	28.9566	28.8667	28.6434	28.9092	28.8481	28.6959	28.4049		0	36173	8854800000	142	0.410646
P33176	P33176	Kinesin-1 heavy chain	KIF5B	30.7608	30.8483	30.8076	30.7876	30.8506	30.9083	30.7622	30.8422	30.8279	30.8783	30.8536	30.8108	30.9288	30.8005	30.9443	31.0034	30.7622	30.8228	31.0184	30.7967	30.9369		0	32331	36634000000	493	0.228144
P33316;H0YNW5;H0YKC5;H0YKI0;P33316-2;H0YMP1;H0YMM5;H0YNJ9	P33316;H0YNW5;H0YKC5;H0YKI0;P33316-2;H0YMP1;H0YMM5;H0YNJ9	Deoxyuridine 5-triphosphate nucleotidohydrolase, mitochondrial	DUT	26.1199	26.0816	26.4299	26.043	26.3265	26.1688	26.3347	25.8862	26.7372	25.8352	26.1125	26.0205	25.6675	26.1132	26.1515	25.2422	26.3731	26.5311	25.3085	26.0397	26.812		0	10454	1437200000	34	0.0209672
P34896-2;P34896;P34896-3;P34896-4;J3KRZ5;J3KRK5;A0A087WTD8	P34896-2;P34896;P34896-3;P34896-4	Serine hydroxymethyltransferase, cytosolic	SHMT1	29.1224	29.3137	29.478	29.4314	29.24	29.7284	29.1163	29.4082	29.195	29.252	29.0769	29.3351	28.9372	29.2841	29.6471	29.4229	29.3035	29.0913	29.7312	29.3755	29.5721		0	77182	12949000000	204	0.367331
P34897-3;P34897;P34897-2;H0YIZ0;G3V2Y4;G3V5L0;G3V4W5;G3V540;G3V2W0;G3V241;G3V3Y8;G3V4T0;G3V4X0;G3V2E4;G3V2D2;G3V2Y1;G3V3C6	P34897-3;P34897;P34897-2;H0YIZ0;G3V2Y4	Serine hydroxymethyltransferase, mitochondrial;Serine hydroxymethyltransferase	SHMT2	29.2194	29.0382	29.1041	29.1054	29.1617	29.2217	29.4041	29.2799	29.44	29.0533	29.4044	29.5616	28.6907	29.353	29.5687	29.6763	29.5097	28.9899	29.1639	29.1549	28.9408		0	56144	12152000000	92	0.215271
P34913;P34913-2;E5RFU2;P34913-3;E5RFH6;H0YAW7;E5RI53	P34913;P34913-2;E5RFU2;P34913-3;E5RFH6	Bifunctional epoxide hydrolase 2;Cytosolic epoxide hydrolase 2;Lipid-phosphate phosphatase	EPHX2	29.2454	29.1646	29.2756	29.4605	29.2205	29.397	29.0495	29.2599	29.0729	29.2695	29.3427	29.2487	29.0186	29.1293	29.3253	29.1717	29.2588	29.419	28.8892	29.2019	29.1167		0	17263	11737000000	184	0.975664
P34932;A0A087WYC1;A0A087WTS8;P34932-2	P34932;A0A087WYC1;A0A087WTS8	Heat shock 70 kDa protein 4	HSPA4	31.4167	31.5084	31.5294	31.465	31.4918	31.3875	31.396	31.4159	31.3927	31.5259	31.4655	31.3198	31.3201	31.6363	31.568	31.5568	31.3424	31.6195	31.4981	31.4212	31.4403		0	32331	55928000000	539	0.0859572
P34947	P34947	G protein-coupled receptor kinase 5	GRK5	26.6469	26.9712	26.7238	27.1592	24.3836	26.0508	23.6859	26.6787	26.3448	26.6595	26.5908	26.3727	26.4753	26.5687	24.7469	26.1885	26.74	26.5511	26.5074	26.7362	26.6767		0	11551	1560900000	30	0.219317
P34949;H3BPB8;F5GX71;P34949-2;H3BMZ9;H3BPP3;H3BUZ9;H3BP57;H3BT48;H3BQX0;H3BNY8;H3BPM5;H3BN01;H3BPU7;H3BU66;H3BT46;H3BUG1;B4DYB8	P34949;H3BPB8;F5GX71;P34949-2;H3BMZ9;H3BPP3;H3BUZ9;H3BP57;H3BT48	Mannose-6-phosphate isomerase	MPI	29.0446	29.1705	29.3746	29.103	29.1057	29.5653	28.7771	28.8325	29.1766	28.9889	29.3611	28.6968	29.1199	29.333	28.903	29.1377	28.9264	29.0162	29.0845	28.9996	29.0699		0	12844	10793000000	170	0.260457
P35232;C9JW96;C9JZ20;E7ESE2;E9PCW0;P35232-2;D6RBK0	P35232;C9JW96;C9JZ20;E7ESE2;E9PCW0	Prohibitin	PHB	31.7097	31.7096	31.3568	31.5852	31.6606	31.7891	31.6825	31.4818	31.6358	31.6017	31.6286	31.6564	31.5244	31.7541	31.5839	31.7123	31.6143	31.7819	31.7879	31.7793	31.5687		0	23497	63862000000	357	0.100374
P35241;P35241-5;P35241-4;P35241-2;H0YE16;P35241-3;E9PQ82;E9PNV3	P35241;P35241-5;P35241-4;P35241-2	Radixin	RDX	29.2901	29.288	29.4681	29.3429	29.7068	29.3604	29.3345	29.1886	28.9959	29.1633	29.1767	29.2474	29.5017	29.309	29.2169	29.428	29.3264	28.9381	29.3601	29.1326	29.2639		0	18137	12398000000	198	0.46963
P35270	P35270	Sepiapterin reductase	SPR	25.6896	25.6036	25.3237	25.7869	25.1271	24.5463	25.6314	25.5408	25.3018	25.7067	25.3494	25.6077	25.1059	25.3305	25.4102	25.095	25.2722	25.7808	25.3992	25.2423	25.3332		0	991	842280000	42	0.191486
P35573;P35573-2;P35573-3	P35573;P35573-2;P35573-3	Glycogen debranching enzyme;4-alpha-glucanotransferase;Amylo-alpha-1,6-glucosidase	AGL	30.5474	30.6819	30.6761	30.5606	31.0032	31.022	30.8094	30.5622	30.6756	30.8306	30.7429	30.625	30.7114	30.7437	30.7249	30.8989	30.5861	30.865	30.9528	30.8826	31.0034		0	18247	33040000000	293	0.769493
P35579;P35579-2;Q5BKV1;B1PS43;P35749-4;P35749-3;P35749;P35749-2;B1AH99;REV__S4R3H4;REV__E7EQT4;REV__Q9UKV3-5;REV__Q9UKV3	P35579;P35579-2	Myosin-9	MYH9	38.8907	38.8573	38.8604	38.5431	38.8366	38.8288	39.0625	38.9983	38.8459	38.888	38.8742	38.733	39.16	38.9842	38.9923	39.0772	38.9496	39.1413	39.2602	39.2611	39.1032		0	32331	10394000000000	10937	2.89337
P35580;P35580-5;P35580-2;P35580-3;P35580-4;A1L2Z2;P12883;Q9UKX3;Q9Y623;P12882;Q9UKX2	P35580;P35580-5;P35580-2;P35580-3;P35580-4	Myosin-10	MYH10	28.099	28.0045	27.9134	27.4462	27.7081	23.7249	27.6158	24.4822	27.6247	27.7463	27.8079	26.9922	27.939	27.917	27.7167	27.6318	27.7133	27.4523	27.616	27.5482	25.8682		0	46215	4070000000	37	0.30631
P35606-2;P35606;D6RBT6;D6R997;D6RBZ7;D6RCL6;D6RBG7;H0YAC7;H0Y938	P35606-2;P35606	Coatomer subunit beta	COPB2	31.192	31.2162	31.2769	31.3753	31.3244	31.24	31.2679	31.2937	31.2078	31.2881	31.2759	31.2002	31.4641	31.2655	31.3705	31.4694	31.1248	31.4208	31.464	31.4097	31.4793		0	32331	50399000000	423	0.996417
P35625	P35625	Metalloproteinase inhibitor 3	TIMP3	29.3828	28.9975	29.6722	29.2612	28.9725	28.9691	28.8636	28.9714	28.7173	28.5404	28.8609	28.7873	28.2895	28.5558	28.4354	27.9504	28.2982	28.4217	28.1674	28.3256	27.8169		0	25549	8910500000	100	4.29584
P35754	P35754	Glutaredoxin-1	GLRX	28.4295	28.4157	28.055	28.6961	28.5113	28.7793	28.4682	27.8956	28.1702	28.302	28.3979	28.129	28.5746	28.333	28.0733	28.4914	28.4961	28.4531	28.4588	27.9882	28.3935		0	11877	6672300000	64	0.807341
P35813;P35813-3;P35813-2;E9PKB5;E9PJN3;E9PL75;E9PP44	P35813;P35813-3;P35813-2	Protein phosphatase 1A	PPM1A	31.0586	31.0389	30.9	30.8725	31.07	30.954	30.9303	31.0149	30.7537	30.9841	31.1166	30.9978	31.3025	31.1178	31.0596	31.1939	31.0978	31.1077	30.9233	31.1618	31.1046		0	18772	41270000000	323	1.06109
P35858;P35858-2	P35858;P35858-2	Insulin-like growth factor-binding protein complex acid labile subunit	IGFALS	26.4564	26.1633	26.2629	26.1251	26.1035	26.6487	25.7448	25.5386	26.0351	25.9724	25.5338	25.5032	25.4389	25.6771	25.3153	25.8078	25.5405	25.407	25.141	25.5241	25.1775		0	10502	1132800000	32	3.34444
P35914;P35914-3;P35914-2;H0Y2L7	P35914;P35914-3;P35914-2	Hydroxymethylglutaryl-CoA lyase, mitochondrial	HMGCL	29.3246	29.2552	29.5554	29.4326	29.4347	29.1898	29.1265	29.2445	29.6709	29.4132	29.267	29.5183	29.338	29.276	29.5985	29.802	29.2736	29.1983	29.3929	29.5989	29.4361		0	81899	13334000000	135	0.00535287
P35998;P35998-2;C9JLS9	P35998;P35998-2	26S protease regulatory subunit 7	PSMC2	29.8003	30.0002	30.046	30.0651	30.0283	29.9906	29.9114	29.8673	29.8916	29.9385	29.9545	29.8864	29.9117	29.9878	30.0674	30.0042	29.8273	30.0143	29.9773	29.8128	29.9792		0	13598	19395000000	235	0.302963
P36404;V9GYD0;P36404-2	P36404;V9GYD0;P36404-2	ADP-ribosylation factor-like protein 2	ARL2;ARL2-SNX15	24.8854	26.526	26.4767	26.4561	26.6112	25.0694	23.9645	26.4782	26.6932	24.4723	26.6757	26.8843	26.5553	24.878	24.9003	26.371	26.5556	26.615	26.7553	26.5939	26.477		0	55428	1608000000	19	0.112139
P36405	P36405	ADP-ribosylation factor-like protein 3	ARL3	28.365	28.6609	28.5969	28.7858	28.7325	28.5957	28.4752	28.581	28.3814	28.5338	28.446	28.7617	28.535	28.9164	28.7597	28.6809	28.4643	28.9197	28.3036	28.2656	28.9946		0	86052	7774200000	47	0.165992
P36507;G5E9C7;M0R1B6	P36507	Dual specificity mitogen-activated protein kinase kinase 2	MAP2K2	28.094	28.3776	28.5855	28.772	28.7461	29.3434	28.9404	28.6234	28.9054	28.805	28.7007	28.4807	28.5818	28.563	28.6769	29.0242	28.504	28.7177	28.3487	28.7528	28.6971		0	26325	8288300000	106	0.967773
P36542-2;P36542	P36542-2;P36542	ATP synthase subunit gamma, mitochondrial	ATP5C1	30.1273	30.0935	30.4212	30.2244	30.121	30.9017	30.5252	30.1735	30.779	30.3094	30.4903	30.7474	30.5824	30.2336	30.5743	31.0069	30.1798	29.8155	30.3434	30.6727	30.0525		0	32641	28116000000	160	0.0265272
P36543;P36543-2;P36543-3;C9J8H1;Q96A05	P36543;P36543-2;P36543-3;C9J8H1	V-type proton ATPase subunit E 1	ATP6V1E1	28.6456	28.6711	28.627	28.7714	27.9032	28.8495	28.407	28.8053	28.7469	28.8429	28.124	28.6116	28.825	28.6341	28.9787	28.7311	28.6192	28.8961	28.4945	28.6641	28.8604		0	83022	8156100000	122	0.0856412
P36551;P36551-2;H0YA22;D6RER6	P36551	Oxygen-dependent coproporphyrinogen-III oxidase, mitochondrial	CPOX	26.5217	26.4941	26.7543	26.7474	26.661	26.74	26.3219	26.5727	26.4087	26.7294	26.6324	26.5105	26.7343	26.5164	26.5602	26.8184	26.6313	26.4525	26.4131	26.5326	26.4585		0	84632	1905100000	38	0.870531
P36871;P36871-2;P36871-3	P36871;P36871-2;P36871-3	Phosphoglucomutase-1	PGM1	33.049	33.2066	33.0242	33.161	33.1463	33.0869	33.1219	33.0428	33.0969	32.9701	33.0733	32.8812	33.2235	33.2433	32.9713	33.0401	33.0683	33.1538	33.08	33.194	33.194		0	32331	174810000000	820	0.585115
P36915;P36915-2;A2AB27	P36915;P36915-2	Guanine nucleotide-binding protein-like 1	GNL1	26.1908	26.47	26.1648	26.3143	25.8053	26.3449	26.1052	26.1772	26.1268	26.3891	26.4696	26.1295	26.4592	26.3305	26.4942	25.9334	26.0931	26.2477	26.0479	26.0901	26.1449		0	24837	1549500000	44	0.817129
P36955;I3L4N7;I3L4F9;I3L107;CON__Q95121	P36955	Pigment epithelium-derived factor	SERPINF1	26.5563	26.7924	26.6324	25.5359	25.0137	25.2742	23.7783	24.7935	25.7533	24.3935	26.0982	25.9071	24.0929	26.5741	26.0861	24.1858	25.1191	24.9082	24.9264	25.8816	25.2918		0	70126	1105000000	13	0.923544
P36957;P36957-2;Q86SW4;H0YJF9;G3V5M3;G3V3F0	P36957;P36957-2	Dihydrolipoyllysine-residue succinyltransferase component of 2-oxoglutarate dehydrogenase complex, mitochondrial	DLST	26.9069	26.8877	26.7941	26.0653	26.323	24.4718	26.7972	28.2315	27.9367	27.1905	28.7093	28.0053	24.5513	27.0586	27.4592	28.6853	27.6984	26.1432	26.6003	27.6849	26.9824		0	94674	3291900000	29	0.930784
P36959;Q9P0U4;Q9P0U4-2	P36959	GMP reductase 1	GMPR	31.3647	31.4881	31.5645	31.3886	31.5269	31.811	31.5837	31.3891	31.5376	31.6908	31.3454	31.2485	31.4336	31.5492	31.7102	31.6159	31.5631	31.574	31.4737	31.4238	31.4643		0	27284	59092000000	276	0.136301
P37235;E9PC71;P84074;H7BZC1;P61601;E5RGA9;C9JW46;E5RK89;E5RFL9;E5RJT1;E5RJJ6;E5RGZ0;E5RI95;A0A0A6YYT2;E5RHE8;E5RI78;E5RHC8;E5RIG4;E5RIZ1;E5RIA5	P37235;E9PC71	Hippocalcin-like protein 1	HPCAL1	30.3458	30.6309	30.2412	30.604	30.3975	30.2058	30.4235	30.3943	30.3535	30.3319	30.5581	30.3485	30.476	30.5561	30.4213	30.565	30.4814	30.5658	30.1864	30.3528	30.3828		0	18424	27082000000	245	0.319389
P37802;P37802-2;X6RJP6;C9J5W6;Q9UI15	P37802;P37802-2;X6RJP6	Transgelin-2	TAGLN2	35.1823	35.1452	35.5247	35.0818	35.4684	35.3905	35.3843	35.2887	35.5526	35.6271	34.9082	35.0745	35.6212	35.6156	35.4608	35.3427	35.2331	35.672	36.2103	35.3636	35.7252		0	32331	910890000000	937	0.64326
P37837;F2Z393;E9PM01;E9PKI8	P37837;F2Z393	Transaldolase	TALDO1	32.1754	32.1964	32.0336	32.4005	32.2311	32.2061	32.1991	32.2831	32.0788	32.0228	32.0931	31.854	32.1263	32.2401	31.9879	31.9378	32.0535	32.2904	32.4252	32.1994	32.4897		0	90165	90851000000	319	1.3058
P38117;P38117-2;M0QY67	P38117;P38117-2	Electron transfer flavoprotein subunit beta	ETFB	29.6978	29.6616	29.7118	29.8791	29.3669	30.1987	29.8086	29.9366	29.8841	29.829	30.0206	29.9864	29.8272	29.9108	29.7483	30.3889	29.5642	29.078	29.5215	29.84	29.4799		0	91189	17627000000	173	0.0784161
P38606-2;P38606;C9JA17;C9JVW8	P38606-2;P38606	V-type proton ATPase catalytic subunit A	ATP6V1A	32.2372	32.4542	32.3687	32.4199	32.5308	32.7025	32.3716	32.3179	32.3026	32.3671	32.5645	32.2787	32.4094	32.5409	32.5103	32.4307	32.3982	32.3355	32.5763	32.4897	32.6352		0	32331	110110000000	748	1.28477
P38646;D6RJI2;D6RA73;H0YBG6;H0Y8S0	P38646	Stress-70 protein, mitochondrial	HSPA9	30.5095	30.0641	30.4334	30.2909	29.9753	30.626	30.2995	30.6803	31.2239	30.6895	30.7185	31.3725	30.1317	30.4821	30.7007	30.8695	30.8478	30.2726	30.6425	30.5093	30.3161		0	19829	31115000000	341	0.585817
P39656-3;P39656;P39656-2;U3KQ84	P39656-3;P39656;P39656-2;U3KQ84	Dolichyl-diphosphooligosaccharide--protein glycosyltransferase 48 kDa subunit	DDOST	30.1354	28.884	29.594	29.8768	28.079	28.1554	29.4412	30.2971	30.9296	30.571	30.5075	30.7265	29.89	29.6581	29.8389	29.8097	30.7616	30.1664	29.3201	29.7161	29.7369		0	49737	20776000000	141	1.62399
P40189-3;P40189;D6RH03;P40189-2;Q5FC05	P40189-3;P40189;D6RH03;P40189-2	Interleukin-6 receptor subunit beta	IL6ST	26.723	26.6839	26.9685	27.1655	26.2524	25.0804	26.4346	24.4763	27.0092	26.7498	23.4012	27.2859	26.9687	26.2548	26.8484	24.104	27.06	27.256	27.159	26.4763	26.6996		0	18497	2041400000	26	0.040364
P40197	P40197	Platelet glycoprotein V	GP5	34.3205	33.577	33.6633	34.2421	33.5236	33.5579	33.0493	33.9311	34.5017	33.7388	34.0714	33.849	33.3402	33.1565	33.4002	32.5754	33.5576	32.7298	31.7279	31.9411	31.8204		0	32331	246960000000	579	3.65549
P40227;P40227-2;Q92526;Q92526-2;Q92526-3;J3KRI6	P40227;P40227-2	T-complex protein 1 subunit zeta	CCT6A	32.3604	32.4104	32.519	32.7308	32.024	32.5712	32.6057	32.3239	32.4397	32.6035	32.3076	32.2599	32.7666	32.1928	32.6421	32.5866	32.2441	32.1869	32.3728	32.478	32.3367		0	32331	110610000000	525	0.0179255
P40306;J3QQN1;J3QL48	P40306	Proteasome subunit beta type-10	PSMB10	28.3676	28.1054	28.4752	27.8297	28.6265	29.1859	28.4535	27.7579	28.0798	28.3619	28.1918	27.909	28.0097	28.0729	28.4137	28.1126	28.6014	28.2605	28.5691	28.2053	28.1804		0	6294	6319300000	112	0.131574
P40616-2;P40616;F8VYN9;B4DZG7;F8VP99;F8W1Z8;F8VP63	P40616-2;P40616;F8VYN9;B4DZG7	ADP-ribosylation factor-like protein 1	ARL1	26.8234	27.0897	26.854	27.281	24.3277	27.5242	27.0239	27.6222	26.8026	26.626	27.0729	27.5744	27.4374	27.3394	26.9892	26.537	27.282	27.66	27.04	27.3227	27.1892		0	27851	2792700000	26	0.0895493
P40818-2;P40818;A0A075B720	P40818-2;P40818	Ubiquitin carboxyl-terminal hydrolase 8	USP8	26.03	26.3672	26.1542	26.0009	24.0054	24.8555	26.2011	26.1731	26.0785	25.8994	26.3075	26.0622	26.1388	23.4758	25.8725	26.0041	25.1895	26.0736	26.0395	25.1913	26.2287		0	96225	1182200000	19	0.517433
P40925;P40925-3;P40925-2;B9A041;B8ZZ51;C9JF79;C9JRL4;C9JLV6;C9IZI0;F8WFC2	P40925;P40925-3;P40925-2;B9A041;B8ZZ51;C9JF79	Malate dehydrogenase, cytoplasmic;Malate dehydrogenase	MDH1	31.8639	32.0975	31.8403	31.8656	31.6443	31.624	31.9607	31.6387	31.4804	31.5964	31.8157	31.6438	32.149	31.7392	31.5702	31.9731	31.5896	31.7883	32.0245	32.0245	31.9991		0	32331	70743000000	296	0.571222
P40926;P40926-2;G3XAL0	P40926;P40926-2;G3XAL0	Malate dehydrogenase, mitochondrial;Malate dehydrogenase	MDH2	31.7622	31.9293	32.0459	32.0762	31.8808	31.7521	31.8627	32.098	32.2024	31.7746	31.9571	32.0825	31.934	32.0723	32.135	32.2492	31.8184	31.8156	31.9417	31.9773	31.9472		0	32331	79502000000	456	0.0769714
P40939;H0YFD6;P40939-2	P40939	Trifunctional enzyme subunit alpha, mitochondrial;Long-chain enoyl-CoA hydratase;Long chain 3-hydroxyacyl-CoA dehydrogenase	HADHA	31.2437	31.2494	31.274	31.2079	30.966	31.445	31.2778	31.6979	31.9765	31.4283	31.9494	32.2436	31.4439	31.3688	31.5927	31.8165	31.6797	31.2155	31.28	31.5609	31.2316		0	32331	57926000000	505	1.05455
P41091;Q2VIR3;F8W810;Q2VIR3-2;H7BZU1	P41091;Q2VIR3;F8W810;Q2VIR3-2	Eukaryotic translation initiation factor 2 subunit 3;Putative eukaryotic translation initiation factor 2 subunit 3-like protein	EIF2S3;EIF2S3L	30.8579	30.9851	30.7183	30.9847	30.8251	30.8958	30.7292	30.922	30.5687	30.8813	30.8661	30.6106	30.8916	30.9933	30.7842	30.8578	30.9227	31.0671	31.1761	31.0445	31.116		0	21943	37286000000	315	1.33159
P41208;Q12798	P41208;Q12798	Centrin-2;Centrin-1	CETN2;CETN1	25.3368	25.5662	25.3946	24.2977	25.4896	26.4052	24.4281	22.9246	24.4311	25.234	25.3412	25.1261	25.1379	25.4232	23.3906	24.5629	24.0035	23.9109	23.916	25.0664	25.302		0	47465	661890000	10	0.862975
P41226	P41226	Ubiquitin-like modifier-activating enzyme 7	UBA7	32.7946	32.992	32.8544	33.0752	33.0121	32.8587	32.763	32.9071	32.7427	32.8072	32.9515	32.7767	32.9694	33.0444	32.9498	32.8343	32.9031	32.6649	33.1016	32.8481	32.9667		0	32331	151080000000	754	0.879623
P41227-2;P41227;C9JN83;C9JW55;F8W808;A8MWP7;Q9BSU3	P41227-2;P41227;C9JN83	N-alpha-acetyltransferase 10	NAA10	25.6584	25.4883	25.4912	25.468	26.0288	25.7846	25.643	25.5333	25.7771	25.5788	25.551	25.3663	25.6361	25.4495	25.3539	25.0356	25.5816	25.7326	25.5289	25.5429	25.2522		0	1819	926680000	32	0.325377
P41240;H3BUM9;H3BN15;H3BU69;K7ENL8;K7ES68;K7EQY5;A0A087WUR1;P42679-3;P42679;P42679-2	P41240	Tyrosine-protein kinase CSK	CSK	31.7201	31.8852	31.8238	31.7951	31.5975	31.824	31.5741	31.907	31.6785	31.8652	31.7603	31.8739	31.8464	31.9806	32.0331	31.767	31.7472	31.928	31.9192	31.8162	31.8673		0	22076	71233000000	526	0.70404
P41250;H7C443	P41250	Glycine--tRNA ligase	GARS	30.8793	31.3058	31.1702	31.2517	31.1801	30.7263	31.0547	31.2315	30.8978	31.0132	31.0532	31.2452	31.211	31.143	31.2309	31.3342	31.1904	31.3832	31.2754	31.1871	31.3638		0	27006	45145000000	423	0.394334
P42025	P42025	Beta-centractin	ACTR1B	28.82	28.8402	28.7317	28.5047	28.6702	28.8803	28.671	28.9745	28.4766	28.6251	29.0947	28.8973	28.7743	28.8137	28.8891	28.8609	28.9473	28.9586	28.9082	29	28.8677		0	78304	9714600000	169	0.419538
P42224;P42224-2;J3KPM9;E7EPD2;D2KFR9;E7ENM1;E9PH66;H7BZB5	P42224;P42224-2;J3KPM9	Signal transducer and activator of transcription 1-alpha/beta;Signal transducer and activator of transcription	STAT1	29.785	29.7291	29.9191	30.0665	29.7554	29.688	29.906	29.6472	29.6564	30.1793	29.5422	29.7874	29.9335	29.7474	29.8271	30.0642	29.6523	29.9178	29.7415	30.261	29.9317		0	11765	18180000000	174	0.0547112
P42226;P42226-3;P42226-2;G3V5I8;G3V370;G3V5K5;G3V568;H0YJH6;Q5FBW6;G3V2L2;G3V2M3;G3V3E9;G3V2H4;G3V2X7;H0YIY2	P42226;P42226-3;P42226-2	Signal transducer and activator of transcription 6	STAT6	26.3831	27.342	27.1015	27.6351	27.0284	24.4417	26.8195	27.0389	26.7456	26.9228	27.0157	26.5934	27.4324	26.7864	26.897	27.2003	26.932	26.8156	26.8987	26.6871	27.1084		0	29736	2314500000	61	0.0343251
P42338;H0Y871;Q68DL0;H7C565;H7C527;C9JYX0;F8WDJ8;Q5SR50;F8W9P4;O00329	P42338;H0Y871;Q68DL0	Phosphatidylinositol 4,5-bisphosphate 3-kinase catalytic subunit beta isoform	PIK3CB;DKFZp779K1237	29.6527	29.8525	29.7003	29.6914	29.9224	29.8153	29.7293	29.513	29.7149	29.8149	29.6139	29.412	29.7932	29.7806	29.7156	29.6527	29.5623	29.8235	29.6181	29.7021	29.8354		0	10181	16858000000	318	0.258854
P42345;B1AKP8;B1AKQ2	P42345;B1AKP8	Serine/threonine-protein kinase mTOR	MTOR	28.1586	27.7167	27.7754	27.5698	27.4999	27.5508	27.3877	27.5813	27.7908	27.7899	27.8312	27.8867	27.5493	27.2585	27.8088	27.4277	27.6523	27.9978	27.8168	27.6218	27.4761		0	55608	4097200000	100	0.54895
P42566;B1AUU8;P42566-2;S4R3U1	P42566;B1AUU8;P42566-2	Epidermal growth factor receptor substrate 15	EPS15	30.4673	30.4841	30.4736	30.5115	30.6456	30.6203	30.4481	30.4042	30.4187	30.6505	30.4259	30.3846	30.7377	30.5497	30.4388	30.8522	30.4301	30.6157	30.7214	30.5906	30.7946		0	32331	29858000000	382	0.840286
P42574;A8MVM1;C9JXR7;A0A087WU32	P42574;A8MVM1	Caspase-3;Caspase-3 subunit p17;Caspase-3 subunit p12	CASP3	30.4557	30.454	30.5567	30.493	30.9325	30.561	30.6131	30.4953	30.3727	30.685	30.4363	30.3592	30.3558	30.4158	30.4709	30.7275	30.4903	30.6792	30.2764	30.5844	30.6603		0	91752	31734000000	242	0.329348
P42575;P42575-2;C9JRR9;A0A087WYM1	P42575;P42575-2	Caspase-2;Caspase-2 subunit p18;Caspase-2 subunit p13;Caspase-2 subunit p12	CASP2	26.1523	25.9553	25.6319	26.0257	26.7231	25.9551	26.5829	25.9896	26.2415	26.2425	26.1601	26.01	25.1679	26.38	26.272	25.9936	26.0184	26.6907	26.5816	26.5524	26.3707		0	46223	1499900000	31	0.279712
P42680;D6RB75	P42680	Tyrosine-protein kinase Tec	TEC	27.5356	27.5799	27.8831	27.5927	27.8335	27.0503	27.4239	27.4076	27.6966	28.0719	27.7416	27.6617	27.0217	27.3644	28.0053	27.2192	27.7847	27.4212	27.5017	27.2728	27.1305		0	22257	3785000000	52	0.29166
P42704;B8ZZ38;C9JCA9;H7C3W8	P42704	Leucine-rich PPR motif-containing protein, mitochondrial	LRPPRC	27.6765	27.5861	27.7333	27.8648	27.5928	26.6079	27.6525	27.8155	28.863	28.0758	28.6646	28.5495	27.458	27.9655	27.7883	28.0535	27.8802	27.4791	27.1241	27.598	27.4015		0	36845	4719500000	111	1.20118
P42765;K7EME0	P42765;K7EME0	3-ketoacyl-CoA thiolase, mitochondrial	ACAA2	26.477	26.5508	24.6967	24.5508	24.8731	26.2205	26.3375	25.9569	26.026	26.7079	26.4058	27.1906	26.1146	26.2162	25.801	25.1802	26.6674	27.0354	26.432	26.7065	24.9096		0	14964	1596800000	37	0.401544
P42768;C9J3B7	P42768	Wiskott-Aldrich syndrome protein	WAS	30.6121	30.7237	30.5873	30.5516	30.5394	30.4872	30.4312	30.5926	30.3002	30.4621	30.4328	30.3175	30.5812	30.7011	30.4901	30.3374	30.7142	30.7869	30.5821	30.4193	30.5927		0	28116	30368000000	299	0.572979
P42830;D6RF92;P80162	P42830	C-X-C motif chemokine 5;ENA-78(8-78);ENA-78(9-78)	CXCL5	27.3181	27.4871	26.4614	27.3936	26.8278	26.4066	25.011	26.7839	26.3073	24.9944	26.8546	26.3431	26.2967	26.5349	24.5944	25.7754	26.3188	25.9602	24.3306	25.914	23.8987		0	52754	1702900000	21	1.23685
P42858;H0YA07	P42858	Huntingtin	HTT	29.8119	29.8054	29.8435	29.9817	30.0574	29.8452	29.8951	29.88	29.8224	29.9567	29.8085	29.7391	29.9389	29.7857	29.976	29.9171	29.8424	29.8888	29.766	29.9509	29.8177		0	17898	19231000000	348	0.352446
P42892-3;P42892-2;P42892-4;P42892;B4DKB2;E9PJG1	P42892-3;P42892-2;P42892-4;P42892;B4DKB2	Endothelin-converting enzyme 1	ECE1	29.6719	29.0532	29.6024	29.7691	28.8148	29.108	29.1208	29.609	30.1382	29.7469	29.7325	30.2399	29.6039	29.2548	29.4137	29.3363	29.7173	29.0722	28.8697	29.0449	28.301		0	12231	14372000000	212	1.25778
P42898-2;P42898;Q5SNW7;Q5SNW5	P42898-2;P42898	Methylenetetrahydrofolate reductase	MTHFR	27.5549	27.9896	27.9739	27.6299	28.1868	28.0732	27.5906	27.7443	27.5126	27.3914	28.0101	27.563	27.4074	27.9018	27.7108	27.7677	27.4409	27.7979	27.672	27.4544	28.0352		0	44352	4174800000	113	0.191051
P43034;I3L3N5;P43034-2;I3L495	P43034	Platelet-activating factor acetylhydrolase IB subunit alpha	PAFAH1B1	30.2311	30.1697	30.5776	30.1553	30.425	30.5747	30.1707	30.3404	29.8872	30.1317	29.9734	30.3106	30.4379	30.5321	30.5636	30.4344	30.3722	30.4732	30.5372	30.55	30.6656		0	2504	26041000000	262	1.54875
P43155-2;P43155;P43155-3;B7ZBP5;A6PVN3;H0Y4Z7	P43155-2;P43155;P43155-3	Carnitine O-acetyltransferase	CRAT	27.2165	27.4449	27.651	27.3021	27.4621	27.8148	27.3777	27.539	27.5978	27.6364	27.2457	27.7001	27.117	27.4872	27.5266	27.4745	27.5063	27.1439	27.3562	27.1566	27.2094		0	24982	3411100000	85	0.228635
P43250-2;F8W9W2;P43250-3;P43250;D6RHX8;D6RHC7;D6RDA3;Q5T060	P43250-2;F8W9W2;P43250-3;P43250;D6RHX8	G protein-coupled receptor kinase 6	GRK6	28.3342	28.6508	28.4886	28.5763	28.521	28.8482	28.4393	28.5571	28.7308	28.6756	29.0566	28.7173	29.0902	28.6073	28.5897	28.6664	28.5803	28.8765	28.6223	28.7588	28.9201		0	56082	8097000000	99	0.41516
P43304;P43304-2;F5GYK7	P43304;P43304-2	Glycerol-3-phosphate dehydrogenase, mitochondrial	GPD2	32.7875	31.7288	32.592	32.6741	32.0481	31.6023	32.1079	32.1624	32.8235	32.0805	32.2048	32.8217	31.9027	31.8879	32.4712	32.0901	32.1108	31.1933	31.3735	31.2471	30.5436		0	28943	92015000000	569	1.44147
P43405;P43405-2;P43403-2;P43403-3;P43403;Q8NFD2	P43405;P43405-2	Tyrosine-protein kinase SYK	SYK	32.1894	32.2208	32.1	32.065	32.2507	32.168	32.1487	32.1266	32.1193	32.1047	32.0319	32.1573	32.0108	32.2184	32.2621	32.093	32.0362	32.2616	32.3571	31.9973	32.3417		0	32331	90869000000	606	0.0674482
P43490;C9JF35;C9JG65	P43490	Nicotinamide phosphoribosyltransferase	NAMPT	27.6615	27.6354	27.6427	27.4647	27.4705	27.6331	27.7283	27.2352	27.3084	27.7318	27.6103	27.3456	27.3141	27.515	27.5396	27.2526	27.3089	27.2289	27.0642	27.3818	27.3805		0	64825	3503800000	68	1.14527
P43686;P43686-2	P43686;P43686-2	26S protease regulatory subunit 6B	PSMC4	29.233	29.5041	29.3709	29.456	29.6714	29.7618	29.4379	29.2695	29.2367	29.4296	29.4533	29.1855	29.3384	29.5674	29.142	29.4104	29.1317	29.2213	29.2658	29.0547	29.2382		0	12088	13022000000	213	1.1845
P45954;P45954-2;H0Y6T4	P45954;P45954-2	Short/branched chain specific acyl-CoA dehydrogenase, mitochondrial	ACADSB	28.2606	28.9262	28.9883	28.7648	28.4929	29.1822	28.3568	29.1438	28.8643	28.4336	29.0682	29.2303	28.926	29.0485	28.7781	29.3625	28.9261	28.616	28.9723	29.2015	28.6802		0	122	9623400000	164	0.0144506
P45974-2;P45974;F5H571;H7C5J3;Q92995-2;Q92995	P45974-2;P45974	Ubiquitin carboxyl-terminal hydrolase 5	USP5	31.2438	31.4445	31.2456	31.4041	31.3686	31.3801	31.2713	31.2563	31.2054	31.3237	31.2456	31.2241	31.2731	31.2865	31.3223	31.1923	31.3174	31.3377	31.2013	31.1765	31.4303		0	26899	49686000000	500	0.332062
P45985;P45985-2	P45985;P45985-2	Dual specificity mitogen-activated protein kinase kinase 4	MAP2K4	27.2492	27.6284	27.051	27.1528	27.377	25.3359	27.2337	27.4234	27.1894	27.1485	27.6608	27.3433	27.3801	27.332	27.1675	27.0273	27.1783	27.1101	26.8563	27.2528	27.2185		0	37441	2840900000	51	0.304303
P46019	P46019	Phosphorylase b kinase regulatory subunit alpha, liver isoform	PHKA2	26.5675	26.4485	26.3693	26.5623	26.4394	24.4976	24.1105	26.6544	26.5149	26.7093	26.5251	26.3009	26.5052	26.2805	26.3963	26.797	26.3078	26.53	26.7465	25.3055	26.7206		0	17572	1694500000	34	0.10984
P46109	P46109	Crk-like protein	CRKL	30.2921	30.5307	30.4478	30.8015	30.6106	30.5898	30.5995	30.5636	30.3706	30.3855	30.5211	30.3574	30.6233	30.6984	30.4793	30.5471	30.5624	30.6309	30.487	30.383	30.7082		0	40237	29891000000	252	0.805371
P46379-2;P46379;P46379-3;P46379-4;P46379-5;F6S6P2;X6REW1;H0Y4L1;H0Y710	P46379-2;P46379;P46379-3;P46379-4;P46379-5	Large proline-rich protein BAG6	BAG6	29.0086	29.1124	28.8026	29.2389	29.1492	29.2383	28.8169	29.4599	28.9367	28.9184	28.9633	29.0716	29.3301	29.1771	29.0867	29.0843	29.0656	29.4162	29.2805	28.9962	29.1449		0	77869	11036000000	138	0.301831
P46734;P46734-3;P46734-2;J3KRV4;J3QR49;E9PRZ0;X6RB39;J3QL77;K7ELM6;E9PMA8	P46734;P46734-3;P46734-2	Dual specificity mitogen-activated protein kinase kinase 3	MAP2K3	28.7727	28.7212	28.7139	28.8003	28.6642	28.8802	28.3235	28.553	28.3994	28.5116	28.4607	28.5417	28.2679	28.5803	28.7783	28.3434	28.8181	28.3684	28.229	28.3494	28.4309		0	58296	7582600000	138	1.3921
P46939;P46939-2;P46939-4;Q5T097;P46939-3;Q5JT45;Q5T098;A0A0A0MSM3;Q5SYY2;Q4G0X0	P46939;P46939-2	Utrophin	UTRN	31.0198	31.0251	31.1231	30.9002	30.9743	31.2218	30.9479	31.1223	30.983	30.9835	31.1729	30.9825	31.0693	31.0322	31.1414	31.0069	31.0024	31.1108	31.1129	31.108	31.2121		0	32331	42190000000	848	0.138889
P46976-2;P46976;C9JQ42;G5E9W8;P46976-3;C9J8R8;C9J7C7	P46976-2;P46976;C9JQ42;G5E9W8;P46976-3	Glycogenin-1	GYG1	28.8007	28.8053	28.1845	28.8835	28.5062	28.219	28.758	28.7023	28.9817	28.643	28.5764	28.3686	29.2999	29.5848	28.8216	29.2716	29.161	29.6754	29.8985	30.1195	30.3147	+	0	67895	10998000000	85	4.32144
P46977;P46977-2;E9PN73;E9PI32	P46977;P46977-2	Dolichyl-diphosphooligosaccharide--protein glycosyltransferase subunit STT3A	STT3A	28.4439	27.1349	27.6946	28.0131	26.0554	26.14	27.9955	28.542	29.1439	29.1821	28.7247	28.9136	28.1302	27.9281	28.4088	27.7972	28.9458	28.1443	27.4406	27.8341	27.5782		0	45459	6113500000	68	1.97153
P47712	P47712	Cytosolic phospholipase A2;Phospholipase A2;Lysophospholipase	PLA2G4A	30.0194	30.0718	30.179	30.2583	30.0105	30.1532	29.9173	30.3025	29.9251	30.0836	30.318	29.9238	30.0457	30.2135	29.976	30.24	29.933	30.1119	30.2912	30.3057	30.2399		0	22614	21838000000	317	0.232215
P47755;F8W9N7;C9JUG7;P47755-2;F8WED3	P47755;F8W9N7	F-actin-capping protein subunit alpha-2	CAPZA2	32.5881	32.8254	32.8023	32.6073	32.7382	32.7112	32.4023	32.5416	32.2289	32.6457	32.547	32.1798	32.7244	32.6747	32.4864	32.8554	32.4402	32.7046	32.8199	33.007	32.8657		0	32331	127970000000	328	1.5847
P47756-2;B1AK87;B1AK88;B1AK85	P47756-2;B1AK87;B1AK88;B1AK85	F-actin-capping protein subunit beta	CAPZB	31.5269	31.4563	31.5062	31.7521	31.758	31.7831	31.5122	31.3775	31.6121	31.921	31.5231	31.5871	32.0564	31.7839	31.8246	32.2083	32.0854	32.3631	31.6983	31.5861	31.971		0	32331	69836000000	173	3.46658
X6RAC9;P47813	X6RAC9;P47813	Eukaryotic translation initiation factor 1A, X-chromosomal	EIF1AX	26.496	27.2513	26.2356	25.7008	25.8084	25.0031	25.022	25.3535	25.7246	25.574	25.8129	24.4341	25.0895	24.7505	23.9692	25.1017	25.5742	25.6679	24.0961	24.9235	25.6137		0	8164	964860000	15	1.87435
P47897;P47897-2;H7C0R3;C9J165;C9JSG9;F2Z2V6	P47897;P47897-2	Glutamine--tRNA ligase	QARS	29.7027	29.9975	29.5344	29.9139	29.8452	29.6862	29.9764	29.7669	29.7324	29.9713	29.8524	29.7902	29.9919	29.7661	29.8502	29.6835	29.8176	29.9421	29.8209	30.0309	29.9394		0	15723	18075000000	217	0.110339
P47985;P0C7P4	P47985;P0C7P4	Cytochrome b-c1 complex subunit Rieske, mitochondrial;Cytochrome b-c1 complex subunit 11;Putative cytochrome b-c1 complex subunit Rieske-like protein 1	UQCRFS1;UQCRFS1P1	27.4018	26.929	26.8355	27.2549	26.9718	27.5935	26.4389	26.9611	27.0299	27.5159	24.6056	27.8751	27.2808	24.5843	27.5919	27.9112	27.0755	26.9957	25.3043	27.2607	26.8563		0	14953	2868500000	40	0.0465564
P48047;H7C0C1;H7C086;H7C068	P48047;H7C0C1	ATP synthase subunit O, mitochondrial	ATP5O	31.8908	31.7634	31.685	32.0949	31.7826	32.1086	31.8173	31.754	32.126	31.8739	31.6098	31.8575	31.6652	31.7952	32.1481	32.0602	31.7184	31.5883	31.7095	31.9704	31.6184		0	13189	72814000000	228	0.132738
P48147	P48147	Prolyl endopeptidase	PREP	30.3779	30.4569	30.2713	30.4806	30.6336	30.411	30.3066	30.4209	30.4864	30.5242	30.4813	30.2266	30.4426	30.6356	30.4292	30.586	30.4374	30.4303	30.6406	30.4914	30.6181		0	32331	27872000000	353	0.554894
P48163;P48163-2	P48163;P48163-2	NADP-dependent malic enzyme	ME1	29.2897	29.4445	28.5801	29.0509	29.5843	29.2493	29.1731	28.7362	29.3459	29.322	29.4581	28.5726	29.3158	29.7669	28.7829	28.4223	29.6276	29.3669	28.6936	29.4172	29.5126		0	15257	11974000000	183	0.00274245
P48426;P48426-2;H7BXS3;Q5JUT3;S4R320;Q5JUT2;A0A087WT35	P48426;P48426-2;H7BXS3	Phosphatidylinositol 5-phosphate 4-kinase type-2 alpha	PIP4K2A	31.1235	31.2718	31.3211	30.9529	31.4584	31.6106	31.175	31.4155	31.2171	31.3062	31.1141	31.4454	31.2436	31.4411	31.3991	31.4013	31.208	31.3431	31.4124	31.2858	31.4268		0	20685	51854000000	168	0.0242324
P48449;P48449-2;P48449-3;C9J315;H7C3A5	P48449;P48449-2;P48449-3	Lanosterol synthase	LSS	27.9647	27.6711	27.9195	27.7502	27.4625	27.9564	27.226	27.5648	27.1464	27.6089	27.6072	27.8208	28.5144	27.4282	27.5743	28.2571	27.6324	27.7831	27.8899	27.979	27.8311		0	12548	4249800000	53	0.591776
P48507;D3DT44;P48507-2	P48507;D3DT44;P48507-2	Glutamate--cysteine ligase regulatory subunit	GCLM	30.3859	30.0283	30.0324	30.3693	30.3788	30.19	30.1551	30.1214	30.442	30.4059	30.3863	30.3548	30.4504	30.4507	30.2943	30.5667	30.0987	28.8481	29.7755	30.1442	29.9989		0	10399	24334000000	159	0.351737
P48553;F8WE24;P48553-2;A0A096LPH7	P48553	Trafficking protein particle complex subunit 10	TRAPPC10	27.5489	27.3961	27.0509	27.6944	26.829	28.7482	26.6803	27.3081	26.8931	26.952	27.2195	27.073	27.1867	27.1807	27.1393	27.0046	27.3017	27.7953	27.3894	27.318	28.1641		0	30107	3338200000	52	0.421053
R4GMR5;P48556;K7EJR3;K7EJC1;K7ERW6;K7ENY6	R4GMR5;P48556;K7EJR3;K7EJC1	26S proteasome non-ATPase regulatory subunit 8	PSMD8	29.0282	28.9547	29.1636	29.0222	29.0317	28.9038	28.6887	28.9424	28.8229	29.0874	28.9653	28.7327	28.6967	28.8173	28.8774	28.7139	28.7711	29.0446	28.8102	29.0224	29.0831		0	73756	9549900000	126	0.622334
P48634-4;P48634-3;P48634;P48634-2	P48634-4;P48634-3;P48634;P48634-2	Protein PRRC2A	PRRC2A	24.5937	25.9034	25.9131	26.4481	23.8481	26.671	25.1148	24.086	26.2447	25.9842	25.7019	24.7378	26.0123	26.069	26.0231	25.9355	25.597	24.8681	24.8328	25.7237	24.3135		0	88531	958000000	24	0.0838737
P48643;E7ENZ3;B7ZAR1;E9PCA1;P48643-2;D6RIZ7;H0Y914	P48643;E7ENZ3;B7ZAR1;E9PCA1;P48643-2	T-complex protein 1 subunit epsilon	CCT5	32.1545	32.3506	32.2421	32.238	32.2614	32.7198	32.2322	32.2264	32.2151	32.2766	32.3068	32.1879	32.3411	32.2437	32.2416	32.0846	32.2114	32.234	32.2432	32.4318	32.3623		0	32331	100870000000	718	0.424834
P48735;P48735-2;H0YL11	P48735;P48735-2;H0YL11	Isocitrate dehydrogenase [NADP], mitochondrial	IDH2	33.9841	33.9504	33.9499	34.1074	33.6553	34.2585	33.9682	34.3612	34.339	34.029	34.2897	34.3341	34.1118	34.0997	34.1371	34.4384	33.8861	33.725	33.8345	34.1562	33.8237		0	32331	348740000000	651	0.247361
P48736;E9PDN7	P48736	Phosphatidylinositol 4,5-bisphosphate 3-kinase catalytic subunit gamma isoform	PIK3CG	28.7273	28.4984	28.5471	28.1217	28.6931	28.6758	28.3881	28.4669	28.7276	28.7016	28.2859	28.7171	28.2497	28.4494	28.398	28.2907	28.4431	28.5243	28.4739	28.3988	28.598		0	57912	7250900000	125	0.113983
P49137;P49137-2;O43930;P51817	P49137;P49137-2	MAP kinase-activated protein kinase 2	MAPKAPK2	29.6215	29.5673	29.5565	29.6571	29.5943	29.4237	29.3984	29.7351	29.5804	29.7512	29.4106	29.4253	29.5512	29.6486	29.4431	29.7029	29.3488	29.7533	29.5626	29.3009	29.4461		0	80558	14874000000	130	0.0579287
P49189;P49189-2	P49189;P49189-2	4-trimethylaminobutyraldehyde dehydrogenase	ALDH9A1	29.191	29.0954	29.1119	29.1156	28.8921	29.0913	29.4959	29.0389	29.0756	28.9112	29.2279	29.3173	29.0373	29.1617	28.9559	29.3519	29.1336	28.9977	29.2387	29.398	29.487		0	41007	11270000000	166	0.571944
P49247	P49247	Ribose-5-phosphate isomerase	RPIA	27.1435	27.3794	27.8091	27.2149	27.4976	28.5121	27.8328	27.3222	27.7337	27.7334	27.3321	27.2139	27.1889	27.91	27.7978	27.3773	27.505	28.0174	28.158	28.0602	28.1727		0	29006	4145000000	43	0.422509
P49257	P49257	Protein ERGIC-53	LMAN1	29.8384	28.5134	29.1999	29.034	27.6189	27.2109	29.0809	29.8577	30.0937	29.9456	29.904	30.194	29.6884	29.0191	29.5437	29.1366	30.2202	29.5718	28.9543	29.605	28.7876		0	85073	13632000000	112	1.84687
P49327;J3KTF0	P49327	Fatty acid synthase;[Acyl-carrier-protein] S-acetyltransferase;[Acyl-carrier-protein] S-malonyltransferase;3-oxoacyl-[acyl-carrier-protein] synthase;3-oxoacyl-[acyl-carrier-protein] reductase;3-hydroxyacyl-[acyl-carrier-protein] dehydratase;Enoyl-[acyl-carrier-protein] reductase;Oleoyl-[acyl-carrier-protein] hydrolase	FASN	32.7584	32.7333	32.6347	32.8554	32.6883	32.8506	32.8421	32.4893	32.6047	32.9002	32.5477	32.4961	32.6841	32.6266	32.7588	32.5594	32.5273	32.7033	32.7838	32.7463	32.6937		0	32331	132170000000	1177	0.266825
P49354;P49354-2;B3KVN2;E9PQP6;H0YCW1;E9PPM9;E9PN85	P49354;P49354-2;B3KVN2;E9PQP6	Protein farnesyltransferase/geranylgeranyltransferase type-1 subunit alpha	FNTA	28.0314	28.3955	28.2334	28.2124	28.2306	28.1904	28.2322	28.151	28.4061	28.2	28.2201	28.2706	28.3503	28.4244	28.4367	28.1209	28.1988	28.3271	28.17	28.2921	28.3339		0	32632	6122500000	112	0.514113
P49368;P49368-2;B4DUR8;E9PRC8;Q5SZX6;Q5SZW8;E9PQ35;E9PM09;Q5SZX9	P49368;P49368-2;B4DUR8	T-complex protein 1 subunit gamma	CCT3	32.6597	32.6827	32.6833	32.4294	32.5373	32.9216	32.7601	32.5018	32.4665	32.7234	32.4956	32.6151	32.5065	32.6288	32.7252	32.3755	32.665	32.5009	32.7367	32.6363	32.7182		0	25424	124820000000	617	0.118238
P49407	P49407	Beta-arrestin-1	ARRB1	25.8039	26.1488	26.1776	25.8543	25.7537	26.1263	24.0132	26.0818	25.5031	26.1676	26.7856	25.65	25.9049	26.4848	25.9338	25.9797	25.9454	26.3949	25.6258	25.995	24.0789		0	24072	1262000000	44	0.549673
P49407-2;E9PM35;H0YET9;E7ESX4;P10523	P49407-2;E9PM35	Beta-arrestin-1	ARRB1	28.1779	28.3533	28.4248	28.7989	27.9574	28.287	28.2123	28.6873	27.518	28.0902	28.9107	28.2261	28.4388	28.5113	27.9895	28.7574	28.3774	28.3977	28.3772	28.2627	28.4141		0	23998	6556200000	74	0.034387
P49411;H3BNU3	P49411	Elongation factor Tu, mitochondrial	TUFM	30.8786	30.6646	30.913	30.9022	30.9214	30.9365	31.0192	31.13	31.3826	31.0301	31.2624	31.3921	30.8997	30.9709	31.149	31.2874	30.9917	30.4066	30.8548	31.0885	30.9686		0	22297	41986000000	398	0.595116
P49588;P49588-2;H3BPK7	P49588;P49588-2	Alanine--tRNA ligase, cytoplasmic	AARS	31.2488	31.5322	31.4388	31.3747	31.46	31.6095	31.4136	31.5266	31.1972	31.345	31.299	31.2919	31.3011	31.5057	31.5666	31.3857	31.5463	31.507	31.5939	31.5455	31.5205		0	32331	55537000000	625	0.571376
P49589;P49589-3;B4DKY1;P49589-2;E9PRS8;C9JLN0;E9PLP0	P49589;P49589-3;B4DKY1;P49589-2	Cysteine--tRNA ligase, cytoplasmic	CARS	28.2934	28.659	28.4558	28.3024	28.6461	28.6503	28.3123	28.3956	28.224	28.4145	27.8451	28.1459	28.2028	27.882	28.7275	28.8158	28.2885	28.3895	28.7749	28.525	28.7113		0	74518	6801200000	122	0.650852
Q5T5C7;P49591	Q5T5C7;P49591	Serine--tRNA ligase, cytoplasmic	SARS	31.0397	31.1051	31.0819	30.8062	31.169	31.1477	31.1605	31.034	31.1431	31.1355	31.1932	31.0502	31.0914	31.1518	31.2464	31.0307	30.9971	31.1242	31.0785	31.1096	31.0726		0	27473	43656000000	367	0.149043
P49593;A8MX49;P49593-2;B5MCT7;C9J2F3;C9JL74	P49593;A8MX49;P49593-2;B5MCT7	Protein phosphatase 1F	PPM1F	30.7456	30.9513	30.5673	30.75	30.9491	31.3704	30.6855	30.4989	30.6066	30.8077	30.7299	30.636	30.7835	30.7097	30.7334	30.8367	30.5508	30.6697	30.6954	30.502	30.9771		0	20507	34922000000	353	0.636203
P49619-3;P49619;P49619-2;H7C0L0	P49619-3;P49619;P49619-2	Diacylglycerol kinase gamma	DGKG	28.9071	29.1434	28.7704	29.1492	28.9581	28.9849	28.9333	28.8924	28.9934	29.0999	29.0071	29.0824	28.8365	28.874	28.9381	28.657	28.8392	29.0512	28.3697	28.6674	28.6352		0	88672	9495300000	147	2.16538
P49641-1;P49641;H0YLB9;H0YNG5;P49641-2;H0YKM7;H0YKT0;H0YLU3;H0YKH9;H0YKQ2	P49641-1;P49641;H0YLB9;H0YNG5;P49641-2	Alpha-mannosidase 2x	MAN2A2	27.0511	26.6995	25.0293	27.3195	26.6154	25.1578	24.4688	26.8984	27.0946	26.6374	26.9967	27.0915	26.6231	24.9718	24.2614	27.3214	26.8311	26.4247	25.1943	23.9133	26.3917		0	18662	1753400000	31	0.485702
P49721;A0A087WVV1	P49721;A0A087WVV1	Proteasome subunit beta type-2	PSMB2	30.4862	30.645	30.6215	30.8182	30.8173	30.9253	30.7245	30.5691	30.5734	30.7187	30.6095	30.5254	30.881	30.7338	30.8786	30.7131	30.6337	30.7067	31.0065	30.9234	30.9503		0	14393	33988000000	225	3.92873
P49748;P49748-3;P49748-2;G3V1M7;K7EQP4;K7EJW8;J3QRJ8;J3KSR4;J3QKU9;J3KS89;K7EMF8	P49748;P49748-3;P49748-2	Very long-chain specific acyl-CoA dehydrogenase, mitochondrial	ACADVL	29.6454	29.413	29.7217	29.7428	29.3642	29.6287	29.5256	29.8608	30.0607	29.4624	29.819	30.2907	29.2531	29.3632	29.8385	30.2332	29.4123	29.0976	29.1628	29.4465	29.0806		0	30193	15961000000	278	0.425992
P49754-2;P49754-3;P49754;H7BZX6;C9JU58;C9J3F8;H7BXH3	P49754-2;P49754-3;P49754	Vacuolar protein sorting-associated protein 41 homolog	VPS41	27.6841	27.8909	28.1258	27.7445	27.7215	27.2501	27.7128	28.2333	27.6181	27.6319	27.8501	27.7718	28.082	27.7104	27.9265	27.9989	27.859	28.0853	27.7051	27.7441	27.6547		0	11551	4175700000	35	0.557759
P49755;G3V2K7	P49755	Transmembrane emp24 domain-containing protein 10	TMED10	29.6148	27.8974	28.9696	29.42	28.101	28.6287	28.9338	29.6165	30.1477	29.6226	30.1658	29.8289	29.1763	29.2135	28.9326	29.8785	29.9968	29.2311	28.8957	29.4707	28.9999		0	8601	13385000000	114	0.956631
P49758-6;P49758-11;P49758-7;P49758-10;P49758-9;P49758-16;P49758-5;P49758-8;P49758;P49758-13;P49758-14;P49758-15;P49758-2;P49758-3;A0A0A0MRA9;B7Z2N1;A0A087WTW9;B7Z7N5;P49758-12;B7Z223;A0A0A0MRI6;P49802-2;P49802-3;P49802-5;P49802;Q5T3H5;A0A0A0MSE0;P49802-4	P49758-6;P49758-11;P49758-7;P49758-10;P49758-9;P49758-16;P49758-5;P49758-8;P49758;P49758-13;P49758-14;P49758-15;P49758-2;P49758-3;A0A0A0MRA9;B7Z2N1;A0A087WTW9;B7Z7N5;P49758-12	Regulator of G-protein signaling 6	RGS6	29.4092	29.758	29.4712	29.6807	29.5543	29.8745	29.4206	29.6804	29.4717	29.6787	29.4535	29.4326	29.5622	29.8106	29.5889	29.4879	29.5535	29.3832	29.4822	29.5476	29.5274		0	1449	14988000000	161	0.413744
P49767	P49767	Vascular endothelial growth factor C	VEGFC	28.4301	28.3645	28.4203	28.1281	28.7798	28.4399	28.4027	28.1045	28.8016	28.2716	27.8695	28.1946	28.0271	28.1577	28.06	27.7129	28.1312	28.2119	27.6852	27.5122	27.4685		0	21785	6018700000	115	2.5185
P49770;H0YJJ8;G3V5E5;H0YK01	P49770;H0YJJ8;G3V5E5	Translation initiation factor eIF-2B subunit beta	EIF2B2	26.5411	26.4997	26.6934	26.4508	26.1098	27.2256	26.0697	26.4648	26.7474	26.0235	26.8184	26.5297	26.6455	26.4377	26.5561	26.393	26.6033	26.7852	26.9523	26.3956	26.6642		0	24115	1917600000	60	0.0130978
P49773;D6REP8;D6RE99;D6RD60;D6RC06	P49773;D6REP8;D6RE99;D6RD60	Histidine triad nucleotide-binding protein 1	HINT1	30.03	30.3227	30.1245	30.0312	30.0606	30.4848	30.1421	30.0761	30.0144	30.2488	29.667	29.6648	30.1038	29.9531	30.0859	29.9256	29.8529	30.1038	29.9734	29.7806	30.0275		0	42115	22194000000	147	0.487569
P49795	P49795	Regulator of G-protein signaling 19	RGS19	25.4453	24.6451	24.5269	25.0171	26.0113	26.895	24.6601	25.8197	25.8874	25.4878	25.5704	25.8361	24.2738	24.7337	25.5528	24.7547	25.4452	24.6949	24.5989	24.5698	25.2876		0	52433	607650000	20	0.798999
P49840;A8MT37;M0QYV0	P49840;A8MT37;M0QYV0	Glycogen synthase kinase-3 alpha	GSK3A	27.6387	27.607	27.5107	27.6941	27.1061	27.4476	27.0941	27.4973	27.7007	27.1243	26.9823	27.1388	27.1592	27.7179	27.3472	27.8528	27.2465	27.1526	27.5149	26.9871	27.2009		0	11924	3363100000	58	0.400284
P49841;P49841-2	P49841;P49841-2	Glycogen synthase kinase-3 beta	GSK3B	28.2529	28.7416	28.4355	28.7948	28.33	28.5192	28.4176	28.4629	28.3254	28.3376	28.5841	28.3377	28.6518	28.6109	28.2985	28.4216	28.3465	28.4086	28.1051	28.308	28.4903		0	70749	6857800000	157	0.180027
P49902;P49902-2;Q5JUV4;Q5JUV6;Q5JUV3;H0YHR8;S4R3E7;S4R3A6	P49902;P49902-2;Q5JUV4	Cytosolic purine 5-nucleotidase	NT5C2	27.6608	28.0247	27.7312	27.6003	28.1616	28.1506	28.0573	27.8379	28.0192	27.9806	27.7567	28.1335	28.0914	27.8012	28.2427	27.8276	27.9712	27.8891	28.4539	27.9015	27.9778		0	35061	5061300000	110	0.141924
P49915;P49915-2	P49915;P49915-2	GMP synthase [glutamine-hydrolyzing]	GMPS	28.0574	27.9085	27.7201	27.7344	27.6535	28.2851	27.8517	27.629	27.7939	27.9915	27.761	27.5431	27.6517	27.9853	27.8223	27.9112	27.8946	27.2451	27.7314	27.669	27.779		0	83156	4489500000	85	0.0481575
P50148;B1AM21;P29992;K7EL62;E9PC54;Q03113-3;Q03113-2;Q03113	P50148	Guanine nucleotide-binding protein G(q) subunit alpha	GNAQ	31.6899	30.3988	31.2771	31.3357	30.3055	30.6838	30.8727	31.4901	32.2487	31.7942	31.9372	32.1001	31.4418	30.8926	31.5417	31.403	31.9549	31.2309	31.1372	31.2185	30.6971		0	32331	54772000000	347	0.901749
P50151;Q9H1X3-3	P50151;Q9H1X3-3	Guanine nucleotide-binding protein G(I)/G(S)/G(O) subunit gamma-10	GNG10	25.8275	25.8722	26.2285	24.7513	25.722	24.7558	26.0807	25.8154	24.6646	26.4239	25.727	25.6151	24.7176	24.0222	26.4336	24.2851	26.1404	25.5123	25.6698	25.7117	25.6588		0	12991	875270000	27	0.249723
P50213;H0YL72;P50213-2;H0YLI6;H0YMU3;H0YKD0;H0YNF5;H0YM46;H0YM64	P50213;H0YL72;P50213-2;H0YLI6;H0YMU3	Isocitrate dehydrogenase [NAD] subunit alpha, mitochondrial	IDH3A	28.2425	28.0203	28.4279	28.0259	28.2059	28.3116	28.4122	28.4257	28.4849	28.0022	28.2484	28.7235	27.9877	28.1367	28.5957	28.9781	28.4246	28.2117	28.3034	28.2942	28.1695		0	3238	6431000000	99	0.21223
P50225;H3BRY5;P50225-2;H3BQX5;E9PKW4;E9PM76	P50225;H3BRY5;P50225-2	Sulfotransferase 1A1;Sulfotransferase	SULT1A1	29.0649	29.2669	29.4464	28.5822	29.4012	29.7996	29.1681	29.1724	29.1179	28.9003	28.8079	29.5039	28.5079	29.2415	29.7211	29.2477	29.1036	28.7968	29.2296	28.8981	29.3522		0	15866	11989000000	60	0.00466364
P50395;P50395-2;Q5SX87;Q5SX91;V9GYF8;Q5SX90;V9GYJ7	P50395;P50395-2	Rab GDP dissociation inhibitor beta	GDI2	32.2924	32.2284	32.2103	32.0705	32.3609	32.6312	32.2367	32.3869	32.1573	32.2184	32.286	32.0119	32.3702	32.2452	32.3593	32.4373	32.1564	32.3944	32.3336	32.3269	32.1333		0	32331	99271000000	463	0.110072
P50402;Q5HY57;F8WEQ1	P50402;Q5HY57	Emerin	EMD	30.3427	30.0869	30.2166	29.9215	29.75	29.9276	30.4362	30.5402	30.4683	30.5537	30.1374	30.3181	30.0825	30.2871	30.072	30.0767	30.7744	30.2804	29.4398	29.8123	29.7461		0	15956	23809000000	189	2.88536
P50416;P50416-2;H3BP22;H3BUV7;H3BMD2;H3BUJ0	P50416;P50416-2	Carnitine O-palmitoyltransferase 1, liver isoform	CPT1A	29.5628	28.4475	29.0811	29.4869	28.0898	26.4445	29.2145	30.419	31.0805	30.3832	30.817	31.1585	29.6198	29.1057	29.6889	30.0233	30.6219	29.3031	29.3749	29.8124	29.2602		0	72444	19015000000	229	1.79269
P50440-2;P50440;P50440-3;H0YKW9;H0YN43;H0YLC6;H0YMX4	P50440-2;P50440;P50440-3	Glycine amidinotransferase, mitochondrial	GATM	27.0472	26.6147	27.4193	27.4197	26.4881	27.5067	27.0156	27.4147	27.6226	26.6608	27.4877	27.9904	27.5813	27.3386	27.7383	27.9783	27.2743	26.8835	27.2431	27.4982	26.8148		0	41668	3261700000	94	0.0788752
P50453;P50452-3	P50453	Serpin B9	SERPINB9	31.1843	31.5776	31.3613	31.2521	31.6805	31.3066	31.4276	31.3913	31.6572	31.5243	31.4636	31.3686	31.4284	31.5477	31.4018	31.5307	31.3194	31.3015	31.504	31.366	31.5711		0	24508	55381000000	345	0.0319704
P50454;E9PR70;E9PPV6;E9PKH2;E9PK86;E9PMI5;E9PNX1;E9PJH8;E9PIG2;E9PRS3;H0YEP8;E9PLA6;E9PQ34	P50454;E9PR70;E9PPV6;E9PKH2;E9PK86;E9PMI5	Serpin H1	SERPINH1	29.6788	30.2072	30.1381	30.4827	30.0371	30.3715	30.0328	29.9719	29.9033	30.1235	30.1687	29.9041	30.1344	30.2057	30.1544	30.3871	29.9445	30.1176	29.9939	29.9906	30.0982		0	11967	21857000000	219	0.473309
P50502;Q3KNR6;Q8NFI4;H7C3I1;A0A087X1H6;Q8IZP2;F6VDH7;F8WAQ7	P50502;Q3KNR6;Q8NFI4;H7C3I1;A0A087X1H6;Q8IZP2	Hsc70-interacting protein;Putative protein FAM10A5;Putative protein FAM10A4	ST13;ST13P5;ST13P4	31.7782	31.8443	31.8492	31.7904	31.505	31.7974	31.4382	31.9549	31.4152	31.5176	31.7612	31.6395	31.8649	31.9007	31.5312	31.3068	31.7969	32.088	31.5027	31.9837	31.7805		0	14323	66481000000	223	0.0358222
P50552;K7EM16;K7ENL7;K7ENR7;K7EIG8;K7EQD0	P50552	Vasodilator-stimulated phosphoprotein	VASP	34.0903	34.1638	34.2671	34.1948	34.1886	34.4764	34.263	34.2551	34.4972	34.4926	34.3695	34.421	34.045	34.1441	34.3	34.107	34.4691	34.5147	34.1753	34.1215	34.4021		0	32331	406190000000	717	0.561272
P50570-5;P50570;P50570-2;K7EPK9	P50570-5;P50570;P50570-2	Dynamin-2	DNM2	27.4004	26.928	27.2204	26.6887	27.1781	27.4978	27.0178	27.2818	27.4229	27.2744	27.4381	26.7338	26.9973	26.9877	27.1642	27.0147	27.222	27.1865	27.1925	27.1678	27.2558		0	28001	2987200000	51	0.011199
P50583	P50583	Bis(5-nucleosyl)-tetraphosphatase [asymmetrical]	NUDT2	27.8827	28.418	28.3788	28.4092	28.4422	28.4736	28.2967	28.6519	28.3052	28.2373	28.2355	27.8836	28.1362	28.4979	28.2466	28.5371	28.2293	28.3535	28.3649	28.3123	28.3675		0	61922	6341300000	88	0.428195
P50990;P50990-2;P50990-3;H7C4C8;H7C2U0	P50990;P50990-2;P50990-3	T-complex protein 1 subunit theta	CCT8	32.9021	33.1526	33.0391	33.0902	33.116	33.218	33.1755	32.9775	32.8693	33.0619	33.1064	33.0443	33.0598	33.0788	33.1996	33.2563	33.1058	33.0961	33.1495	33.3093	33.2389		0	32331	176870000000	882	0.831577
P50991;P50991-2	P50991;P50991-2	T-complex protein 1 subunit delta	CCT4	32.263	32.4861	32.393	32.6485	32.0673	32.554	32.5293	32.2078	32.1989	32.4264	32.3079	32.3217	32.308	32.3693	32.4246	32.1573	32.3916	32.3368	32.366	32.6393	32.4674		0	32331	105750000000	494	0.0978971
P50995-2;P50995;H0Y6E1;E5RIN3;P27216;P27216-2	P50995-2;P50995	Annexin A11	ANXA11	31.3798	31.5133	31.2693	31.5457	31.627	31.4072	31.388	31.2984	31.3352	31.3845	31.4761	31.2924	31.2641	31.5348	31.4411	31.3751	31.5604	31.0139	31.4502	31.3892	31.6634		0	15685	54256000000	305	0.24665
P51148;P51148-2;K7ERI8;K7ERQ8;F8VVK3;F8VWU4;F8VVZ0;F8VUA5;K7ENY4;F8VSF8;K7EIP6;F8WCY6;F8WD79;F8VPW9;F8VWZ7	P51148;P51148-2;K7ERI8;K7ERQ8;F8VVK3	Ras-related protein Rab-5C	RAB5C	28.0468	27.4989	28.3752	28.4291	27.5029	28.0697	27.9246	28.4871	28.8867	28.2102	28.8257	28.512	28.5726	28.2208	28.3112	27.9644	28.9427	28.3505	27.9837	28.072	28.1968		0	22196	6348300000	59	0.36737
P51149;C9J592;C9J8S3;C9J4V0;C9IZZ0;C9J4S4;C9J7D1	P51149;C9J592;C9J8S3;C9J4V0;C9IZZ0	Ras-related protein Rab-7a	RAB7A	32.0129	31.3502	31.5404	31.7191	31.0615	31.624	31.576	32.1043	32.5642	32.3426	32.3202	32.4508	32.025	31.688	31.8944	31.6441	32.4748	32.0027	31.7234	31.9824	31.7597		0	1743	79103000000	273	1.19978
P51153;A0A087WWB9;M0R257;P20337	P51153;A0A087WWB9	Ras-related protein Rab-13	RAB13	27.758	26.5573	26.7502	27.2292	26.8115	26.3147	27.3087	27.2479	28.6991	28.3087	27.4381	27.6685	23.5312	24.8788	27.2939	24.7294	27.6981	24.8311	27.02	26.7033	26.4697		0	60276	3296400000	22	1.0708
P51397;B4DQ75	P51397;B4DQ75	Death-associated protein 1	DAP	23.5035	24.1132	24.0134	23.1322	23.9773	25.36	24.9348	23.9531	23.7063	23.0795	23.3701	23.7894	23.4013	23.2404	23.9369	23.4768	24.1787	24.6954	25.0001	23.7592	23.2905		0	50481	338110000	26	0.159536
P51452;P51452-2;K7ES89;K7ELG5	P51452;P51452-2;K7ES89	Dual specificity protein phosphatase 3	DUSP3	31.7667	31.8705	32.0222	32.1595	32.0859	32.1456	31.8765	31.8762	32.2378	32.2494	31.7725	31.8585	31.7738	31.8682	32.0808	31.8487	31.6377	31.8899	31.8908	31.9586	32.0056		0	17909	78840000000	200	0.511184
P51570;P51570-2;K7EII7;K7ERJ9;K7ERN9	P51570;P51570-2	Galactokinase	GALK1	29.1774	29.1444	29.3089	29.1953	29.3222	29.344	29.3052	28.841	29.0767	28.9313	28.8195	28.7571	28.7913	29.087	29.0383	28.9801	28.9687	29.0537	28.9768	29.0688	28.9845		0	63604	10843000000	128	2.0488
P51571;A6NLM8	P51571;A6NLM8	Translocon-associated protein subunit delta	SSR4	29.4843	29.2036	29.2845	29.5792	29.002	28.7423	29.335	29.6704	29.7972	29.5228	29.727	29.8855	29.6126	29.6263	29.62	29.3567	29.8681	29.3218	29.1673	29.4506	29.6427		0	37598	14260000000	81	0.875579
P51572;P51572-2;C9JSP1;C9JQ75;C9J0M4;C9JMD7;C9JM14	P51572;P51572-2	B-cell receptor-associated protein 31	BCAP31	30.6016	29.145	30.0097	30.0892	28.6036	29.2621	30.2323	31.0661	31.0583	30.9772	31.1934	31.011	30.4526	30.1055	30.5124	30.4881	31.3593	30.3543	30.1486	30.3104	29.715		0	61053	28062000000	173	1.93054
P51575	P51575	P2X purinoceptor 1	P2RX1	26.8212	26.1154	26.8307	26.0928	24.716	26.601	26.5888	26.4485	27.774	26.5662	26.4115	28.313	26.0711	23.8792	26.8703	26.3219	26.5782	25.9097	26.6061	27.9281	25.8649		0	12102	2156800000	25	0.37496
P51580	P51580	Thiopurine S-methyltransferase	TPMT	26.1965	26.487	26.6089	26.7882	26.3298	26.3029	25.7042	26.5151	26.1329	26.6838	26.8101	26.2406	26.1708	26.486	26.078	26.2347	26.0011	26.3467	26.1769	26.0577	26.1847		99734	32307	1568100000	35	0.612692
P51606;A6NKZ2;P51606-2;H7C1A7;H7C317;H7C2G7	P51606;A6NKZ2	N-acylglucosamine 2-epimerase	RENBP	30.4644	30.7531	30.5848	30.6323	30.535	30.7729	30.6669	30.5159	30.6858	30.6686	30.449	30.4481	30.5279	30.6054	30.6844	30.5305	30.5484	30.7521	30.6963	30.7043	30.6272		0	78008	31280000000	253	0.128627
P51659;E7EWE5;P51659-3;P51659-2;E7ER27;G5E9S2;E7ET17;E7EPL9	P51659;E7EWE5;P51659-3;P51659-2;E7ER27;G5E9S2;E7ET17;E7EPL9	Peroxisomal multifunctional enzyme type 2;(3R)-hydroxyacyl-CoA dehydrogenase;Enoyl-CoA hydratase 2	HSD17B4	32.4056	32.4344	32.5307	32.4591	32.4206	32.8583	32.3863	32.6912	32.5343	32.527	32.5987	32.7695	32.4236	32.5497	32.5451	32.4935	32.578	32.5401	32.8266	32.8303	32.6868		0	32331	121640000000	757	0.895257
P51665;H3BNT7;H3BTM8;H3BQV2	P51665;H3BNT7;H3BTM8	26S proteasome non-ATPase regulatory subunit 7	PSMD7	29.6156	29.8482	29.7749	29.596	29.9213	29.7626	29.7421	29.493	29.4802	29.4069	29.2981	29.5971	30.0004	29.6222	29.4923	29.8243	29.5198	29.7197	29.7067	29.8557	29.7205		0	10564	16075000000	226	0.7009
P51692;C9J4I3	P51692	Signal transducer and activator of transcription 5B	STAT5B	29.922	30.0227	30.2307	30.0089	30.0276	29.7412	29.6612	29.9401	29.9313	29.8719	29.7717	29.8592	29.8982	29.859	30.0704	29.7882	29.7914	30.0289	30.0381	30.0655	30.2123		0	32331	19886000000	209	0.855749
P51809;P51809-3;P51809-2;E5RH06	P51809;P51809-3;P51809-2	Vesicle-associated membrane protein 7	VAMP7	28.7579	28.3489	28.7919	28.4684	27.8955	28.2483	28.378	29.0777	29.0681	28.6745	28.7948	29.2161	28.8254	28.1802	28.2225	29.0424	28.8791	29.0498	28.4207	28.6998	28.1801		0	83789	7950500000	90	1.38712
P51812;B1AXG1;B7Z3B5;F2Z2J1;Q15349;Q15349-3;Q15349-2;B1AXG2	P51812	Ribosomal protein S6 kinase alpha-3	RPS6KA3	28.3031	28.3422	28.3443	27.5691	28.5654	28.7041	28.4281	27.8561	28.0313	28.2511	27.6652	27.874	27.7116	28.0328	28.1555	27.8269	27.9505	28.2487	28.2093	27.5928	28.1486		0	94624	5663800000	99	0.179316
P51858-2;P51858;P51858-3	P51858-2;P51858;P51858-3	Hepatoma-derived growth factor	HDGF	26.6251	26.7475	26.5323	25.964	26.7264	23.9756	24.448	26.7152	26.966	26.4969	26.7242	26.2979	26.6667	26.7655	24.3946	23.5417	26.4832	26.523	26.711	26.8038	26.6676		0	19014	1596600000	27	0.140353
P51970	P51970	NADH dehydrogenase [ubiquinone] 1 alpha subcomplex subunit 8	NDUFA8	28.8582	28.7768	28.8017	29.0231	28.8432	28.7792	28.7192	28.6389	28.9167	28.8531	28.7426	28.5966	28.7265	28.7182	29.0586	28.5821	28.6658	28.7664	29.0057	29.0869	28.7248		0	15556	8983100000	112	0.487779
P51991-2;P51991;H7C1J8	P51991-2;P51991	Heterogeneous nuclear ribonucleoprotein A3	HNRNPA3	25.3959	25.328	24.2089	25.0829	25.4997	25.9458	25.1903	25.3337	25.3426	25.191	25.2053	25.0173	24.6997	25.2524	25.0882	25.1207	25.1502	25.2037	25.1119	25.0245	25.1028		0	11902	759630000	25	0.31104
P52209;P52209-2;K7EM49;K7EPF6;K7EMN2;K7ELN9	P52209;P52209-2	6-phosphogluconate dehydrogenase, decarboxylating	PGD	33.2301	33.3203	33.1749	33.2433	33.309	33.5516	33.2843	33.2833	33.1386	33.1804	33.2059	33.1795	33.2372	33.3387	33.2932	33.3334	33.298	33.6099	33.4548	33.4272	33.483		0	32331	201980000000	729	1.35353
P52294;C9JYI4;C9J4U1;C9J352;C9JWD9;F2Z3G4;H0Y3K0	P52294;C9JYI4	Importin subunit alpha-5;Importin subunit alpha-5, N-terminally processed	KPNA1	27.8121	27.9723	27.0329	28.2049	27.337	28.0158	27.8741	27.7148	27.8329	28.6676	27.7968	27.3467	27.8518	24.8387	24.3151	27.5422	27.2482	29.1264	27.2765	27.3847	26.6382		0	73364	4224300000	52	1.13376
P52333;P52333-2;P52333-4	P52333;P52333-2	Tyrosine-protein kinase JAK3	JAK3	29.0499	28.908	28.9932	29.471	29.0488	29.3722	29.0398	29.2736	29.0153	29.1723	29.058	29.2452	29.2085	29.1531	29.0736	29.0953	29.1249	29.2364	29.3325	29.3592	29.1093		0	10046	11834000000	230	0.876496
P52566;F5H3P3;F5H6Q0;H0YGX7;F5H2R5	P52566;F5H3P3;F5H6Q0;H0YGX7;F5H2R5	Rho GDP-dissociation inhibitor 2	ARHGDIB	33.7667	33.6686	33.5843	32.8878	34.069	33.822	34.0194	33.7163	33.9766	34.1034	33.627	33.8951	33.9023	33.7495	33.7452	33.4332	33.6115	33.78	33.8798	33.6124	33.8091		0	32331	286110000000	583	0.140314
P52594-2;P52594-3;P52594;P52594-4;B8ZZY2;C9J2I0	P52594-2;P52594-3;P52594;P52594-4;B8ZZY2;C9J2I0	Arf-GAP domain and FG repeat-containing protein 1	AGFG1	27.3526	27.3982	27.3663	27.2588	27.6164	26.9281	27.4875	27.2212	27.3335	27.5921	27.2912	27.4854	27.4379	27.4097	27.3614	27.0715	27.6433	27.4998	27.505	27.5439	27.757		0	8434	3411200000	80	0.253088
[truncated: 1,270 more rows]
